# Supplementary material for: Organ transformation by environmental disruption of protein integrity and epigenetic memory in Drosophila
Source: PLoS Biol. 2024 May 28;22(5):e3002629. doi: 10.1371/journal.pbio.3002629 (PMC11161060; doi:10.1371/journal.pbio.3002629)
Supplement: S1 Spreadsheet — (XLSX) [file pbio.3002629.s009.xlsx]

## Sheet: yw_trx1_eggs
tracking_id	gene_id	Transcript_id	gene_symbol	yw_eggs_ctrl_intact_0_FPKM	yw_eggs_ctrl_intact_1_FPKM	yw_eggs_ctrl_intact_2_FPKM	yw_eggs_ether_intact_0_FPKM	yw_eggs_ether_intact_1_FPKM	yw_eggs_ether_intact_2_FPKM	yw_eggs_ctrl_deco_0_FPKM	yw_eggs_ctrl_deco_1_FPKM	yw_eggs_ctrl_deco_2_FPKM	yw_eggs_ether_deco_0_FPKM	yw_eggs_ether_deco_1_FPKM	yw_eggs_ether_deco_2_FPKM	trx1_eggs_ctrl_intact_0_FPKM	trx1_eggs_ctrl_intact_1_FPKM	trx1_eggs_ctrl_intact_2_FPKM	trx1_eggs_ether_intact_0_FPKM	trx1_eggs_ether_intact_1_FPKM	trx1_eggs_ether_intact_2_FPKM
TCONS_00000046	FBgn0086856	FBtr0078128	CG11555	84.4495	91.7084	92.0133	76.2907	80.1921	75.3692	89.1649	89.153	86.4498	87.9737	79.9399	76.0926	69.1058	86.4683	93.4556	68.0746	83.0817	74.963			0.00683026
TCONS_00000114	FBgn0015905	FBtr0077952	ast	11.6602	11.3648	11.7061	6.63086	8.14448	7.98912	9.95912	10.2322	13.6534	4.14462	6.32797	6.37946	9.49777	7.8149	9.8572	8.84454	9.85328	11.1395			0.000631554
TCONS_00000201	FBgn0031392	FBtr0077831	AIF	2.52442	2.03567	0.671309	5.07845	4.30082	4.38839	2.91665	2.09469	4.55957	3.33154	4.35835	2.87098	2.60544	3.88981	1.50667	5.07009	2.43468	5.4197			0.00468566
TCONS_00000213	FBgn0031405	FBtr0077751	CG4267	2.259	1.677	1.72614	0.970466	1.05852	1.01931	1.78589	1.13278	1.71839	1.653	0.924966	1.02382	1.44535	1.64661	1.96439	2.26658	2.15387	2.67131			0.00489495
TCONS_00000228	FBgn0031422	FBtr0077768	CG9870	2.83016	3.63156	2.52524	0.406418	1.24314	1.57584	1.93489	2.997	2.78623	0.494329	0.62862	0.653744	2.47027	1.49981	4.28188	1.12393	1.8302	2.29541			0.0080264
TCONS_00000385	FBgn0004893	FBtr0077491	bowl	21.7957	23.5092	18.5002	30.9836	33.8934	29.6049	21.5012	15.7576	28.2105	25.7397	31.1681	28.0948	19.0473	30.1264	22.3183	31.2224	20.6434	35.8793			0.003096
TCONS_00000589	FBgn0031760	FBtr0113024	Tsp26A	22.2618	23.4701	23.422	18.412	17.7866	18.7119	18.5832	13.9377	24.3808	14.2566	19.3104	20.6229	25.1806	25.5946	25.7553	23.3946	25.9897	32.7729			0.000292894
TCONS_00000601	FBgn0031774	FBtr0079189	CG9147	6.94207	8.81505	9.2003	3.63718	0.093853	0.002259	17.2764	6.19407	0.006966	2.80535	2.70477	5.95158	18.7966	3.43838	1.3572	10.6899	20.2145	6.95861			0.00347243
TCONS_00000655	FBgn0028467	FBtr0079297	CG11070	13.1396	12.2629	10.2164	6.7862	6.56569	6.27179	10.5722	9.75326	13.1233	2.60052	7.04881	5.82389	10.791	4.94282	11.8968	7.57282	6.101	5.31644			0.00186379
TCONS_00000685	FBgn0003046	FBtr0079388	Pcp	0	0	0.293087	1.05852	0.696037	0.814035	0.14698	0.224744	0.42468	1.43739	0.85593	0.208367	0.785728	0.424585	0.237982	0.266236	0.366069	0			0.00316617
TCONS_00000815	FBgn0015299	FBtr0079590	Ssb-c31a	155.287	143.644	148.234	119.202	115.017	126.385	111.679	97.462	182.84	109.01	118.592	139.819	92.9706	135.259	129.827	122.595	136.07	145.041			0.00184349
TCONS_00000822	FBgn0032013	FBtr0079597	Scgalpha	10.3415	10.4903	12.4019	6.94134	7.9198	8.70762	6.85839	6.22056	11.7471	6.44184	7.65944	6.96049	4.74414	1.62601	5.6377	2.34394	2.70351	2.94374			0.0091702
TCONS_00000965	FBgn0032124	FBtr0079830	CG17855	0.103723	0.101193	0.1135	0.057052	0	0	0	0	0.088113	0.095502	0.060332	0.174545	0	0.087927	0	0	0.118522	0			0.00543414
TCONS_00000969	FBgn0032130	FBtr0079834	CG3838	41.0865	40.8446	41.7125	30.2948	35.619	36.0965	36.5685	39.9052	46.701	16.3278	31.7575	30.5313	36.5663	31.8383	39.7144	36.0766	32.0798	34.972			0.00922087
TCONS_00000975	FBgn0040070	FBtr0079840	Trx-2	54.4557	59.1081	48.381	37.9661	33.9832	25.2142	35.9565	30.5933	59.7125	31.9969	33.3719	38.6482	43.4766	35.7252	42.7929	54.9831	53.5303	51.8691			0.00574092
TCONS_00000994	FBgn0029174	FBtr0079872	FKBP59	38.7612	38.5437	35.2243	26.2774	30.107	26.8324	28.616	23.6914	34.4486	27.5375	30.6451	27.7072	28.823	25.6486	28.7701	26.4737	29.1877	27.8442			0.00205722
TCONS_00001021	FBgn0032178	FBtr0079938	CG4804	1.55075	2.27956	2.06693	4.31514	4.08388	2.93204	1.88784	1.29769	1.76204	5.05537	4.27769	3.54931	1.31273	0.848535	1.11737	1.89691	1.15849	1.26198			0.00972956
TCONS_00001023	FBgn0032187	FBtr0079943	CG4839	0.175588	0.3583	0.419887	3e-05	3.1e-05	0	9.4e-05	0.064377	3e-05	0.149415	4.2e-05	3.3e-05	0	0	0	0	0.18332	0			0.00615665
TCONS_00001037	FBgn0032202	FBtr0089735	CG18619	7.64654	2.12267	7.71604	14.1312	12.6664	14.2345	7.82543	4.25905	7.65367	8.70126	12.4436	14.0824	0	1.79526	2.24059	2.04093	0.747792	2.10176			0.0075119
TCONS_00001043	FBgn0032205	FBtr0079985	CG4957	15.789	18.3906	17.981	12.3009	8.26186	12.3798	11.4898	9.76965	14.5383	12.5704	10.7309	15.6273	14.5335	12.9402	15.1609	12.1996	12.2414	15.5575			0.00773339
TCONS_00001077	FBgn0263216	FBtr0080015	Ir31a	6.27134	5.60264	4.71577	1.95898	2.33479	2.34238	2.8084	3.08668	2.45088	2.22032	2.26534	2.06771	2.78881	0.710247	0.730927	0.523116	1.45624	1.13502			0.00104475
TCONS_00001163	FBgn0041246	FBtr0080198	Gr32a	1.3351	1.8412	2.11897	3.40556	3.53365	2.91501	1.37593	1.19082	1.99959	1.81892	1.86854	2.85981	0.289714	0.135648	0	0.325395	0.083228	0			0.00345
TCONS_00001196	FBgn0032375	FBtr0300385	CG14932	5.12864	4.81958	3.53961	1.98901	0.0005	1.61799	6.86406	3.65069	4.59487	3.22274	2.20534	2.9914	2.44764	0.374786	1.8e-05	0.000532	0.001764	1e-05			0.00674243
TCONS_00001227	FBgn0032406	FBtr0080297	CG14947	0.333929	0.2079	0.2703	0	0	0	0.129891	0.203856	0.190406	0.105493	0	0.378613	0.695202	0.571895	0.213277	0.463073	0.327082	0.213239			0.000871139
TCONS_00001369	FBgn0051855	FBtr0290000	CG31855	14.1207	11.3948	15.9543	9.00481	8.20438	5.95292	7.58469	5.53847	12.6212	7.38461	15.6243	12.7157	26.9404	20.4848	23.9615	21.3481	24.0355	22.9272			0.00961359
TCONS_00001403		FBtr0080533	CG31845	0.261578	0	0	0.702509	0.773147	0.665059	0	0.491143	0	0.244404	0.138016	0.443123	0.644647	0.461003	0.50227	0.407889	0.270163	0			0.00125448
TCONS_00001427	FBgn0032535	FBtr0080554	Ance-2	7.60472	6.73957	5.40977	15.5686	10.8994	17.5586	6.06563	6.50135	8.14496	15.1145	8.25691	18.1941	11.7904	11.7182	11.0707	11.7903	6.16979	8.61255			0.00876533
TCONS_00001460	FBgn0015791	FBtr0080627	Rab14	0.829579	0.632695	0.689434	0.413349	0	0	0.512346	0	0	0.714905	0.814287	0	0	0	0	0.468256	0	0			0.00898932
TCONS_00001503	FBgn0263444	FBtr0080701	vas	4.62981	4.58688	4.55	2.82765	3.67579	2.19811	4.39595	4.17739	4.29568	2.34655	4.86048	2.84893	3.2085	3.57386	5.39998	7.71615	5.87737	8.99876			0.00849444
TCONS_00001511	FBgn0028862	FBtr0080707	CG15267	3.57504	2.50084	3.0301	1.40422	1.43385	1.60316	2.62523	1.62038	3.23073	1.07153	2.25587	1.18674	1.60977	0.428781	1.12998	0.503806	0.725137	0.648901			0.00397343
TCONS_00001596	FBgn0261278	FBtr0080885	grp	2.02884	2.04236	2.79611	5.73669	3.83859	5.3559	1.7799	2.97471	3.51074	3.2013	4.90818	3.29535	2.12333	3.05291	8.36859	5.12637	4.55763	4.42458			0.0065898
TCONS_00001652	FBgn0260758	FBtr0301255	CG42556	0.228848	0.144947	0.176785	0.416775	0.575147	0.383917	0.534952	0.282574	0.39848	0.561585	0.733279	0.131834	0.851614	0.379944	0.147695	0.551343	0.644014	0.725754			0.00629753
TCONS_00001737	FBgn0086909	FBtr0081093	CG31751	7.62753	9.83657	10.1295	3.13838	5.14836	5.30511	4.97466	8.50971	12.5108	3.34543	5.51133	8.76796	10.2607	7.02111	10.0606	5.28613	5.16678	4.63681			0.00571354
TCONS_00001760	FBgn0032734	FBtr0081136	CG15169	0.06929	0.132322	0.153953	0.225918	0.266287	0.217146	0.318261	0.131832	0.347997	0.131335	0.3096	0.114955	0	0	0.133612	0.071775	0.154683	0			0.00813772
TCONS_00001799	FBgn0053533	FBtr0091499	lectin-37Db	0.220384	0.42808	0.517371	0	0	0	0	0	0.379967	0	0.232215	0	0	0	0	0	0	0			0.00576746
TCONS_00001821	FBgn0051697	FBtr0081250	CG31697	4.6382	7.37352	5.92065	1.89547	3.38499	1.73948	0.002976	2.99805	5.47904	2.94904	1.271	4.28697	4.32363	3.5711	6.16061	3.96694	3.76289	5.5633			0.00926429
TCONS_00001874	FBgn0015803	FBtr0112884	rtGEF	0.688714	0.622069	0.879927	1.7469	1.30951	1.29126	1.11451	1.01717	0.492679	1.28752	1.66602	1.29419	0.583943	1.16522	0.491641	1.37672	0.511046	0.787425			0.00639785
TCONS_00001995	FBgn0264556	FBtr0081511	Gr39a	1.50434	0.915395	1.65646	3.31108	3.25185	2.95685	1.23969	1.69397	0.599253	2.19561	3.18729	3.61189	2.95624	3.43319	1.84843	3.40927	3.98414	4.83605			0.000973072
TCONS_00002101	FBgn0028979	FBtr0089377	tio	1.03212	0.997283	1.18322	0.593016	0.645118	0.688448	1.24328	0.696314	1.65656	0.306451	0.882123	0.890934	0.624405	0.563951	0.758664	0.971265	0.514852	1.04108			0.00124659
TCONS_00002199	FBgn0031251	FBtr0078093	CG4213	1.65745	1.78566	1.30681	0.631599	0.785801	0.780339	1.76272	0.887668	1.41747	0.141878	0.708946	0.685815	1.72849	0.445017	1.24061	0.457799	1.05153	0.433072			0.00248735
TCONS_00002347	FBgn0000097	FBtr0077851	aop	72.59	68.1139	66.7465	58.2827	58.536	60.6009	59.8364	48.1691	91.5772	23.256	57.1019	69.5771	52.7452	42.1133	60.2815	62.728	49.1054	63.8308			0.00317569
TCONS_00002349	FBgn0031395	FBtr0077848	CG10874	36.3689	34.2433	33.8125	41.1058	39.634	40.3529	33.1802	31.2546	35.5185	39.9916	38.6541	39.8132	33.2397	38.5388	36.1037	38.9071	32.7181	32.9912			0.00172831
TCONS_00002399	FBgn0041337	FBtr0077748	Cyp309a2	0.000164	7e-05	0.20655	1.3046	1.11957	0.547275	0.00022	0.272454	0.000204	0.029959	0.543019	0.746799	0.000116	0.809166	0.941396	0.450179	0.000166	0.629548			0.00899451
TCONS_00002403	FBgn0031436	FBtr0077745	CG3214	22.3592	29.829	27.3524	14.2936	10.5927	5.81717	19.6499	25.7371	17.8872	10.9272	20.5209	20.5231	13.057	12.5298	9.46452	18.8798	16.1678	7.02632			0.00389947
TCONS_00002456	FBgn0243513	FBtr0077666	cnir	21.9104	21.8718	21.6294	29.2813	26.1011	30.942	19.2463	15.6039	23.7839	31.5357	21.8839	23.5487	25.6017	35.1282	21.0958	25.2786	23.6666	23.756			0.00402483
TCONS_00002475	FBgn0031519	FBtr0077603	CG3326	23.3473	21.1076	20.6642	16.3719	17.4424	16.4314	22.5938	23.8077	19.9122	15.5094	17.6075	15.0486	20.0489	17.2973	25.2993	17.2423	24.6002	17.7911			0.00265014
TCONS_00002701	FBgn0031716	FBtr0079126	CG14015	0.765309	0.669559	0.711349	0.230906	0.068852	0.248893	0.379684	0.130695	0.894118	0.446553	0.350744	0.493307	0.584525	0.185997	0.634348	0.413718	0.683304	0.35615			0.000556647
TCONS_00002805	FBgn0031834	FBtr0079330	CG13766	7.16727	6.52681	6.67906	7.73499	7.87109	7.62334	5.02692	5.18772	7.02848	6.93533	7.34537	8.34877	6.29828	7.65685	9.03525	8.60748	8.25609	10.5153			0.00493673
TCONS_00002809	FBgn0051635	FBtr0113410	CG31635	17.6767	16.3172	16.726	19.5678	19.4667	18.3958	19.1694	17.6547	21.9119	7.37218	23.4621	20.8234	12.8088	12.8294	14.4169	19.2832	10.4759	18.2902			0.0076417
TCONS_00002849	FBgn0015777	FBtr0079383	nrv2	11.707	13.112	11.6303	8.14312	5.29976	8.06788	7.36251	6.44911	14.5511	7.40594	17.0863	19.2145	12.1345	15.0428	14.9683	11.0973	13.0725	15.8409			0.00454371
TCONS_00002866	FBgn0031869	FBtr0079367	CG18304	1.60544	2.21678	2.35672	1.04778	1.23122	0.889811	2.26373	1.0156	2.91236	0.392717	1.24107	0.938578	1.48018	1.21734	1.85499	1.23473	1.54841	1.25074			0.00806866
TCONS_00003042	FBgn0032026	FBtr0079608	CG7627	11.5339	9.45516	11.7186	5.75143	5.77061	5.85801	7.17792	6.21097	12.1098	2.50394	4.89649	5.23659	3.95614	4.46645	7.32176	8.37856	6.22053	8.98002			0.00107661
TCONS_00003085	FBgn0032066	FBtr0079744	CG9463	0.085986	0.111526	0.066756	0.31985	0.329843	0.194753	0.135112	0	0.20336	0.052669	0.093787	0.251961	0	0	0	0	0.030898	0			0.00650542
TCONS_00003116	FBgn0053723	FBtr0091721	CG33723	0	0.531361	0	1.16343	1.03789	1.40359	0.298383	1.04948	0.489591	0.453982	0.698203	0	0	0	0	0.255082	0	0			0.0038875
TCONS_00003132	FBgn0051710	FBtr0079849	CG31710	21.2524	20.9974	19.3799	13.3753	16.9838	12.7628	17.4105	9.06607	23.5674	10.1188	13.7758	15.4842	14.3856	10.013	12.7652	11.4503	10.3365	11.0596			0.00642449
TCONS_00003135	FBgn0028704	FBtr0079926	Nckx30C	0.565066	0.629067	0.730807	0.319658	0.142245	0.20174	0.522595	0.173961	0.886861	0.364894	0.110273	0.154351	0.078198	0.140775	0.121381	0.007202	0.119672	0.039801			0.00204112
TCONS_00003178		FBtr0079899	CG13125	0.179238	0.110604	0.138689	0.255922	0.244514	0.294349	0.206507	0.216559	0.412391	0.273623	0.073886	0.201739	0.225377	0	0	0.185168	0	0			0.00406013
TCONS_00003208	FBgn0032192	FBtr0079959	CG5731	5.61911	6.11105	7.19731	2.94401	4.46422	3.98	5.76933	4.36168	6.04187	2.65927	4.11935	5.67456	4.20713	2.194	2.59759	2.16008	1.90679	1.95624			0.00888201
TCONS_00003215	FBgn0051720	FBtr0301973	CG31720	1.2377	2.00323	1.64931	0.695671	0.338878	0.224899	0.000747	1.18539	1.40883	3.2e-05	0.242463	0.87307	0.881537	0.137666	0.550714	0.260276	0.000115	7.9e-05			0.00499193
TCONS_00003249	FBgn0032216	FBtr0080061	CG5384	139.475	133.942	136.479	130.712	129.993	127.119	109.698	99.8032	150.699	87.5902	137.927	145.602	107.835	135.928	125.984	147.274	136.958	147.215			0.00960739
TCONS_00003252	FBgn0032221	FBtr0113033	CG5375	11.7539	14.2631	11.2226	4.01593	7.23581	5.02592	6.74873	7.92452	8.83129	4.37173	5.19746	5.8611	6.83943	3.89182	6.36351	3.52901	6.19532	3.36059			0.00318571
TCONS_00003438	FBgn0027505	FBtr0080301	rab3-GAP	30.7638	29.0822	32.361	34.3802	34.4158	36.0656	32.138	36.5556	32.6895	32.9934	33.4918	35.2168	20.197	22.5576	24.2544	23.1258	21.2108	25.8029			0.00921051
TCONS_00003480	FBgn0032455	FBtr0301163	CG5792	41.1432	38.9124	39.8641	48.0798	48.7278	43.8945	38.1232	39.4341	37.8131	45.5615	43.8036	52.4696	39.4035	48.195	43.5004	46.819	36.909	52.9897			0.00681165
TCONS_00003498	FBgn0051849	FBtr0080490	CG31849	7.22408	8.15366	7.69346	9.18707	8.63702	9.36724	9.83746	10.7175	6.00361	10.8775	8.67517	9.09931	8.30476	10.4365	10.2533	9.25952	7.96662	9.26698			0.00833541
TCONS_00003501	FBgn0032483	FBtr0080487	CG15482	2.1326	1.68126	3.04701	5.45395	4.49045	4.52356	2.38663	1.79074	1.07048	7.66505	4.51638	5.66042	6.42236	10.0457	3.51981	14.8597	2.76781	10.9487			0.00384702
TCONS_00003503	FBgn0032484	FBtr0080485	kek4	0.150266	0.29951	0.17191	0	0	0	0.087451	0.073427	0.067693	0.306621	0	0.067817	0.045363	0	0.0731	0.037687	0.173908	0			0.00562068
TCONS_00003540	FBgn0028546	FBtr0080511	ics	115.127	112.265	115.344	135.418	133.936	133.119	118.113	121.875	104.45	135.837	137.214	131.386	100.724	115.553	109.514	109.832	88.5886	98.1954			3.84838e-05
TCONS_00003598	FBgn0032546	FBtr0080634	pburs	1.60541	1.53808	1.31416	0.867221	1.03753	0.912246	0	0.501471	0.465506	1.50639	0.266368	0.45875	1.02114	0.951183	0.533328	1.40748	2.40166	1.03713			0.00289082
TCONS_00003729	FBgn0001995	FBtr0080843	mRpL4	92.8427	91.6439	99.1262	85.3847	85.0882	83.2075	88.5528	108.888	84.2355	95.6749	84.7227	79.8618	51.1361	51.3556	51.8497	43.9285	56.0779	43.2132			0.00727179
TCONS_00003760	FBgn0027779	FBtr0080940	VhaSFD	76.0669	81.569	85.2851	69.5533	68.87	64.4386	72.0472	82.4921	82.0152	55.2192	66.5539	69.1546	33.0691	37.1756	37.1806	34.6482	26.4917	32.0177			0.00643101
TCONS_00003805	FBgn0260632	FBtr0081006	dl	0	0	0	0.377958	0.28583	0.344933	0.457644	0	0	0.012736	0.25482	0	0	0.158516	0	0.033241	0	0			0.000118645
TCONS_00003904	FBgn0015772	FBtr0081187	Nak	23.7216	25.0924	16.1057	34.8773	35.0238	34.3558	26.4987	22.0575	24.8821	21.1292	32.6616	34.9995	15.3764	23.1634	17.2434	25.5309	15.2193	31.3759			0.00472859
TCONS_00004005	FBgn0032813	FBtr0081262	CG10262	2.94082	3.41479	3.23963	1.17127	0.821669	2.03292	2.81171	2.17327	3.21553	0.716846	1.86918	1.4912	1.38956	0.75361	0.643101	1.26754	0.310082	0.853526			0.00427888
TCONS_00004045	FBgn0260723	FBtr0081342	fok	9.44472	9.75901	7.89525	6.40208	6.3494	5.78075	5.40977	5.3749	8.46917	5.18156	5.78614	5.58847	8.35726	7.3106	10.14	7.82002	9.95627	7.37615			0.00470423
TCONS_00004109	FBgn0032901	FBtr0081446	CG9339	5.7843	7.11518	6.63831	4.77595	3.94331	4.02565	3.36996	3.00747	5.76188	2.98986	11.4202	9.91729	8.14476	6.52651	5.87868	6.84632	4.07459	12.5819			0.00429667
TCONS_00004232	FBgn0022893	FBtr0100293	Df31	210.109	258.798	264.095	132.635	169.927	140.107	146.491	215.814	296.949	115.786	170.015	209.11	159.606	206.534	233.22	134.826	250.266	201.14			0.00467226
TCONS_00004315	FBgn0039994	FBtr0111289	CG17082	0.043117	0.025419	0.008864	13.6034	26.9549	26.3786	7.80042	0.314951	28.3743	14.7159	13.6549	25.528	12.4445	17.5816	3.17064	10.0112	9.36076	6.91036			0.00345658
TCONS_00004407	FBgn0042085	FBtr0086107	Bap170	70.0556	74.3312	74.5833	86.3171	92.8058	82.94	107.27	98.7378	96.4225	38.9171	117.021	88.4168	55.9529	49.9109	67.2515	80.7911	42.863	72.2414			0.00573361
TCONS_00004512	FBgn0264294	FBtr0088906	Cyt-b5	1.19298	0.815962	1.05653	1.92978	1.71051	1.47491	0.752639	0.810996	1.75136	1.20502	1.74382	1.49262	2.8917	2.58899	0	0	0.096372	1.28534			0.00816622
TCONS_00004514	FBgn0033192	FBtr0088909	Corin	0.86405	0.922238	0.906694	0.578986	0.672006	0.389173	0.857366	0.479531	0.858783	0.260893	0.579091	0.469277	1.04187	0.805108	0.567417	1.44625	0.571562	0.786684			0.00726142
TCONS_00004526		FBtr0088917	CG30492	0.315064	0.517625	0.499266	0	0	0.069435	0.002622	0.005189	0.317688	0	0	0	0.184129	0.084188	0.000597	0	0.231358	0.226736			0.00179838
TCONS_00004530	FBgn0050495	FBtr0088920	CG30495	3.505	3.97836	3.75228	2.80127	2.20595	2.13117	2.46595	1.3874	2.68308	2.30895	2.19777	2.99038	2.55681	3.00392	2.61626	1.37828	2.1363	1.92024			0.00281923
TCONS_00004545	FBgn0002891	FBtr0088831	mus205	7.0506	6.69836	7.04636	5.6433	6.21123	5.59663	6.29622	6.9059	7.30394	2.32519	6.09444	6.29434	5.36481	4.44951	6.96331	5.08705	5.0173	6.16349			0.00414503
TCONS_00004559	FBgn0040780	FBtr0113332	CG12821	2.45168	3.40204	3.0544	1.26105	1.15532	1.35484	1.99441	1.08174	3.82833	1.38712	1.28747	1.42437	2.15932	2.33247	5.31747	2.84628	2.70821	4.67398			0.0018956
TCONS_00004571	FBgn0085460	FBtr0112732	CG34431	0.393094	0.481204	0.413418	0.227012	0.155893	0.130523	0.950783	0.160896	0.421171	0.104224	0.275017	0	0.526625	0.190354	0.307114	0.116841	0.10551	0.273876			0.0013891
TCONS_00004598	FBgn0033259	FBtr0088781	CG11210	17.8202	19.5273	18.1942	15.7427	14.3931	15.7272	14.8789	12.5786	22.8546	7.11406	16.3109	20.7858	11.8043	14.6745	13.3819	16.0843	14.1542	19.6761			0.00460759
TCONS_00004635	FBgn0033304	FBtr0088690	Cyp6a13	1.09716	1.61608	1.50983	0.678387	0.817571	0.614688	0.798159	0.789162	1.17267	0.918265	0.910526	1.06667	1.63509	2.38506	2.32346	1.42396	2.40484	1.61681			0.00706638
TCONS_00004734	FBgn0003612	FBtr0302505	Su(var)2-10	13.6229	10.6916	9.4484	19.8493	19.0477	18.259	14.9659	12.47	12.4807	13.3776	18.8478	5.17208	14.1746	15.3039	13.0569	18.4352	6.99142	16.5631			0.00205437
TCONS_00004810	FBgn0054033	FBtr0100088	CG34033	0.217715	0.431059	0.508091	0	0	0	0	0	0.39716	0.396632	0	0	0	0	0.44365	0.220726	0	0			0.00566625
TCONS_00004811	FBgn0033449	FBtr0088477	CG1663	15.341	13.0848	12.9465	7.96153	4.81189	7.1724	10.9247	8.60425	12.6638	6.31437	7.30958	8.78575	13.0927	9.10256	15.8444	12.3729	14.5136	11.533			0.00214818
TCONS_00004813	FBgn0033453	FBtr0088479	CG1667	2.79851	3.71491	2.71212	1.5935	1.50915	1.49906	2.28894	3.49975	3.1288	1.46849	1.81319	1.22623	47.787	41.4538	63.7615	34.3867	26.9081	27.2944			0.00437768
TCONS_00004817	FBgn0033458	FBtr0088376	CG18446	119.998	109.22	112.317	126.487	142.552	138.232	94.8159	96.6394	128.917	59.3975	129.879	154.382	71.9006	72.7202	78.7243	85.9083	64.7264	82.1788			0.00957595
TCONS_00004851	FBgn0033481	FBtr0088404	CG12920	0.382754	0.604615	0.790731	1.24239	1.47474	1.10079	0.82296	0.119163	0.678121	2.15259	1.0268	0.999885	0.97182	1.0052	0.256406	1.0107	0.713089	0.886941			0.00666317
TCONS_00004855	FBgn0033484	FBtr0088408	CG2269	0.000166	4.9e-05	0.095372	0.325289	0.538699	0.748906	0.371791	0	0.403745	1.48778	0.269351	0.201509	0.444143	1.19284	5.2e-05	0.069652	9.1e-05	0.272184			0.00804432
TCONS_00004888	FBgn0033500	FBtr0088335	CG12913	0.172442	0.311948	0.203802	0.046632	0	0.072345	0.151167	0.389904	0.302049	0.040472	0	0	0.273001	0.14966	0.187149	0.090822	0.248054	0			0.00796906
TCONS_00004942	FBgn0263102	FBtr0088282	psq	0.979605	0	0.037042	3.1577	1.76781	2.70881	2.3409	0.578459	2.47404	0	0.024047	0.049505	1.14314	0	0	0.407827	1.0724	0			0.00662306
TCONS_00005125	FBgn0050047	FBtr0087905	CG30047	0.871922	0.908407	0.782309	1.17973	1.18329	1.37878	0.851981	0.337639	0.902165	0.668722	0.840866	0.951086	0.492869	0.790658	0.286007	0.564718	0.78996	0.711948			0.00327339
TCONS_00005180	FBgn0050056	FBtr0087823	CG30056	1.83091	0	0	3.48042	3.16785	3.93009	0.950036	0.777597	2.18055	3.74071	3.28795	1.54738	2.12412	1.30988	0	0.413375	1.53759	0			0.00544596
TCONS_00005288	FBgn0086757	FBtr0087666	cbs	1.54	1.29309	1.58163	0.437366	0.922707	0.664614	0.560269	0.642591	0.99982	0.240962	0.303128	0.590209	1.92203	1.07753	1.81108	0.918251	1.59487	1.18683			0.00438389
TCONS_00005345	FBgn0033903	FBtr0087521	CG8323	0.706266	0.932835	0.876014	0.000294	0.123524	0.000214	0.000197	0.73288	0.003043	0.265974	1.6e-05	0.000251	0.000832	0.000261	0.000153	0.79303	0.000221	0.000258			0.000278258
TCONS_00005348	FBgn0033905	FBtr0087524	CG18324	16.4611	16.8992	21.7158	6.95765	7.77207	10.7844	14.3766	9.67538	9.53763	6.47499	5.5123	6.59089	16.9699	9.42906	20.8864	7.57084	9.39931	5.74832			0.00427678
TCONS_00005376	FBgn0027538	FBtr0087539	beta4GalNAcTA	5.64968	5.47727	6.79265	3.76372	2.39758	3.45519	4.24572	2.35826	6.11312	2.68571	3.58988	4.26421	3.54331	3.01364	2.77803	4.24321	3.71993	4.6009			0.00453068
TCONS_00005461	FBgn0015714	FBtr0087451	Cyp6a17	0.322719	0.317162	0.382338	0.059383	0	0.092514	0.31558	0.415502	0.096918	0	0	0.096595	0.067756	0.459783	0.324906	0.055931	0.058684	0.105546			0.000527605
TCONS_00005492	FBgn0034002	FBtr0087368	CG8079	21.326	26.8846	25.7309	16.8975	12.3946	13.9756	18.5819	22.1011	24.9381	16.6434	13.2966	21.7321	12.6281	10.5769	10.4528	14.7218	9.41438	15.0378			0.00444261
TCONS_00005534	FBgn0050466	FBtr0087339	CG30466	10.4792	9.13202	8.30082	6.60226	4.75813	6.32394	7.7591	6.37415	9.17193	6.18004	6.57599	7.76789	6.98613	5.14895	7.72478	5.79298	6.96086	6.45996			0.00817342
TCONS_00005811	FBgn0034261	FBtr0086839	CG4966	8.55223	8.92395	9.54062	2.56603	0.000662	4.28615	5.44545	7.34911	8.78751	1.71677	3.11105	4.72822	5.10189	5.05361	0.005252	4.82019	6.46675	3.75192			0.00312915
TCONS_00005870	FBgn0011589	FBtr0086802	elk	0.206776	0.360935	0.126902	0.76203	0.733885	0.77448	0.221302	0.161548	0.184159	0.985976	0.298556	0.542624	0.04341	0.06034	0.068718	0.090235	0.03527	0.033821			0.000831446
TCONS_00005953	FBgn0034346	FBtr0086691	CG12263	32.5064	32.5901	34.7803	29.453	28.1236	29.8772	28.9847	27.9655	39.7237	12.8725	31.1896	33.7655	17.2437	17.3682	20.8459	22.8693	15.3343	24.2093			0.00526144
TCONS_00006031	FBgn0000578	FBtr0100176	ena	3.05767	3.26719	2.79762	5.00736	3.95925	4.33639	2.62239	3.35865	4.39556	1.53822	4.87279	3.70492	3.22594	1.32677	0	4.02172	2.5657	3.10734			0.00709153
TCONS_00006036	FBgn0034420	FBtr0290316	CG10737	0.011464	8.1e-05	0	0.83534	0.368236	0.56733	0.490435	0.2116	0	0.000172	0.00183	1.04965	3.6e-05	0	0.7553	0	0	0			0.00616608
TCONS_00006065	FBgn0034429	FBtr0086514	CG18607	0.883379	1.1306	1.06598	0.317177	0	0.248707	0.344232	0	0.77353	0.683905	0.14965	0	0.735195	0	0	0	0.15079	0			0.0011589
TCONS_00006071	FBgn0034436	FBtr0086519	CG11961	49.8532	48.7712	45.9429	38.3569	40.1891	36.7982	36.1168	33.4294	58.9629	18.1341	39.1764	42.261	28.9847	27.8834	34.5939	31.2207	25.2035	35.365			0.00153361
TCONS_00006099	FBgn0002716	FBtr0086461	mei-W68	1.16357	1.24637	1.14913	3.43206	4.06934	2.91022	1.76709	1.73998	2.48497	1.56982	4.63219	2.77117	1.12172	2.1046	1.45286	4.10138	0.948301	3.48211			0.00123002
TCONS_00006160	FBgn0052442	FBtr0086276	CG8908	2.61182	0.276463	0.862838	4.85212	4.92375	5.90762	1.45405	1.2927	1.63757	5.53243	4.96222	7.54375	1.17683	1.52388	1.79667	1.53231	0.95642	0.433602			0.00348885
TCONS_00006273	FBgn0264346	FBtr0300236	Xbp1	32.145	32.5605	30.7984	28.1332	25.8075	22.6222	33.9509	20.4103	38.2666	26.3726	29.8197	29.2142	40.2817	34.0737	36.2121	45.7066	35.3693	42.0774			0.00997141
TCONS_00006357	FBgn0034644	FBtr0071661	CG10082	57.3627	65.576	63.795	80.0129	84.2236	72.8603	63.9535	62.5862	79.584	50.746	92.6691	90.2296	48.0226	51.49	50.0191	77.6389	37.8638	66.8563			0.00776911
TCONS_00006403	FBgn0034694	FBtr0071758	CG6613	2.18549	1.55834	2.14128	0.858294	0.378009	0.958971	1.27435	0.788053	1.93596	0.627001	1.06423	0.794651	1.91052	1.06783	2.20209	1.37386	1.88347	1.73151			0.00519592
TCONS_00006603	FBgn0015903	FBtr0072070	apt	140.327	145.026	140.52	108.601	112.176	112.827	120.684	120.058	176.265	50.5788	101.757	127.207	108.382	116.191	112.729	99.2771	110.604	121.043			5.43038e-05
TCONS_00006712	FBgn0034971	FBtr0072179	CG3209	55.0854	51.8804	53.2695	46.1772	45.0468	44.5948	53.0413	45.0051	54.838	50.8452	53.3257	51.5398	43.8202	41.0601	44.8713	49.2558	40.8748	47.9802			0.000720816
TCONS_00006856	FBgn0001325	FBtr0072449	Kr	165.496	157.515	138.163	119.308	112.65	126.865	133.615	123.58	181.953	63.3207	129.044	146.157	125.942	114.977	145.803	115.704	141.868	153.349			0.00996099
TCONS_00006974	FBgn0259977	FBtr0086143	Tdc1	1.52159	1.63449	1.28965	0.839945	0.986486	0.798242	1.59353	1.72055	1.42823	1.27221	0.946463	0.546886	0.879191	0.588902	0.800542	0.542144	0.921428	0.628023			0.00323007
TCONS_00007013	FBgn0028985	FBtr0086199	Spn4	0	0.040623	0	0.42713	0.339006	0.456925	0.177364	0.09563	0.001398	0.002221	0.401779	0.058867	1.04114	0.370623	0.002883	0.209632	0.522535	0			0.000241467
TCONS_00007038	FBgn0050156	FBtr0086184	CG30156	3.16149	2.32624	2.24737	5.34028	4.98365	5.18091	2.76377	1.94606	3.45052	4.89766	4.72783	5.78555	1.94677	3.17706	2.85039	4.56119	2.98641	3.80283			0.000561822
TCONS_00007057	FBgn0033154	FBtr0089022	CG1850	0.162563	0.248513	0.200482	0.028424	0.051977	0	0.125017	0.098818	0.232156	0.026663	0.0511	0.045046	0	0	0	0.028624	0.026105	0.102885			0.00183419
TCONS_00007124	FBgn0033159	FBtr0111054	Dscam	0.684168	0.372784	0.7682	1.2809	1.67251	1.63872	0.376388	0.575032	1.1747	0.168454	1.06077	0.71904	0.264441	0	1.75278	1.35839	1.18376	0.627074			0.00302164
TCONS_00007356	FBgn0002533	FBtr0088761	Lcp2	0.328247	0.293198	0.399349	0	0	0	0	0.287964	0	0	0	0	0.208186	0.280547	0.311745	0	0	0			0.000201354
TCONS_00007428	FBgn0032156	FBtr0088627	CG18659	5.42038	5.05144	5.63826	3.62887	2.26334	2.39957	4.46758	0.018236	4.89329	2.76015	4.13868	2.83834	5.41193	4.7513	4.74595	3.7065	3.89287	6.41609			0.00252394
TCONS_00007447	FBgn0033391	FBtr0088611	CG8026	5.87849	4.66191	6.539	1.84669	1.65703	2.76326	2.15598	1.74533	4.79624	1.04067	0.639343	1.60053	1.20585	0.364563	1.17351	1.03078	0.684201	1.00357			0.00254701
TCONS_00007469	FBgn0083977	FBtr0301077	CG34141	0.661343	0	0	1.66824	1.16898	1.55459	0	0	1.15795	0	0	1.23351	0	0	0	0.705654	0	0			0.00482036
TCONS_00007562	FBgn0085249	FBtr0112413	CG34220	0.877683	0.888001	1.06506	1.45921	1.75792	1.60395	1.3619	0.850371	1.6397	0.26916	1.08398	1.13224	0.800989	0.944151	0.761775	1.32118	0.412338	1.64135			0.00163483
TCONS_00007589	FBgn0003660	FBtr0088363	Syb	20.7183	22.3108	27.4923	0.424949	1.19803	0.447431	0.601196	1.22281	31.0008	0.672642	1.3451	0.967549	1.20006	1.68985	0.392414	0.88529	5.77031	7.00223			0.000189172
TCONS_00007590	FBgn0003660	FBtr0273274	Syb	44.882	48.8229	45.4256	66.3693	66.0903	56.8274	77.8164	91.3699	50.1839	69.2672	67.8488	52.4592	70.6911	65.5957	84.3736	61.8264	61.0787	52.3992			0.00384585
TCONS_00007670	FBgn0050015	FBtr0113356	CG30015	0.301357	0	0.274932	1.11572	2.66394	2.42871	0.329575	0.301518	0	0.181441	0.975478	1.36751	1.37808	0.153122	0.199856	0.363916	0.414441	0.667291			0.00937443
TCONS_00007683	FBgn0053503	FBtr0089418	Cyp12d1-d	0.051233	0.09982	0.119067	0	0	0	0.179438	0	0	0	0	0	0.063104	0.171371	0	0	0.056222	0			0.00557538
TCONS_00007724	FBgn0016047	FBtr0089380	nompA	0.000475	0.000717	0.001075	0	0	0	0.222591	0	0.000715	0.000594	0	0	0	0.000732	0	0	0.001171	0			0.00614618
TCONS_00007738	FBgn0033624	FBtr0088155	CG12384	15.5801	17.5307	15.7288	10.7473	9.80522	9.83454	12.1938	3.62611	16.3219	9.49514	15.3081	12.5718	11.2944	12.3027	15.7332	19.0797	16.628	16.4358			0.00046008
TCONS_00007783	FBgn0033658	FBtr0088062	TwdlBeta	0.122753	0	0	0.634868	0.957954	0.405086	0.142609	0	0	0.607803	0.225561	0.395094	0.15349	0.232236	1.14258	0	0.222192	0.467695			0.00974393
TCONS_00007818	FBgn0033688	FBtr0088016	Prp8	147.035	144.577	134.911	163.222	168.892	164.948	146.095	140.175	185.275	56.4472	182.399	176.353	118.574	126.111	133.851	188.993	100.846	189.228			0.00221521
TCONS_00007871	FBgn0033749	FBtr0087943	achi	8.0409	8.13347	9.19047	6.30579	6.3859	6.29945	7.37339	6.13316	8.8328	3.81851	5.61836	4.88128	6.19731	6.83203	5.64372	6.50015	6.4144	6.74421			0.0022742
TCONS_00007874	FBgn0033754	FBtr0087891	Ak6	52.6894	52.0228	51.5321	41.8268	37.2842	42.8818	45.4115	36.8249	54.3827	34.5919	40.7676	50.7465	35.356	36.7968	54.055	34.2599	40.5721	36.4284			0.00142438
TCONS_00007955	FBgn0036157	FBtr0087776	PR2	24.3247	23.3197	22.2797	29.351	27.6999	26.8145	22.8102	16.1585	28.8483	12.9518	33.1117	31.0269	17.2574	22.6913	19.2102	33.6921	16.5287	30.2866			0.00403393
TCONS_00008005	FBgn0259221	FBtr0299754	CG42321	0.926417	0.586292	0.533578	0.26492	0	0	0.70316	0.429736	1.47345	0.006109	0.15564	0.019934	0.000245	1.60943	1.2503	0	0.224406	1.99928			0.00862859
TCONS_00008026	FBgn0033844	FBtr0087700	bbc	4.83592	4.67526	6.27353	2.66155	0.811016	0	3.91785	3.07951	1.7065	1.11903	3.71976	1.94669	1.77625	2.06168	0.54801	2.13798	1.16873	1.66195			0.00594372
TCONS_00008049	FBgn0053156	FBtr0087681	CG33156	1.80084	1.01316	2.28927	0.477667	0	0	2.7266	0.877886	2.07266	0	1.11398	0	1.17661	1.16423	2.0228	0	1.78222	0.755142			0.00944833
TCONS_00008064	FBgn0033876	FBtr0087645	synaptogyrin	10.1587	11.1248	11.4903	6.25712	8.40739	5.78521	8.05823	7.34012	12.9713	3.4363	8.9986	8.43843	8.77457	4.87083	7.66472	5.70369	5.66458	3.47642			0.00514112
TCONS_00008153	FBgn0003742	FBtr0089620	tra2	21.7423	19.386	24.1481	13.0089	10.3989	11.2863	16.6996	20.9725	12.3553	21.5736	16.2815	23.0849	10.2058	21.448	13.9326	28.4718	22.5902	18.0412			0.00146386
TCONS_00008155	FBgn0033945	FBtr0301735	CG12868	0.831514	0.553307	0.633947	0.30654	0.271319	0.236326	2.4097	0.274795	1.00385	2.02716	0.82814	1.52798	0.514561	1.6439	1.4088	0.845626	0.806306	1.05641			0.00458992
TCONS_00008211	FBgn0040510	FBtr0087426	aPKC	34.9333	38.3723	39.0772	25.0473	30.3811	24.3865	26.9542	26.3979	46.2934	22.7274	30.1977	34.3199	4.13597	5.07713	6.202	5.77994	5.76387	5.51326			0.00451018
TCONS_00008278	FBgn0261538	FBtr0302554	CG42662	139.63	134.021	132.174	112.324	118.871	107.7	110.851	90.5425	150.299	94.452	118.159	132.937	98.1751	125.755	105.482	120.135	116.877	143.254			0.00239876
TCONS_00008310	FBgn0031762	FBtr0112832	sli	7.15915	3.41176	11.4748	19.5848	19.0939	20.4635	8.12097	7.07643	8.66806	4.8764	13.7563	15.3889	5.36889	7.48327	5.14674	10.2455	4.61442	7.44699			0.00318883
TCONS_00008333	FBgn0013988	FBtr0302791	Strn-Mlck	0.010601	0.064488	0.000106	0.187635	0.107022	0.137103	0.129527	0.044485	0.001581	0.013421	0.31523	0.141417	0.026936	0	0	0.028643	0	0			0.00911714
TCONS_00008621	FBgn0001222	FBtr0110966	Hsf	1.37105	1.41088	1.38363	3.17575	2.55677	3.72705	2.23141	2.08638	3.65552	1.00517	3.52262	3.60263	2.46574	1.18769	1.51281	0.75223	2.39213	1.87949			0.00321935
TCONS_00008654	FBgn0050118	FBtr0086724	CG30118	11.6788	8.36934	9.9537	6.06744	2.27257	4.25072	9.83153	6.84859	14.2842	4.53816	6.60872	4.10106	4.93041	3.38143	3.85346	9.75471	9.9493	7.34854			0.00812179
TCONS_00008676	FBgn0034371	FBtr0086658	SP2637	0.121645	0.070115	0.34373	0.890813	0.982436	0.861556	0.944152	0	0.979339	0.395199	0.840417	0.04907	0.931012	0.403685	1.03479	0.811169	0.0003	0.22062			0.000658199
TCONS_00008679	FBgn0034372	FBtr0086655	Gint3	99.1211	98.1081	100.523	106.125	104.989	104.794	101.777	101.451	112.631	105.796	107.483	117.268	77.0246	81.5338	81.7924	88.4579	84.7226	85.8261			0.000874
TCONS_00008701	FBgn0010651	FBtr0086635	l(2)08717	52.5343	52.2032	52.5757	36.8646	40.6683	43.7206	45.9385	42.6334	58.5098	33.5506	32.2553	37.4435	59.7552	40.1314	55.6243	44.261	51.5027	43.1305			0.00188265
TCONS_00008703	FBgn0034394	FBtr0086633	CG15096	3.3e-05	0.000378	0.000195	0.129716	0.095475	0.086316	2.2e-05	0	1.29994	0.608827	0	0.171601	1.1e-05	0	5.4e-05	0.156069	0.324455	0			0.000712572
TCONS_00008709	FBgn0034401	FBtr0086627	CG15100	12.1831	11.4657	9.79417	5.47482	7.11038	5.61327	9.30778	7.6311	11.2937	2.38828	7.42339	5.96783	6.0968	2.57159	6.41534	5.33615	4.57225	4.06485			0.00223644
TCONS_00008947	FBgn0034501	FBtr0301209	CG13868	37.6751	38.8974	40.2208	27.7251	24.3569	17.4661	35.4083	20.568	53.8639	17.8947	23.3544	26.3325	22.9488	17.1813	19.6879	21.4461	23.7278	21.3098			0.00356989
TCONS_00009037	FBgn0050392	FBtr0071618	CG30392	10.7161	9.46764	13.245	5.38038	7.01119	6.17996	10.2851	7.97258	8.28371	4.98582	5.09884	5.37216	1.09172	2.04269	2.56063	2.98022	2.28951	1.31206			0.0074026
TCONS_00009062	FBgn0050288	FBtr0113367	CG30288	1.68852	1.65837	1.88788	1.22953	0.546221	0.927534	1.14257	1.33401	1.23784	0.25306	0.647346	0.491497	1.71097	2.55806	3.2536	0.859524	1.75882	0.265899			0.0079944
TCONS_00009153	FBgn0034716	FBtr0071777	Oatp58Dc	2.15916	3.07714	2.93816	0.002003	0.001345	0.00193	0.001953	0.00212	0.001793	0.001533	0.001958	0.000997	0.001724	3.00749	0.001934	1.80119	0.001986	0.001151			0.000338131
TCONS_00009173	FBgn0034732	FBtr0071839	CG3701	0.464778	0.599345	0.706676	0.289475	0.203971	0.17792	0.393145	0	0.551833	0.18436	0.388049	0.417372	0.369946	0.372087	0.14352	0.110056	4e-06	0.191541			0.00459048
TCONS_00009215	FBgn0259145	FBtr0299572	CG42260	0	0	0	0.071455	0.116939	0.126788	0	0.130499	0	0	0.070717	0.102195	0.094781	0	0	0.072064	0	0			0.00175722
TCONS_00009221	FBgn0034786	FBtr0071910	CG13531	7.1177	6.62556	6.57447	5.64091	5.88691	5.27605	4.87228	5.03989	6.31426	2.76122	5.16493	6.62732	8.35125	6.78798	9.41389	8.16962	6.75888	8.34203			0.00457313
TCONS_00009341	FBgn0034913	FBtr0072236	usnp	27.1001	22.0748	21.7854	16.4195	16.4962	14.4094	23.9225	15.5691	22.4812	23.251	13.6316	15.9739	31.166	21.6154	23.9955	21.1773	27.1545	18.2058			0.00660261
TCONS_00009466	FBgn0069913	FBtr0301624	CG4681	0.395237	0.328984	0.322522	1.48674	1.88732	1.17257	1.06698	0.491264	1.12822	2.71479	1.07573	1.03457	0.610722	0.564878	0.252626	0.739745	0.174636	0.334691			0.00248774
TCONS_00009488	FBgn0035060	FBtr0072434	Eps-15	7.13775	6.33344	7.49727	4.55691	3.1608	2.65516	9.01257	4.65733	9.18683	2.07798	8.34222	4.93048	4.02089	4.38465	11.0132	5.57575	7.85933	6.61918			0.0030155
TCONS_00009501		FBtr0072419	CG2857	0.548912	0.393499	0.16435	0.951575	1.33585	1.36919	0.724059	0.639032	0.588358	0.832888	1.85886	1.60312	0.171853	0.485708	0.262733	0.727415	0.2737	0.920822			0.00410265
TCONS_00009526	FBgn0010435	FBtr0072402	emp	1.0866	1.87634	1.17276	0.00054	2.2e-05	1.2e-05	0.814376	0.001814	0.002463	1.04232	0.002454	0.000143	0.002702	0.005316	1.0516	0.483172	0.001838	0.003556			0.00264539
TCONS_00009655	FBgn0063923	FBtr0072488	Kaz1-ORFB	2.15867	2.88523	2.12928	0	0	0	0.873593	0	0	0.663591	0	0	1.59175	0	0.676032	0.706089	1.55869	0			0.000319763
TCONS_00009663	FBgn0052476	FBtr0072501	mthl14	6.74556	10.2014	8.13945	3.19805	4.44146	4.54648	4.68013	6.24748	8.51627	3.06422	4.71539	4.15698	4.52839	4.74038	5.79406	3.13553	4.23782	6.16524			0.00852698
TCONS_00009725	FBgn0035171	FBtr0300345	CG12502	0.330164	0.378617	0.419844	0.221886	0.175939	0.159925	0.246317	0.124838	0.408836	0.410562	0.042433	0.237492	0.984547	0.332683	0.928242	0.99585	0.1967	0.65386			0.00197897
TCONS_00010117	FBgn0013751	FBtr0073156	Awh	7.45033	7.66126	7.88591	5.72062	6.08678	6.64162	5.83223	3.57539	7.41344	4.32521	5.81823	5.14772	3.33769	4.94963	5.00539	4.16596	4.63445	5.02341			0.0034292
TCONS_00010118	FBgn0026592	FBtr0073157	Fie	0.379023	0.370314	0.433936	0.551341	0.617403	0.537884	0.808157	0.595087	0.221236	0.455444	0.572051	0.217684	0.151888	0.313427	0.118459	0.25476	0.489058	0.353983			0.00263717
TCONS_00010169	FBgn0035519	FBtr0073229	CG1309	20.392	19.0124	20.3968	16.1493	16.1754	14.4939	17.4848	12.1671	19.0916	10.4051	14.247	14.4366	20.1292	14.7581	16.8046	16.0747	19.6081	16.1943			0.00195057
TCONS_00010364	FBgn0047205	FBtr0076899	CR32385	1.87119	2.35501	1.75276	0.642272	0.742354	0.930723	0.991955	1.29424	2.6626	0.25539	1.18041	2.13643	1.03357	0.837015	2.21427	1.47531	1.29746	1.84915			0.00191207
TCONS_00010420	FBgn0082598	FBtr0076849	akirin	6.9057	6.84771	9.95034	0.023198	0	0	0	0	27.9693	5.80602	0.018025	0.016523	0.012985	0.175422	26.3248	3.47513	2.08879	28.8562			0.000764122
TCONS_00010505	FBgn0002899	FBtr0076689	mus301	9.35589	9.69882	11.7904	4.51919	5.78423	6.01855	6.38729	5.87724	10.9677	2.62144	4.72153	5.29796	4.71244	3.82132	3.47577	4.81802	4.62766	4.29181			0.00279533
TCONS_00010550	FBgn0035901	FBtr0076620	CG6745	6.48155	6.33944	6.34269	4.68992	5.08525	5.14224	5.74681	5.50437	5.51961	2.61795	5.76623	4.49573	2.72403	3.25265	3.60813	2.74362	2.40892	2.90456			0.000349328
TCONS_00010564		FBtr0076630	CG32352	0.005677	0.003795	0.00521	0.000613	0.002447	0	0.569211	0.006957	0.004262	0.012304	0.005986	0.002536	0.00519	0	0	0	0.013217	0.009744			0.00698066
TCONS_00010593	FBgn0001168	FBtr0100153	h	11.1011	13.0271	9.77939	7.90851	7.50064	7.2141	10.306	5.77797	16.9639	6.36661	2.7332	9.45927	6.13174	3.32367	6.12449	2.685	3.21954	7.11667			0.00876279
TCONS_00010633	FBgn0035954	FBtr0076521	Doc3	76.1971	73.6898	60.3361	97.4893	87.0989	91.2837	62.9493	49.9947	82.9742	81.6459	102.818	105.315	46.2906	73.4608	44.0909	91.2158	49.3703	82.4821			0.00963668
TCONS_00010696	FBgn0035999	FBtr0114371	CG3552	12.9234	13.6196	12.5008	17.161	16.7033	16.2518	11.4445	13.172	17.3694	10.7702	14.5669	18.1968	15.1344	13.8422	24.8185	13.7529	19.9312	20.3338			0.000456872
TCONS_00010697	FBgn0035999	FBtr0076463	CG3552	4.82865	7.14918	6.05335	1.00866	2.977	1.10596	3.862	3.05789	1.79695	2.68087	2.82179	1.95609	4.37916	6.73072	4.70029	4.17111	3.31074	1.67408			0.00482169
TCONS_00010728	FBgn0033232	FBtr0076397	CG16711	0.319679	0.335573	0.371868	0.247541	0.108851	0.176631	0.377788	0.333002	0.000248	0.057355	0.232028	0.05849	6.4e-05	1.1e-05	0.230768	0.467137	0.000913	0.428462			0.00924734
TCONS_00010855	FBgn0036133	FBtr0076210	CG7638	79.7805	83.2911	82.9947	74.7016	76.971	76.8061	76.2841	68.8623	85.8166	48.8689	78.5392	81.0153	66.8492	73.194	72.583	72.676	56.735	65.4296			0.00596932
TCONS_00010857	FBgn0260795	FBtr0301438	CG42575	48.8477	59.5025	50.1168	23.1682	39.6927	25.4337	37.5126	53.5535	50.3797	14.8532	40.023	25.4671	71.227	58.1911	74.3715	52.8881	88.2621	59.3455			0.00961407
TCONS_00010872	FBgn0261553	FBtr0302696	CG42671	0.005091	0.000201	0.002246	0.226818	0.211969	0.362481	0.347738	0.000564	0.514568	0.003238	0.001376	0.000785	0.281062	0.000939	9.2e-05	0.08615	0.000414	0.000472			0.00262513
TCONS_00010875	FBgn0261553	FBtr0302700	CG42671	0.013643	0.000235	0.002249	0.561209	1.12492	0.7445	1.41773	0.00109	0.913331	0.005052	0.001435	0.00047	1.42291	0.0003	0.000124	0.217081	0.000559	0.001565			0.00418024
TCONS_00010888	FBgn0036165	FBtr0076093	chrb	63.6674	69.2179	76.2504	44.4975	49.1424	47.1855	53.0861	35.9027	75.9442	32.5832	50.4453	53.2593	65.7965	74.3461	67.5033	77.6462	68.6462	84.1644			0.0021086
TCONS_00010912	FBgn0036199	FBtr0076115	Bmcp	8.66255	9.15992	8.28692	5.30987	6.92438	6.94451	6.08335	6.21012	6.27474	6.39688	4.22747	9.33976	3.30948	2.39728	1.72779	3.19635	2.43611	4.78264			0.00903209
TCONS_00010922	FBgn0036210	FBtr0076031	CG14130	11.4207	10.7996	9.35863	7.67539	7.0298	8.06096	9.51577	7.62873	10.8319	7.57509	7.72469	6.28167	6.78485	5.94711	10.7153	6.28423	6.54773	7.48437			0.00624888
TCONS_00010955	FBgn0036257	FBtr0075997	RhoGAP68F	4.65507	4.59084	4.18982	2.4066	2.37167	1.36892	3.33993	3.24108	3.80882	0.989194	2.12907	1.69538	11.4467	7.86714	8.41755	10.3772	7.51433	9.32648			0.00139234
TCONS_00011062	FBgn0260049	FBtr0075846	flr	6.1546	4.68373	8.86945	0.051605	0.000666	0.000648	5.58947	0.019274	0.002872	0.002253	1.71252	0.00474	2.70114	9.86318	4.05765	0.002597	2.62702	7.61425			0.00295568
TCONS_00011077	FBgn0036374	FBtr0075812	CG17689	15.1542	15.7401	17.2683	20.8288	20.0789	20.578	21.4622	18.5192	22.1726	11.481	27.092	22.7552	13.6809	13.2358	17.6606	20.4038	9.48172	16.9917			0.00132591
TCONS_00011160	FBgn0259099	FBtr0299510	CG42247	0.099361	0.181585	0.144954	5e-06	0	0.03296	0.053303	0.108689	0.30196	0.169129	0.094904	0	0.025958	1.6e-05	0.074794	0.105012	0.076206	0.037968			0.00374624
TCONS_00011163	FBgn0040296	FBtr0299779	Ocho	252.519	221.943	244.414	322.573	279.992	298.967	202.486	165.357	312.464	379.791	311.091	378.678	193.054	293.311	202.904	328.643	215.118	295.365			0.0082768
TCONS_00011271	FBgn0036568	FBtr0075446	CG5389	0.191483	0.14933	0.096346	0.574891	0.766034	0.522102	0.453336	0.21875	0.269543	1.7397	0.566692	0.329675	0.290905	0.422388	0.226141	0.409588	0.111515	0.151599			0.00192587
TCONS_00011326	FBgn0036620	FBtr0075384	CG4842	0.568186	0.712404	0.433239	0.101773	0	0.154832	0.219169	0.172749	0.160101	0.440512	0	0	0.352595	0.640737	0.358651	0.684183	0.881912	0.353766			0.00314868
TCONS_00011402	FBgn0036695	FBtr0075279	Papst2	15.4101	13.8261	16.1522	18.3613	17.6855	19.0201	17.2836	17.04	15.1386	23.1419	14.4055	19.0309	19.1127	21.2815	24.2454	19.2394	15.7321	15.7201			0.00742373
TCONS_00011408	FBgn0036698	FBtr0075284	CG7724	1.07864	1.04189	1.16331	0.515142	0.234244	0.102258	0.916205	0.565344	0.73834	1.78952	0.183783	0.102755	1.27268	1.05987	1.76491	0.251731	1.21407	0.116909			0.00154239
TCONS_00011472	FBgn0036790	FBtr0089578	star1	0	0	0	0.109079	0.192396	0.112231	0.075584	0.192845	0.117157	0.208649	0.118117	0	0.039863	0.054207	0.064111	0	0.118429	0.060616			0.0035944
TCONS_00011497	FBgn0036817	FBtr0075060	CG6865	4.44407	3.43916	3.57445	1.11111	1.54078	0.53654	2.04334	1.49828	2.21383	1.06674	1.09791	1.08386	10.3094	5.62158	9.3497	6.30289	5.67092	6.35602			0.00150404
TCONS_00011500	FBgn0036820	FBtr0075063	CG6852	39.1208	34.891	35.8552	21.9227	28.9418	28.0453	28.0257	28.7172	39.2512	19.7494	25.3382	22.8913	42.427	39.284	44.2013	38.6692	39.7313	49.0856			0.00775877
TCONS_00011649	FBgn0036991	FBtr0078194	CG5872	27.6035	26.8625	26.6192	24.8587	24.3032	22.6189	23.2063	17.7136	23.888	12.6451	22.9991	28.1955	21.0335	18.2762	19.5536	19.5448	20.001	24.7895			0.00675819
TCONS_00011769	FBgn0030790	FBtr0078355	M6	14.8716	17.4915	18.8841	11.4565	10.2653	7.15616	14.2475	11.3075	20.6091	7.37095	13.4074	12.4185	14.2782	9.25386	15.3872	10.1449	12.2068	14.1402			0.00639372
TCONS_00011798	FBgn0037108	FBtr0078422	CG11306	78.4541	75.8396	73.4347	66.8494	60.1053	64.8633	64.3899	53.879	87.5565	53.0846	60.0007	73.4736	75.8669	84.9951	89.7177	82.3435	79.6015	86.7155			0.00418537
TCONS_00011806	FBgn0037117	FBtr0078430	CG11248	10.7972	12.8923	16.6711	5.14587	2.03546	3.61257	6.35646	11.3825	7.26059	6.27583	9.8386	8.372	13.8336	13.5437	10.654	4.48959	4.66986	0.002323			0.00353427
TCONS_00011807	FBgn0037117	FBtr0078431	CG11248	9.23117	4.75962	4.98809	12.9077	16.0348	14.4813	10.2488	7.93365	11.2562	8.27512	8.46614	10.4399	7.75221	8.04491	16.4014	15.9547	11.409	19.1945			0.00444849
TCONS_00011904	FBgn0037203	FBtr0078555	slif	4.42365	3.57416	3.66925	1.88161	2.93187	1.91472	2.00621	2.50824	3.98326	2.27483	2.0098	1.63434	2.30761	2.91465	4.3413	4.36832	4.52506	5.32993			0.00983056
TCONS_00011910	FBgn0037207	FBtr0078561	Mes2	79.2805	87.4638	86.0837	52.8974	59.1042	60.745	67.6194	56.6971	97.937	41.2907	52.019	61.9921	88.3729	68.9417	75.5092	80.1494	87.0109	88.1802			0.000776266
TCONS_00011966	FBgn0085482	FBtr0299518	CG34453	0.875366	0.707242	0.788705	0.389742	0.348081	0.59967	0.20395	0	0.628554	0.474718	0.424002	0.624208	0	0	0.338436	0	0.203289	0			0.00992123
TCONS_00012054	FBgn0035187	FBtr0072638	Trh	0.370211	0.316984	0.400389	0.180541	0.193418	0.223912	0.313878	0.185237	0.63831	0.189072	0.301701	0.281007	0.168277	0	0.129733	0.420695	0.168512	0.31945			0.00203665
TCONS_00012224	FBgn0035348	FBtr0072964	CG16758	42.3719	37.4987	33.7537	28.6819	26.3455	28.1119	41.7258	24.9264	42.627	21.6766	24.0492	32.9991	32.6157	26.8393	32.3554	22.8917	37.6681	32.5416			0.00862285
TCONS_00012268	FBgn0031228	FBtr0073122	CG14955	0	0	0	0.03481	0.061953	0.053165	0.036892	0	0	0.028696	0.072606	0	0.077649	0	0	0	0	0			0.00167063
TCONS_00012269	FBgn0031228	FBtr0073123	CG14955	0	0	0	0.000114	0.000117	0.000111	5e-05	0	0	3.8e-05	5.9e-05	0	6e-05	0	0.058127	0	0	0			1.59616e-07
TCONS_00012290	FBgn0047135	FBtr0073106	CG32276	7.43955	9.02965	9.16133	3.89396	5.26663	5.11877	9.16724	7.92975	12.3847	6.80969	6.05005	9.23028	8.67759	9.65819	14.4871	6.22561	9.56005	16.6966			0.00289209
TCONS_00012328	FBgn0026259	FBtr0073144	eIF5B	27.5105	27.1179	25.8812	31.5674	29.6199	29.219	26.4341	25.7508	31.1109	18.4742	35.6597	32.9392	21.114	25.6414	23.5737	31.1191	22.8755	31.5547			0.00982987
TCONS_00012329	FBgn0035449	FBtr0073143	CG14971	5.56894	6.47996	5.59156	4.24174	4.70662	3.66356	6.41149	4.66116	6.56023	4.15413	4.6603	4.52617	6.5506	7.29838	8.2335	6.7829	5.26933	5.63146			0.0084813
TCONS_00012408	FBgn0001257	FBtr0073249	ImpL2	408.051	405.265	378.722	254.088	329.891	309.849	336.454	323.244	467.068	87.8332	353.632	250.525	496.434	308.743	453.945	456.518	377.543	337.375			0.00772129
TCONS_00012415	FBgn0053764	FBtr0091765	CG33764	0.291008	0.592072	0.661203	0	0	0	0.339177	0	0	0	0	0	0	0	0.566533	0.290797	0	0			0.00529007
TCONS_00012460		FBtr0073320	CG13717	0	0.567118	0.762135	1.67825	2.34309	1.62141	1.0766	1.12203	0.551599	0.307536	3.01932	0.529265	1.17624	2.68411	1.21385	2.565	1.60901	4.71461			0.00576464
TCONS_00012580	FBgn0035980	FBtr0100355	l(3)mbn	1.80762	1.94379	1.96996	1.28923	1.53648	1.48248	1.4058	0.595904	1.4206	0.805386	1.40128	1.27987	0.476709	0.473646	0.418579	0.502521	0.345711	0.668521			0.00322929
TCONS_00012672	FBgn0035754	FBtr0076889	MED4	32.5762	33.477	32.147	45.2694	43.3018	37.9435	41.2233	42.4528	35.8926	57.0227	43.6628	39.6709	31.6922	32.9394	34.0698	35.8247	32.7095	29.29			0.00660988
TCONS_00012692	FBgn0035772	FBtr0302546	Sh3beta	2.49527	3.46422	4.07049	0	0	0	3.57492	0	5.68143	0	0	0	1.63177	4.40424	0	0.962524	3.72403	3.43193			0.000941877
TCONS_00012746	FBgn0052369	FBtr0076783	CG32369	0.83585	1.30147	1.1994	0.576906	0.411065	0.242813	0.258043	0.393267	0.859589	0.141978	0.589389	0.249083	0.908874	0.256498	0.585846	1.03711	0.678905	0.679584			0.00740676
TCONS_00012774	FBgn0026263	FBtr0302329	bip1	2.76964	2.48321	2.56179	2.13033	1.67924	1.78892	1.81597	2.65501	1.78731	2.00147	1.53283	2.04223	1.21713	1.69657	3.1485	3.01888	3.49133	4.5609			0.00500196
TCONS_00012785	FBgn0035833	FBtr0076738	CG7565	11.0228	11.0543	10.3772	9.90751	9.58992	9.8861	8.29746	5.83613	11.1832	5.91165	10.2548	10.3591	8.75267	11.7043	11.0977	10.3059	7.43602	11.221			0.00680878
TCONS_00012798	FBgn0035847	FBtr0076727	mthl7	0.158212	0	0	0.440519	0.304071	0.27067	0.278358	0	0	0.214584	0	0	0.290233	6e-06	0	0	1.6e-05	0.149836			0.00908074
TCONS_00012824	FBgn0001248	FBtr0076669	Idh	1.88578	1.92669	1.23509	0.000967	0	0	0.359049	0	0.000224	0.923663	0.550074	1.06637	0.538877	1.10342	1.84702	1.85399	1.35112	0			0.000841625
TCONS_00012894	FBgn0035942	FBtr0076560	CG5660	1.94725	1.60125	1.54918	1.0148	1.00636	1.06361	1.18547	0.538825	0.780407	0.599151	0.983596	1.44874	1.54203	1.29022	1.86883	1.74028	1.29856	1.91526			0.00300842
TCONS_00012898	FBgn0035948	FBtr0076556	CG5644	0.92575	1.2877	0.93964	1.78566	2.24182	2.56734	1.36655	0.629154	1.53123	0.823475	1.46088	1.73627	0.914885	1.09196	0.2847	0.708108	0.685219	1.13275			0.00547108
TCONS_00012958	FBgn0035989	FBtr0076480	CG3967	3.59252	4.66739	3.95821	2.55101	2.7231	1.82965	1.83583	1.93891	3.18291	1.78055	2.52515	1.26012	1.67947	2.17446	2.41141	2.16814	2.45984	2.24883			0.0075396
TCONS_00012980	FBgn0010408	FBtr0076424	RpS9	24.1826	29.7804	25.0574	16.2135	17.1797	14.7673	22.0485	15.624	19.7042	28.0599	18.0058	11.1353	23.2365	16.4823	18.0162	21.0847	17.2353	20.3333			0.00268607
TCONS_00013093	FBgn0259742	FBtr0113162	Elo68beta	0	0	0	1.35154	1.56983	0.672873	0	0.575588	0.775162	1.56259	1.6003	0	1.23798	1.55812	0.991171	1.32906	0.570229	0.396062			0.00568293
TCONS_00013198	FBgn0036211	FBtr0301135	CG5946	0.001427	0	0	0.096142	0.161524	0.236322	0.035695	0	0	0.198526	0.298276	0.306513	0.0104	0.183481	0	0.162768	0.205205	0.224545			0.00771219
TCONS_00013213	FBgn0029663	FBtr0076068	CG14126	0.085347	0	0	0.268871	0.406683	0.214196	0.197043	0.309008	0.146366	0.739347	0.162834	0.281931	0.319777	0.377261	0.325212	0.133371	0.208138	0.485566			0.00688542
TCONS_00013242	FBgn0036260	FBtr0076020	Rh7	1.1385	1.1252	1.11039	0.560829	0.71592	0.751944	0.80605	0.795028	0.992329	0.210298	0.472361	0.450311	0.028109	0.037988	0	0.02338	0.026183	0			0.000813522
TCONS_00013249	FBgn0260941	FBtr0301054	app	0.392809	0.250644	0.186798	0.55808	0.730414	0.693033	0.411887	0.289509	0.475047	0	0.554571	0.240436	0.695175	1.78529	0.593895	1.64758	1.085	0.620438			0.00438885
TCONS_00013291	FBgn0010235	FBtr0075951	Klc	9.38977	8.08917	8.91681	4.29155	6.17201	6.5458	7.79311	9.24042	6.30714	4.55453	5.00132	3.96209	6.31687	4.2954	8.04369	6.76819	6.36788	6.07629			0.00848815
TCONS_00013322	FBgn0036343	FBtr0075893	CG14115	0	0	0	0.361229	0.634953	0.56377	0	0.306762	0.575401	0.15678	0	0.567396	0.213031	0.285774	0.329279	0.177051	0.167649	0			0.00158316
TCONS_00013532	FBgn0263599	FBtr0075527	CG5931	121.108	132.795	129.254	145.87	155.153	148.375	134.174	148.761	148.915	60.2016	163.564	158.057	94.6947	106.455	108.309	133.224	81.7034	142.425			0.0037996
TCONS_00013595	FBgn0036622	FBtr0075422	CG4753	8.71823	10.6785	9.06195	5.75193	3.9766	2.23761	5.7902	4.46226	10.5825	2.89003	3.85049	3.29709	7.042	3.32679	4.36367	5.63093	7.27294	2.85282			0.00481106
TCONS_00013680	FBgn0261872	FBtr0091474	scaf6	30.3388	29.0379	31.2103	38.1276	42.3983	35.3424	35.5395	33.1249	32.3058	25.902	43.5306	40.082	25.3365	25.2357	24.567	36.3122	17.2475	27.3111			0.00858423
TCONS_00013703	FBgn0036715	FBtr0075239	Cad74A	29.2373	26.951	24.5415	33.6131	33.9456	33.3718	29.9313	21.9005	26.5758	11.7794	34.3496	39.5891	19.6178	25.7673	10.9973	36.4561	24.9673	24.9326			0.0039369
TCONS_00013710	FBgn0026197	FBtr0110845	noe	2.60686	4.27622	3.57041	5.72237	5.22618	5.27037	3.36095	1.91801	2.85081	6.10109	5.12685	3.2926	3.54732	3.79273	2.13111	5.69878	3.10638	3.92112			0.00976243
TCONS_00013958	FBgn0262519	FBtr0100394	Mi-2	18.3203	19.2058	13.8211	36.9196	38.0537	29.7792	36.1531	36.2862	30.3406	17.9983	45.053	41.8248	16.6442	22.8315	20.9652	34.5556	14.6636	25.04			0.00222557
TCONS_00014096	FBgn0053054	FBtr0078317	CG33054	25.5386	21.9053	25.0177	19.2495	18.6844	17.6007	26.3891	26.834	20.6992	27.9207	20.9011	20.4656	22.7386	29.4645	26.4605	20.9158	23.0718	20.525			0.00510889
TCONS_00014109	FBgn0027945	FBtr0078412	ppl	64.7522	61.9613	56.851	40.873	47.3676	39.2137	50.6702	42.4228	62.3023	30.0749	42.1247	44.7577	64.1823	55.9913	65.8979	51.437	79.7251	57.3078			0.00265472
TCONS_00014174	FBgn0037141	FBtr0078489	DNApol-eta	17.4967	17.2527	17.8199	14.9392	13.5346	14.4657	15.4463	15.4007	18.9091	9.32435	13.6868	15.8288	12.118	12.2031	13.356	11.7656	14.4395	16.7597			0.000971595
TCONS_00014185	FBgn0037163	FBtr0078508	laza	0.596391	0.753951	0.814269	0.464522	0.239517	0.356895	0.438722	0.285672	0.512234	0.506187	0.303658	0.5494	0.27238	0.164642	0.283382	0.556056	0.36322	0.228741			0.00803508
TCONS_00014293	FBgn0037228	FBtr0078978	CG1092	0.377001	0.648314	0.287072	0.000142	7.7e-05	6.9e-05	0.000126	0.000122	7e-06	8.8e-05	0.207135	0	0	0	9.8e-05	0	0.337722	0			0.00787825
TCONS_00014413	FBgn0264712	FBtr0078792	CG1172	40.554	44.0028	44.5073	49.1844	51.2108	48.9049	41.8126	43.5432	42.2793	43.8774	50.0746	47.9602	37.7453	41.4026	44.2268	43.3231	34.1686	43.4605			0.00469888
TCONS_00014644	FBgn0085413	FBtr0112625	CG34384	0.700942	0.617449	0.865549	0.344612	0.000157	0.000151	0.389364	0.000143	0.00018	0.000145	0.331511	0.342724	0.548993	0.000158	0.227407	0.222837	0.285151	0.121976			0.00538056
TCONS_00014659	FBgn0037538	FBtr0081785	CG3223	51.6977	48.2009	47.9766	55.5942	54.5257	56.0636	55.906	60.7415	49.465	52.2436	60.1772	54.6184	46.268	44.6748	50.2273	49.2725	36.352	37.5926			0.00452219
TCONS_00014668	FBgn0037549	FBtr0113205	CG7878	29.2298	28.0596	28.9232	22.2392	25.9057	21.6989	20.9878	25.9805	41.9223	10.6245	22.0413	25.8968	30.7561	28.1984	33.31	35.218	25.1862	37.2398			0.00812542
TCONS_00014687	FBgn0062412	FBtr0081835	Ctr1B	1.50781	1.13339	0.969952	0.432413	0.388237	0.1663	1.42305	1.10607	0.501344	0.899091	0.756954	0.163324	5.26247	1.79056	1.88311	1.27904	4.45449	1.13214			0.00407869
TCONS_00014834	FBgn0037702	FBtr0113207	CG8176	5.57551	5.17947	3.85291	8.45599	7.62146	7.22617	6.63225	4.98567	6.69526	4.61063	5.69229	9.28155	5.39379	5.10829	3.62751	8.25092	3.54244	6.29941			0.00514016
TCONS_00014837	FBgn0027950	FBtr0082068	MBD-like	36.9635	31.7402	34.909	24.2821	21.4413	23.499	36.9124	17.0396	42.5349	25.1883	32.1159	26.1979	40.5465	24.18	29.3229	33.8023	36.6435	26.0593			0.0013728
TCONS_00014843	FBgn0037718	FBtr0082074	P58IPK	27.5224	27.9964	29.332	23.3151	22.0976	20.6682	25.4822	19.06	31.9113	18.6668	27.0992	26.3549	23.3448	25.1203	25.7283	30.7679	26.907	27.4566			0.00130918
TCONS_00014846	FBgn0037722	FBtr0082077	CG8319	5.91398	3.92198	3.67952	1.60371	2.03411	1.47429	3.6063	3.99877	3.92093	0.998428	1.61387	0.925089	10.8039	3.63073	8.34227	5.23579	7.68936	3.17804			0.00916198
TCONS_00014847	FBgn0037723	FBtr0082078	SpdS	13.7446	13.6365	12.2738	10.5949	9.35717	8.37086	11.6291	10.0308	13.6402	10.41	9.53007	9.6226	21.2189	20.1098	22.5305	16.8676	17.6397	12.2729			0.00455418
TCONS_00014959	FBgn0261053	FBtr0301933	Cad86C	0.186367	0.170484	0.132052	0.358376	0.260492	0.308522	0.237207	0.101295	0.1439	0.10541	0.407441	0.221467	0.046966	0.063438	0.14573	0.165324	0.056192	0.088805			0.00544237
TCONS_00014962	FBgn0037841	FBtr0113216	CG4565	16.3334	16.7675	14.8163	10.2594	13.3602	10.0435	14.9078	14.9526	14.3111	10.2774	12.2897	12.2196	11.2078	9.78951	14.1109	8.35656	11.4423	9.00702			0.00890288
TCONS_00015045	FBgn0037950	FBtr0082472	HisCl1	3.32113	3.46573	4.90869	1.09895	0.948425	1.00937	2.08223	1.81004	2.60028	0.448913	1.15905	0.945413	1.72667	0	3.38582	0	1.02455	0.777394			0.00240021
TCONS_00015066	FBgn0037986	FBtr0301722	CG14736	0.017774	0.0348	0.039204	0	0	0	0	0	0	0	0	0	0.094507	0.179929	0.139494	0.098044	0.108224	0.128406			0.00471709
TCONS_00015067	FBgn0037986	FBtr0301723	CG14736	0.001099	0.000792	0.00083	0	0	0	0	0	0	0	0	0	0	0	0	0	0	0			0.000358823
TCONS_00015068	FBgn0037986	FBtr0301724	CG14736	0.024909	0.052384	0.062865	0	0	0	0	0	0	0	0	0	1.4905	0.579082	1.36309	1.99517	2.14554	1.05945			0.00725755
TCONS_00015189	FBgn0004666	FBtr0082711	sim	1.20137	0.946066	1.18693	1.89589	2.49257	1.72893	0.3206	1.44883	2.76826	0.272351	2.1884	1.7991	0.520931	0.25558	0.267963	2.31971	0.849197	3.29843			0.00981027
TCONS_00015222	FBgn0038153	FBtr0082784	Ir87a	0	0	0	0.03747	0.063479	0.055958	0.11863	0.063386	0.059744	0	0	0.05931	0.172219	0	0.068625	0	0	0.06467			0.00124303
TCONS_00015237	FBgn0004587	FBtr0082802	B52	1.12417	1.73117	1.07615	3.0844	2.99638	3.06017	1.42701	2.10485	1.73558	0.347486	1.74549	4.55146	1.15563	5.33171	2.45536	3.36441	4.31014	6.93017			0.000609669
TCONS_00015255	FBgn0038170	FBtr0082819	CG14367	0.56444	0.848991	0.810347	1.21612	1.40255	1.51994	1.05078	0.623887	0.494006	1.54481	1.35203	1.25647	1.2806	0.589651	0.98994	1.36006	0.862263	0.982457			0.003532
TCONS_00015261	FBgn0085412	FBtr0112623	CG34383	5.94573	1.73291	5.64041	11.7777	11.4597	12.596	4.72852	5.34917	12.3471	4.60148	11.6767	7.06825	7.89911	5.29671	6.7596	8.90715	5.17321	5.78657			0.00290593
TCONS_00015282	FBgn0038194	FBtr0089766	Cyp6d5	10.6111	13.3577	15.4565	7.16303	8.1456	5.74032	11.0903	6.15097	16.3092	4.85593	9.39154	7.61428	8.29401	7.94505	7.69378	6.94147	9.99626	6.80593			0.00870488
TCONS_00015360	FBgn0260659	FBtr0301101	CG42542	47.9412	49.113	52.2957	35.4618	36.1541	31.551	42.0736	29.6255	43.3257	30.2444	32.3711	36.8495	51.891	41.1037	54.1501	35.8591	50.7873	47.4577			0.000676631
TCONS_00015468	FBgn0038369	FBtr0300571	Arpc3A	0.566716	1.03204	0	3.08491	3.14993	5.53568	1.25662	1.89446	0.963055	2.57385	2.43009	1.9762	2.61507	3.74821	1.22446	4.09616	2.50711	2.03002			0.00845368
TCONS_00015550	FBgn0038425	FBtr0083288	CG14881	11.432	11.2499	11.4373	9.37088	9.8495	9.91747	11.0886	13.9037	8.20937	11.0519	10.2594	10.1467	13.6092	15.8734	21.1065	13.2885	12.788	9.80275			0.00040632
TCONS_00015565	FBgn0038445	FBtr0083301	CG14891	0.065618	0.13068	0.151436	0	0	0	0.154671	0.251607	0	0.058903	0	0	0.159598	0.108928	0.125129	0	0	0.246379			0.00547855
TCONS_00015639	FBgn0038516	FBtr0083455	CG5840	5.25491	6.50917	5.95599	10.8537	13.1588	13.8615	11.1224	0	13.3079	11.0615	8.20427	15.8581	1.54469	5.11875	10.8196	5.67719	7.25014	4.84537			0.0011774
TCONS_00015683	FBgn0053552	FBtr0300242	cpo	0	0	0	0.255804	0.224604	0.306692	0.037799	0	0.627487	6.1e-05	0.223838	0.158616	0	0	0	0	0.000384	0			0.000196356
TCONS_00015737	FBgn0051232	FBtr0083627	koko	4.84391	5.04221	6.35755	9.46589	7.54255	8.58583	7.45572	10.5978	9.91827	17.4066	6.87197	5.08762	8.47727	7.78261	7.62468	9.67521	13.9066	9.43433			0.0065118
TCONS_00015780	FBgn0030293	FBtr0302093	CG42613	1.47477	1.88766	1.19912	0.774245	0.734567	0.713608	1.06658	0.265345	1.80327	0.53206	0.486811	0.470382	2.30275	0.718156	1.51267	1.00569	0.782639	0.687143			0.00890714
TCONS_00016057	FBgn0038890	FBtr0084112	CG7956	9.96248	9.02117	9.80146	18.3443	13.7319	20.6179	6.79694	5.61649	16.7908	6.41189	11.0698	18.097	11.4652	0.50853	16.46	14.6134	11.3524	6.27916			0.00881215
TCONS_00016100	FBgn0019957	FBtr0084173	ND42	5.86871	7.19454	5.57258	3.92289	3.56512	4.52611	2.1849	2.09554	6.61688	4.38721	6.08197	3.52787	7.30102	7.36157	5.6582	6.34557	2.53688	3.1171			0.00908862
TCONS_00016133	FBgn0003178	FBtr0084213	PyK	10.4117	9.61191	6.79999	3.78556	3.06976	1.90897	5.69817	4.17889	6.74419	2.47324	3.66115	2.26253	6.10268	3.94953	8.45786	13.6007	11.7859	11.5863			0.0039715
TCONS_00016157	FBgn0263351	FBtr0084252	AP-50	6.75568	10.7439	1.21279	29.0298	25.2731	22.2545	23.9618	20.1851	7.35524	12.2323	25.4449	25.862	25.7429	27.7397	12.9012	34.0624	24.3359	15.1166			0.00235383
TCONS_00016188	FBgn0039000	FBtr0302855	CG6954	21.1406	20.9886	19.0789	14.8001	17.3715	14.643	15.4254	17.6614	21.1847	6.564	19.0011	18.3819	13.5661	11.7816	15.2058	14.3622	11.3796	15.5238			0.00612815
TCONS_00016323	FBgn0039156	FBtr0084550	CG6178	7.3165	7.79324	7.20324	5.35543	5.74705	4.39862	5.1895	5.12667	7.86712	2.02628	5.18908	5.08674	4.76089	4.15335	6.42837	6.97802	5.99965	5.99189			0.00333159
TCONS_00016327	FBgn0039161	FBtr0110794	CG13606	0.155197	0.430493	0.388292	0.000288	0	0	0.231913	0	0.057453	0.230992	0.022482	0.000389	0.202242	0	0.000236	0	0	0			0.00962197
TCONS_00016509	FBgn0051106	FBtr0301022	CG31106	2.78986	2.48754	2.17204	1.10986	1.0246	0.584856	2.18384	1.01327	2.03009	0.896106	0.758172	0.594295	0.650111	0.542133	0.660511	0.338058	0.369309	0.129072			0.00141928
TCONS_00016510	FBgn0051103	FBtr0113389	CG31103	0.302758	0.302452	0.347836	0.084571	0.147245	0.132086	0.176643	0.294305	0.137438	0.203173	0	0	0	0.123547	0	0	0.088882	0			0.000623102
TCONS_00016511	FBgn0039293	FBtr0084808	CG11851	16.6991	15.7197	14.0012	7.9177	8.96067	8.17994	10.9627	11.6502	14.5387	3.589	7.78509	7.57623	10.9517	7.8108	12.8078	9.07765	12.9248	12.7375			0.000551479
TCONS_00016541	FBgn0039339	FBtr0084877	CG5116	0.45976	1.75855	0.008011	7.15271	7.41784	6.56746	8.18789	15.5872	13.0677	4.93017	1.67411	2.24261	1.81359	15.129	17.8712	8.8708	2.97132	19.2128			0.000205728
TCONS_00016562	FBgn0039358	FBtr0113291	CG5028	5.67793	5.36909	5.47084	2.9642	2.40969	3.45811	3.64398	3.02027	4.80818	1.36737	3.24203	5.73415	4.63977	4.63377	4.51301	3.04682	5.17575	6.56637			0.000630401
TCONS_00016626	FBgn0051323	FBtr0084988	CG31323	0.000142	0.000123	6.2e-05	0.000896	0.000996	0.001039	0.001187	0.000988	0.00028	0.389824	0.00115	0.001036	0.000925	0	0	0.000987	0.276665	0.000979			2.92348e-05
TCONS_00016651	FBgn0026577	FBtr0302095	scrib	10.4243	12.6352	4.96834	19.6952	16.9745	18.7369	8.35319	19.7175	20.6322	5.3886	25.3728	21.8909	13.6255	17.5211	23.6101	29.8356	11.2648	27.8909			0.00970883
TCONS_00016669	FBgn0039450	FBtr0085037	CG5484	0.001985	0.003423	0.000406	6.70848	6.61328	10.3025	3.03898	1.00413	0.003521	3.55002	3.79761	2.79168	7.63646	5.99057	0.006945	2.34126	2.39267	4.88592			0.00145827
TCONS_00016675	FBgn0039454	FBtr0085043	CG14247	0.281546	0.179059	0.448385	0	0	0	0.108526	0	0.477878	0.174871	0.094821	0	0.338942	0.164554	0.172566	0.288643	0.280544	0			0.00906887
TCONS_00016686	FBgn0039462	FBtr0085067	CG14252	29.4114	27.2935	27.2608	34.81	33.9073	35.7129	22.9657	23.2698	33.1265	40.2227	33.1609	40.9986	25.1454	38.404	31.0838	34.5346	30.8491	45.3085			0.000752543
TCONS_00016730	FBgn0039508	FBtr0085163	CG3368	11.8178	11.0008	12.5434	7.59863	9.07624	6.21902	10.9561	8.4316	13.4814	3.30774	8.29652	8.51315	9.09891	7.11611	9.9132	9.9168	10.5247	9.75087			0.0056997
TCONS_00016980	FBgn0039733	FBtr0085547	CG11504	16.9626	16.4506	18.4769	12.8709	9.04663	7.92815	16.2744	19.8928	17.157	9.3826	15.0779	17.2758	9.39156	17.5612	10.3665	15.7776	11.0928	11.7607			0.00521304
TCONS_00017142	FBgn0000557	FBtr0085835	Ef1alpha100E	2.23901	2.61252	2.3092	0.793116	0.000338	0.000127	0	2.11385	0	0.005492	0.973922	0	1.73976	0.001748	0.00189	2.7e-05	1.66819	2.62942			0.000904286
TCONS_00017145	FBgn0039869	FBtr0085836	CG1890	23.3946	19.0453	20.9053	13.0805	13.2	9.07363	15.8688	14.0682	19.2295	10.8574	11.443	12.4463	23.6453	13.3186	21.9996	19.2832	19.5697	16.1972			0.00363904
TCONS_00017185	FBgn0037231	FBtr0078958	vps24	26.9301	28.4395	26.351	22.6586	21.9266	20.0327	22.9637	19.1225	24.7681	16.9957	21.2992	23.2049	25.1759	23.7813	28.825	26.2869	27.1496	26.1365			0.00233791
TCONS_00017196	FBgn0037242	FBtr0078950	CG9855	35.9176	34.3359	36.8947	32.3988	30.9625	31.9878	30.2904	24.525	44.4224	22.71	39.7604	41.4043	19.1876	21.1204	17.8869	27.7996	21.3418	29.4691			0.00510087
TCONS_00017427	FBgn0037616	FBtr0301946	Rm62	59.1012	66.9697	58.6077	99.9182	97.7833	104.959	59.5916	56.2688	57.4929	69.0028	92.6326	91.811	87.5062	100.232	95.3858	132.692	71.4135	121.656			0.000167833
TCONS_00017429	FBgn0037396	FBtr0078623	CG11459	0.072554	0.137421	0	0.234199	0.274994	0.236397	0.084367	0.13468	0.37027	0.135854	0	0	0	0	0.282506	0	0	0			0.00649127
TCONS_00017590	FBgn0042105	FBtr0113344	CG18748	0.136296	0.272971	0.327486	0	0	0	0.08005	0	1.3e-05	0.247879	0.07791	0.123315	0.084758	0	0.273967	0	0	0.132837			0.00623001
TCONS_00017591	FBgn0042105	FBtr0113345	CG18748	7.7e-05	7.3e-05	6.6e-05	0	0	0	7.8e-05	0	0.336697	5.5e-05	9.7e-05	7e-05	5.9e-05	0	6.6e-05	0	0	6.4e-05			1.17631e-05
TCONS_00017593	FBgn0042101	FBtr0114516	CG18744	0.24412	0.453988	0.433784	0.1305	0	0	0.280891	0.111604	0.214163	0.173945	0.062272	0.312311	0.834579	0.20695	0.356354	0.188647	0.063236	0.23315			0.00692855
TCONS_00017602	FBgn0037525	FBtr0081770	CG17816	0.000125	0.002895	0.134971	1.47654	0.758137	0.728903	0.411764	0.000846	0.003186	0	0.639035	0.222645	0.002713	0.585058	0.069607	0	0.012092	0.000137			0.00963299
TCONS_00017616	FBgn0037533	FBtr0081824	CD98hc	97.3945	93.5456	94.0648	74.136	70.0937	67.9847	83.5436	70.2697	105.156	68.8819	73.9211	88.3429	117.264	95.8521	108.169	110.366	104.603	105.586			0.000182269
TCONS_00017662		FBtr0299665	CG42285	0.67375	0.409856	0.382285	1.44783	1.38467	1.33471	0.113456	0.24442	0.817826	1.28773	1.30818	2.09374	0.319876	0.251284	0.206634	0.469635	0.141266	0.303803			0.000397319
TCONS_00017674	FBgn0037601	FBtr0081893	Cyp313b1	0.128856	0.161546	0.207885	0.046343	0	0	0.100269	0	0.076082	0.079483	0.043675	0	0	0	0.169238	0	0.087863	0			0.00275454
TCONS_00017694	FBgn0037623	FBtr0081946	CG9801	2.01476	1.39975	1.76618	0.000688	0.000608	0.54522	1.04319	0.533287	0.000511	0.434589	0.409235	0.574783	0.787556	0.000515	0.964496	0.0005	0.014273	1.6514			0.00186531
TCONS_00017772	FBgn0010803	FBtr0081981	Aats-trp	32.8064	33.1534	28.9393	22.2015	23.8286	24.624	26.9769	23.7253	37.0528	13.7486	24.9885	23.0758	2.69496	0.00411	1.84518	3.08865	2.32296	1.42257			0.00306062
TCONS_00017781	FBgn0000723	FBtr0082052	Fps85D	2.03861	1.30957	1.24967	4.33263	3.72172	3.75734	2.42553	2.04234	2.45812	2.65021	2.76734	4.63689	1.77644	2.83501	1.42049	2.81641	1.59062	3.30458			0.000856378
TCONS_00017839	FBgn0260463	FBtr0082097	unc-115	1.01896	0.94314	1.0513	0.582235	0.754304	0.642505	0.83385	0.337823	1.30916	0.528451	0.749947	0.747762	1.46927	1.61075	2.35473	1.47775	1.56195	2.59581			0.00223671
TCONS_00017859	FBgn0024330	FBtr0082162	MED6	9.61813	6.12412	10.2486	20.0345	22.3578	18.5244	14.978	7.40915	13.9776	10.4084	8.80334	21.7561	18.0901	3.91611	10.9854	15.2414	12.7711	13.1261			0.00118855
TCONS_00017969	FBgn0037842	FBtr0113217	CG6567	30.6125	32.2698	32.8187	26.6292	24.5928	26.6615	22.2031	20.9813	34.2804	23.5684	27.95	29.853	31.279	33.6625	33.2269	31.9916	36.3492	36.0616			0.00168759
TCONS_00018046	FBgn0037923	FBtr0300580	CG6813	2.47074	3.11253	2.99368	0.36856	0	0.624783	2.79299	2.92128	0.977253	1.16656	1.21655	0	1.66106	1.79839	2.66118	0	1.21643	0.814789			0.000351401
TCONS_00018150	FBgn0042206	FBtr0082609	GstD10	0.473217	0.913327	0.832482	0.129286	0	0	0.829278	0.449789	1.04182	0.328391	0	0	0.297069	0.401882	0.232769	0.123533	1.24496	0.226877			0.00400192
TCONS_00018434	FBgn0045035	FBtr0110874	tefu	12.5377	15.1143	14.2	7.54423	10.4665	8.59102	10.5246	10.0037	15.4914	1.90376	9.0656	7.99749	7.36929	5.89762	8.10628	5.89976	6.82648	5.77519			0.00558306
TCONS_00018437	FBgn0033313	FBtr0083130	Su(var)3-9	124.83	138.193	139.012	106.1	106.946	83.7209	107.267	90.2277	164.614	90.2738	131.301	136.146	109.9	152.902	117.99	172.218	151.968	169.026			0.00841766
TCONS_00018455	FBgn0026634	FBtr0083114	ldlCp	26.7613	22.871	22.9814	17.7326	18.9483	18.446	22.7892	17.9822	25.1944	10.6082	18.9259	19.1585	23.0736	18.2547	22.7701	20.307	23.7172	22.6255			0.00587179
TCONS_00018535	FBgn0040271	FBtr0083273	Sulf1	71.5916	68.7812	68.9259	63.2477	64.4365	60.6897	57.033	59.4079	76.864	27.1976	63.4512	63.0149	39.585	43.4222	49.2241	50.1711	37.5648	51.1675			0.00412881
TCONS_00018547	FBgn0014141	FBtr0300195	ss	0.328616	0.466847	0.540177	0.000179	8.6e-05	0.070884	0.357867	8e-06	0.381482	0.058163	2.7e-05	0.145054	0.058262	0.041273	0.058063	6e-06	1.3e-05	0.041137			0.0015736
TCONS_00018609	FBgn0038475	FBtr0083424	Keap1	31.6721	29.7412	32.9474	27.1602	25.3735	25.7688	27.0552	26.9477	38.1325	21.2344	27.4781	24.7031	33.1528	34.6708	35.4834	27.9631	30.1858	33.1358			0.00383871
TCONS_00018676	FBgn0051251	FBtr0083484	CG31251	24.4273	17.6194	18.3643	11.6756	11.8395	7.50789	18.2524	12.4271	14.8562	6.24886	9.4032	9.3441	22.9276	10.2508	17.6721	9.38206	17.0311	9.16742			0.00957834
TCONS_00018686		FBtr0083530	CG14318	0.300582	0.405084	0.314305	0.194191	0.15776	0.14429	0.409363	0.199678	0.320095	0.110933	0.172663	0.095653	0.303857	0.294096	0.222726	0.222874	0.21954	0.358301			0.00417813
TCONS_00018687	FBgn0038546	FBtr0083529	CG7379	31.349	33.5797	33.8277	35.8724	37.9153	37.9827	36.5332	35.4521	39.5314	32.9231	46.4389	36.018	30.3154	34.0842	39.283	43.1968	24.8489	37.4745			0.00721832
TCONS_00018770	FBgn0004652	FBtr0083652	fru	0.025935	0	0	0.069764	0.107618	0.115792	0	0.028977	0.045015	0.000254	0.094116	0.092196	0	0	0.019395	0	0	0			0.00291464
TCONS_00018837	FBgn0038693	FBtr0301692	unc79	1.04346	1.32721	0.955059	0.458961	0.574075	0.169874	0.877034	0.183407	0.45427	0.227874	0.407265	0.484246	0	0.333267	0	0	4.3e-05	0			0.0063137
TCONS_00018967	FBgn0038830	FBtr0083992	CG17272	104.987	111.055	110.353	92.4101	93.3908	91.6345	93.9087	110.665	101.611	95.2056	107.221	102.583	70.7648	67.3553	70.4723	63.9086	76.3712	68.7991			0.000593984
TCONS_00019060	FBgn0027575	FBtr0084168	GABA-B-R2	0.011061	0.00049	0.000439	2.67827	2.29151	3.39695	0.00081	0.822898	0.005046	1.45177	2.70323	1.67394	0.92643	1.41346	0.513176	0.487698	0.000214	0.001334			0.000502681
TCONS_00019111	FBgn0038961	FBtr0084231	CG13850	12.6285	10.4719	12.134	7.48503	7.52621	7.56561	8.07162	6.293	12.257	3.15767	7.74629	7.40629	6.06329	4.25893	8.05699	7.51482	5.53529	8.63917			0.00147487
TCONS_00019170	FBgn0039044	FBtr0084360	p53	1.33872	1.79985	1.24029	0.536887	0	0.573595	0	0	0	0	0	0.30746	1.94728	0	0.597779	0.000447	0.325158	0.594496			0.00630944
TCONS_00019302	FBgn0020647	FBtr0301418	KrT95D	0.47343	0.47416	0.802116	0	0	0	0	0	0.705365	0.162599	0.37416	0.726451	0.352797	0.525197	0.445803	0.595855	0.297511	0.949435			0.00298415
TCONS_00019309	FBgn0005649	FBtr0084594	Rox8	15.9213	23.9223	21.378	10.5897	11.9013	7.05124	10.729	27.4545	22.3047	5.42007	24.4023	12.2939	7.96793	10.6082	15.7	13.3093	8.23945	33.3149			0.00944272
TCONS_00019320	FBgn0039153	FBtr0084584	CG5463	12.2626	10.9834	9.82982	5.54962	7.91445	7.42018	7.11498	10.6338	11.1984	3.96742	7.24714	4.32225	10.3674	6.61653	8.53799	5.74851	10.5889	8.17715			0.00780781
TCONS_00019427	FBgn0051120	FBtr0089440	CG31120	21.1357	18.1568	18.4165	15.1551	14.0566	13.0999	16.9607	12.3315	19.8143	13.7467	16.0585	14.7514	15.9733	16.1859	14.2496	17.4922	18.3809	17.1581			0.00512173
TCONS_00019500	FBgn0040212	FBtr0084897	Dhap-at	14.7954	13.4014	13.5431	12.1767	10.6871	11.3074	14.729	11.7896	16.0813	10.8038	9.85245	14.7902	14.6526	13.1176	15.8937	16.2495	14.4664	19.3073			0.00756492
TCONS_00019513	FBgn0039349	FBtr0300728	Ssadh	0.001788	0.000691	0.00136	2.15617	5.84278	4.91158	0.000585	0.001343	0.010216	1.26919	1.81456	0	0.00928	0.000603	1.55612	0	5.31922	8.02616			0.00886737
TCONS_00019549	FBgn0051093	FBtr0084917	CG31093	0	0	0	0.185636	0.327974	0.296297	0	0	0	0	0	0	0	0	0	0	0	0			0.00166378
TCONS_00019564	FBgn0260946	FBtr0084977	exo84	13.5057	11.636	12.3157	10.0527	9.32111	10.1823	12.1465	11.2297	12.7614	7.976	9.92234	9.66593	10.3351	9.76965	13.3866	10.7994	9.11984	11.1321			0.00618764
TCONS_00019696	FBgn0040609	FBtr0085172	CG3348	1.61873	1.5105	1.43568	3.43917	2.71808	2.68273	1.16888	1.86803	4.84538	4.04505	3.02622	2.70018	3.01802	1.77447	1.53335	3.76641	3.48292	0.751527			0.00241394
TCONS_00019749	FBgn0039565	FBtr0085264	CG4884	15.7883	15.0315	18.117	10.6603	7.83764	9.43045	12.4058	11.0931	19.8973	4.62242	12.4094	9.68022	11.0339	12.1764	11.5581	8.64549	9.52807	2.81155			0.00239825
TCONS_00019892	FBgn0004622	FBtr0085507	Takr99D	0.040105	0.030701	0.031912	0	0	0	0.04651	0	0.027814	0.025097	0	0.022269	0	0	0	0	0	0			0.00015819
TCONS_00019900	FBgn0039737	FBtr0085603	CG7920	10.9877	12.261	8.94172	7.11944	6.23774	6.10402	11.5915	8.50383	10.6122	7.60358	7.39227	5.29338	15.2847	11.2021	13.4944	12.98	13.9661	9.45392			0.00702508
TCONS_00019913	FBgn0002626	FBtr0085593	RpL32	0	0	0	0.659878	1.28533	1.79584	0	0	0	1.35688	0	0	0.679958	0	1.16287	1.71166	1.48546	0.771328			0.00958234
TCONS_00019985	FBgn0027654	FBtr0085683	jdp	1.01101	1.04684	0.701008	0	0	0	0	0.375852	0.497642	0.449446	0.058585	0	0.180062	0.023507	0.13868	0.263307	0.324053	0.24399			0.000555684
TCONS_00019991	FBgn0039790	FBtr0302605	CG2246	1.40428	3.12417	3.33526	0.047607	0	0	2.71025	0	3.92881	0.041634	2.32252	0	3.89726	2.78228	0.077784	0	4.19635	0			0.00653183
TCONS_00020033	FBgn0053920	FBtr0091924	CG33920	0	0	0	0.62066	1.06242	0.493441	0.321002	1.06952	0.51203	0.244452	0	0	0.331522	0.86095	0.56391	1.09866	0.342066	0			0.00680439
TCONS_00020041	FBgn0039818	FBtr0085739	CG11318	0.156757	0.119435	0.149591	0.068169	0.059834	0	0.036687	0.058325	0.222918	0	0.065392	0.110119	0.078696	0.212393	0.062561	0.0327	0.12948	0			0.00754512
TCONS_00020044	FBgn0086704	FBtr0085782	stops	0.319086	0.325928	0.176686	0	0	0	0	0.192339	0.368815	0.234868	0	0.29864	0	0.004212	9e-05	0	0	0.967099			0.00244768
TCONS_00020110	FBgn0011224	FBtr0300266	heph	2.24769	1.10786	2.23153	0.548896	0	0	1.60852	0	2.09327	2.29132	0.649316	0	0	0	0	0	0	0			0.0080303
TCONS_00020207	FBgn0052850	FBtr0089123	CG32850	22.3848	25.3016	26.989	19.4926	18.8411	20.1971	19.9945	13.8254	35.4493	15.8544	24.9236	23.9465	15.6483	19.2188	13.1055	22.22	21.1716	23.0227			0.00921327
TCONS_00020240	FBgn0039915	FBtr0089971	CG1732	0.001294	0.003204	0.000167	2.05055	1.48521	1.42134	1.88592	1.30905	0.001427	0.128021	6.6e-05	0.965019	0.016703	0.000356	1.12651	9.1e-05	0.000597	1.4e-05			0.000587006
TCONS_00020277	FBgn0250819	FBtr0091470	CG33521	0.013252	0	0	0.723602	0.683061	0.390538	0.0049	0.00168	0.004815	0	0.017443	0	1.36011	0.000609	1.99748	0	2.23311	0			0.00239738
TCONS_00020681	FBgn0040382	FBtr0070136	CG5273	0.005894	0.146944	0.000671	2.43983	1.08736	2.61049	2.01508	1.8571	0.002904	0.07862	2.31826	3.85518	1.94309	2.52476	0.000745	0.006735	1.12728	0			0.00730678
TCONS_00020740	FBgn0259108	FBtr0112628	futsch	0.356678	0.53628	7e-05	0.992577	0.838211	0.912539	0.656786	0.217059	0.395032	6.1e-05	0.451339	0.764403	0.221093	0.279932	0.309869	0.414742	5.1e-05	0.222488			0.00983364
TCONS_00020759	FBgn0000210	FBtr0070266	br	0	0	0	0.021701	0.047262	0.023912	0.075087	0	0.038378	0	0.021251	0	0	0	0	0	0.016074	0			0.00966666
TCONS_00020771	FBgn0026086	FBtr0070300	Adar	2.98991	0.025947	0.028582	7.93627	8.79751	8.03247	3.30813	0.016402	19.9557	0.249336	2.44091	0.014825	4.20466	14.6303	0.009238	15.1695	9.60229	4.53223			0.00105715
TCONS_00020775	FBgn0261548	FBtr0302658	CG42666	0.688597	0.390091	0.331991	2.1652	2.00452	3.33012	2.20013	2.1369	0.372595	2.09438	0.663372	0.629658	3.36911	0	1.0174	0.901554	1.19532	0.488122			0.00466078
TCONS_00020798		FBtr0300856	CG42527	0.32153	0.275329	0.444793	0.773286	0.635029	0.615379	1.21926	0.300059	0.611813	0.315171	1.28304	0.580449	0.100394	0.134888	0.379479	0.137928	0.063283	0.260247			0.00495154
TCONS_00020929	FBgn0023215	FBtr0301823	Mnt	3.5139	3.71428	3.72923	1.6644	0.483409	2.10825	1.81286	3.22447	2.33221	1.6052	2.31855	0.652141	2.82502	2.96253	2.86908	3.22447	1.54345	2.65867			0.00516772
TCONS_00020961	FBgn0028491	FBtr0070608	CG2930	0.212051	0.172467	0.175039	0.044947	0	0.027145	0.380492	0	0.02965	0.083675	0.079526	0	0.106419	0	0.039305	0	0	0			0.0004429
TCONS_00020965	FBgn0029686	FBtr0070613	CG2941	11.282	12.2083	11.2443	9.02056	9.63666	9.70944	9.69267	9.85266	11.9568	5.47032	8.4989	10.6754	7.66192	9.72573	11.1695	9.36394	9.04342	9.24636			0.00260539
TCONS_00021001	FBgn0000179	FBtr0300608	bi	0	0	0	4.6e-05	2.9e-05	3.5e-05	0	3.4e-05	0	3.4e-05	1.7e-05	0	3.5e-05	0	4.2e-05	0	0	0			0.000904897
TCONS_00021106	FBgn0029799	FBtr0070808	CG15772	2.61781	2.83572	1.87622	8.93753	6.79476	5.43505	2.59763	2.06037	6.24636	9.01845	7.82724	8.92291	2.73882	6.63106	3.88568	7.08109	2.12334	6.03918			0.0060721
TCONS_00021172	FBgn0029873	FBtr0070912	CG3918	72.5142	66.9973	69.5791	78.1852	77.7271	76.0154	78.521	79.7331	68.5261	54.2225	78.163	74.2778	67.7484	58.48	75.1017	72.2316	50.1088	62.7013			0.00578758
TCONS_00021188	FBgn0029879	FBtr0070947	APC7	0.717928	1.22345	1.81507	0.008082	0.002664	0.000982	0.000324	0.002948	1.48737	1.63321	0.341086	1.45685	1.6922	0.000357	2.87126	0.006128	0.279485	0.000521			0.00850087
TCONS_00021396	FBgn0000667	FBtr0301806	APC4	11.806	11.3925	11.3736	2.16631	0.010356	6.60009	11.3355	13.5019	0.152428	11.7411	13.7788	11.1179	13.2431	7.27253	2.9735	0.468133	4.97607	8.26318			0.00575123
TCONS_00021416	FBgn0026206	FBtr0071303	mei-P26	7.73154	7.15214	7.03097	5.78891	5.36799	4.15885	6.69873	7.02463	7.34678	3.23046	7.47094	6.33969	7.60289	6.58164	8.47623	8.54324	6.2745	8.55149			0.00732226
TCONS_00021422	FBgn0030105	FBtr0071309	CG15369	0.651468	1.28928	0.813876	0	0	0	0	0	1.73703	0	0	1.14907	0	0.592855	0	0	0.337397	0			0.00432992
TCONS_00021582	FBgn0001624	FBtr0112813	dlg1	4.4646	7.56482	4.71053	11.164	12.7111	12.2396	7.61608	9.15758	12.148	4.92325	8.93543	13.0945	5.37558	4.5103	5.59708	7.58393	2.24241	8.8533			0.00206867
TCONS_00021719	FBgn0030418	FBtr0073686	CG4004	26.8189	27.4792	28.1474	21.124	24.4491	21.0242	24.609	27.7898	32.7044	16.0878	29.8025	28.9534	31.9991	33.8656	39.7151	28.2037	39.0517	36.5532			0.00565263
TCONS_00021735	FBgn0261388	FBtr0302270	CG42629	0.147986	0.180495	0.199108	0.086926	0.061711	0	0.1522	0	0.198283	0.015648	0.015961	0.027807	0.020569	0.113363	0.032009	0	0.144887	0.031843			0.0066606
TCONS_00021743	FBgn0030457	FBtr0073727	CG12096	20.2168	22.1249	22.9995	13.5058	18.2084	13.8561	17.25	15.628	19.8764	8.40874	17.9895	13.2943	20.258	15.4193	24.4853	19.5363	16.2335	18.4873			0.00931853
TCONS_00021759	FBgn0261085	FBtr0073767	Syt12	0.280157	0.319507	0.280374	0.000259	0.001498	0.000166	0.421325	0.000216	2.8e-05	0.00018	0.000271	6.2e-05	0.308304	0.000234	0.289606	0.139035	0.000247	0.000183			1.18328e-05
TCONS_00021947	FBgn0030661	FBtr0074048	CG8105	0.964388	1.00814	0.428346	1.9226	2.08914	1.72229	1.47287	0.751017	1.39399	1.95452	1.93285	1.48798	0.387284	0.747492	0.582006	1.53175	0.599044	0.763372			0.0033014
TCONS_00022143	FBgn0030808	FBtr0110990	RhoGAP15B	6.21822	4.30819	5.84279	8.75023	10.1374	11.1776	9.93333	4.28143	6.73507	6.04067	8.86239	14.5085	5.9201	6.2605	7.3634	5.85163	5.13235	10.1875			0.00376108
TCONS_00022158	FBgn0260747	FBtr0074387	CG5010	9.71529	8.8088	8.09092	6.72126	4.94962	4.49845	4.5831	4.11028	7.47016	3.75438	6.29803	4.57968	5.3566	4.37537	5.02127	8.95197	6.80736	5.73983			0.00674322
TCONS_00022438	FBgn0031150	FBtr0077247	bves	4.77742	4.09555	5.01092	1.79085	1.77305	1.46918	3.56681	3.59913	2.5169	0.668986	1.64007	2.34668	5.23139	0	5.80058	4.29779	6.50089	5.16753			0.000276426
TCONS_00022512	FBgn0025835	FBtr0112918	CG17707	1.95905	2.06285	2.04362	2.7604	3.14007	2.82482	1.77004	1.26757	2.54226	0.001822	3.39378	3.5128	1.28791	1.48049	0.959635	2.16175	0.864133	2.31099			0.000939381
TCONS_00022544	FBgn0260400	FBtr0070091	elav	34.3709	33.8356	32.6316	27.7701	28.3206	25.6421	28.5759	26.4798	37.2589	23.8541	34.1062	32.0122	26.6925	34.7034	30.8424	30.0634	34.8299	43.3966			0.00136647
TCONS_00022563	FBgn0029531	FBtr0070150	CG13362	8.05931	6.65943	8.1564	14.1522	14.816	11.2296	7.60559	4.8266	11.8775	5.89596	13.9081	17.6384	6.21044	5.85426	5.63331	7.44483	4.72587	9.03875			0.0043259
TCONS_00022585	FBgn0040349	FBtr0070186	CG3699	10.2687	13.4877	12.8929	6.61688	6.73379	4.58954	7.71416	4.7981	10.5835	4.56359	6.59825	7.78721	12.1693	5.51333	13.6289	9.76808	8.11459	9.00387			0.00335601
TCONS_00022586	FBgn0040350	FBtr0070185	CG3690	0.099497	0.189789	0.241334	0	0	0	0.058444	0.092568	0	0.139522	0	0	0	0.085435	0.097852	0	0.152035	0.097168			0.00649027
TCONS_00022612	FBgn0027795	FBtr0070231	CG14785	3.4038	3.04474	3.1098	5.65121	4.64043	5.51745	3.68726	2.61557	4.09499	4.58458	5.70684	7.39892	3.13826	4.04455	3.34021	4.95345	3.27544	5.96719			0.0017138
TCONS_00022648	FBgn0026090	FBtr0070372	CG14812	67.6011	64.8421	65.0867	69.4121	72.5196	73.5099	64.8862	62.5674	55.4563	82.9171	66.5233	63.1015	64.2881	59.3465	65.8066	63.6108	60.1037	69.009			0.00851002
TCONS_00022723		FBtr0100107	CG34052	1.79792	2.71454	2.18528	0.489315	0	0	2.06712	3.58342	0	0.830623	1.0436	0	1.11095	0.80518	0.93271	0	0.515206	0.892083			0.00133603
TCONS_00022724	FBgn0040392	FBtr0070407	CG14050	8.28696	6.84021	6.10763	3.47721	4.28195	2.87695	5.83727	6.58171	6.67906	2.67426	2.27862	4.36686	13.8746	7.11909	17.4371	5.91146	12.8237	5.75697			0.00480723
TCONS_00022742	FBgn0040388	FBtr0114528	boi	1.65837	1.73732	1.89111	3.12474	3.09392	3.15839	3.2275	1.26124	1.35342	4.25047	3.02019	4.28058	3.05084	2.0371	1.39532	3.98119	2.17477	2.06055			2.1454e-05
TCONS_00022800	FBgn0029656	FBtr0070536	CG10793	0	0	0	0.119586	0.10672	0.094061	0	0	0	0	0	0	0.06705	0	0	0	0.061927	0.104769			6.58983e-05
TCONS_00022844	FBgn0031914	FBtr0070662	Muc4B	0.152327	0.130724	0.082557	0.362354	0.320661	0.423708	0.042374	0.066056	0.192189	0.07831	0.117744	0	0.146101	0.185536	0.078702	0	0.078997	0			0.00122346
TCONS_00022848	FBgn0029703	FBtr0070658	CG12692	0	0	0	0.19525	0.232732	0.206144	0.070509	0.224944	0	0.109808	0.127272	0.105672	0.073718	0	0.117488	0.062269	0.125225	0.118679			2.26556e-05
TCONS_00022918	FBgn0029778	FBtr0070784	RhoGAP5A	2.82402	1.78128	2.79031	0.000385	0	0	0.000289	1.3172	0.000325	1.37398	2.6436	1.17711	1.12545	0.002483	1.47139	2.64947	0.000699	0.000103			0.000983143
TCONS_00022921	FBgn0259994	FBtr0300466	CG42492	2.37425	2.67405	2.47222	1.83458	0.77893	0.856203	1.85035	1.2748	3.7678	1.35701	1.13037	2.20699	0.874384	0.569117	1.00565	0.823042	0.746515	0.63434			0.00917654
TCONS_00022926	FBgn0086855	FBtr0299598	CG42265	0.108138	1.5e-05	0.136101	0.159154	0.101893	0.133802	0.116649	0	0.342163	2.5e-05	0.024227	2.7e-05	0.061932	0.048923	0.08201	0.086103	0.043593	0.052389
TCONS_00022927	FBgn0029783	FBtr0070850	Sirt4	0.000683	3.66754	0.006392	3.93716	0.000387	4.96203	0.000206	0	4.87497	0.405451	1.73334	0.001976	1.14345	6.7e-05	1.55867	0.000436	0.000297	0.005926
TCONS_00022928	FBgn0029783	FBtr0070851	Sirt4	3.6757	1.98315	0	0.758381	0	0	3.35832	2.82237	0	0.813682	0.768304	2.79437	1.61963	2.33006	2.90619	0.551858	1.81238	0
TCONS_00022929	FBgn0029783	FBtr0070852	Sirt4	2.37644	0.062956	2.90113	1.02786	3.32924	0.000722	3.28586	0.000377	0.005491	4.98199	2.55667	2.80432	2.97372	1.57413	0.000239	2.74154	3.10068	3.211
TCONS_00022930	FBgn0015794	FBtr0070849	Rab-RP4	22.0947	17.3824	19.1592	18.7336	15.6889	20.2736	18.0672	9.54766	25.793	17.6716	19.0569	20.8571	14.3031	14.6106	16.4565	23.4647	15.2529	19.1572
TCONS_00022931	FBgn0046687	FBtr0070848	Tre1	74.6015	68.4334	58.6042	82.4245	64.1477	64.1846	65.2693	48.6915	78.1719	61.2654	80.4417	81.6699	73.1672	79.7093	73.5209	96.1079	85.1089	90.4143
TCONS_00022932	FBgn0029789	FBtr0070847	CG3160	19.0135	13.1653	11.7636	16.0894	11.4073	12.2476	16.3216	9.54051	14.6529	10.3623	12.5166	13.0983	11.2937	11.0329	13.4672	13.2791	12.4766	12.6032
TCONS_00022933	FBgn0027564	FBtr0070846	CG3149	34.8255	30.6235	21.7706	31.3152	27.1426	24.6412	34.1771	23.2203	35.1504	35.3355	26.2815	32.4832	25.2114	27.7118	28.9894	24.8551	32.5055	27.6414
TCONS_00022934	FBgn0053080	FBtr0070845	CG33080	0.291297	0.514173	0.726792	0.534702	0.362247	0.179478	0.592265	0.197724	0.691479	0.125592	0.43244	0.357259	0.167453	0.096062	0.102856	0	0.051002	0.260997
TCONS_00022935	FBgn0053080	FBtr0070844	CG33080	0	0.471558	0	0	0	0	0	0	0	0	0	0	0	0	0	0.091222	0	0
TCONS_00022936	FBgn0052758	FBtr0070843	CG32758	17.2775	18.3744	15.2466	20.8156	19.5149	19.5113	18.5047	16.9018	19.9572	16.345	22.0208	23.0981	13.5775	16.1128	18.0902	17.6326	15.4476	19.7517
TCONS_00022937	FBgn0261383	FBtr0070842	CG3125	12.3871	16.2725	22.6124	18.6367	23.4175	17.5768	19.252	19.1536	20.4703	10.4796	26.5088	24.3952	9.68021	15.3914	14.7825	19.6026	7.9002	17.3144
TCONS_00022938	FBgn0261383	FBtr0070841	CG3125	5.48515	6.48856	7.75041	8.37572	10.4638	8.92736	8.77939	8.29602	8.22708	6.7572	14.2355	10.8984	4.3162	4.17262	4.44467	6.66006	3.74219	6.34449
TCONS_00022939	FBgn0029800	FBtr0070840	lin-52	113.242	84.9992	80.771	105.653	85.0909	86.9548	104.911	63.1998	97.3999	97.0031	88.0281	115.447	107.378	111.501	103.385	114.316	118.866	125.617
TCONS_00022940	FBgn0013987	FBtr0070838	MAPk-Ak2	1.20985	0	0	2.88993	3.61581	0	1.58314	1.62263	0	0.986934	0.943873	2.7574	1.28059	3.05173	3.09778	1.0915	0	0
TCONS_00022941	FBgn0013987	FBtr0070837	MAPk-Ak2	42.2607	58.7749	53.3881	47.6846	56.231	38.9	43.3499	58.8969	40.1205	37.4814	59.5575	46.7971	47.0772	67.0469	58.3972	54.8501	40.8418	49.6451
TCONS_00022942	FBgn0013987	FBtr0070839	MAPk-Ak2	12.8461	3.60066	7.08749	12.1131	8.16712	22.6742	13.3598	15.6707	18.1181	18.4707	11.4789	13.3226	10.4872	0	9.27242	16.1325	9.11202	10.2331
TCONS_00022943	FBgn0029804	FBtr0070836	CG3097	9.8376	9.80349	7.35554	6.59618	9.07316	9.56161	8.83361	5.56293	11.0168	2.90374	9.06225	9.85362	14.5596	9.76675	11.7427	14.8468	10.5292	14.3909
TCONS_00022944	FBgn0259149	FBtr0299596	CG42264	0.295593	0.135421	0.089177	0.196476	0.208367	0.183577	0.172439	0.197491	0.125691	0.034879	0.069029	0	0.280055	0	0	0.077608	0.210654	0.141848
TCONS_00022945	FBgn0029807	FBtr0070833	CG3108	0.066114	0.154997	0.118817	0	0.09605	0.107934	1.60116	0.030744	0.227119	0	0.032873	0.055102	0.146535	0.059587	0.193703	0.086606	0.050286	0.093981
TCONS_00022946	FBgn0029813	FBtr0070832	CG15766	1.24946	1.16124	2.19666	1.67258	3.28927	2.53184	2.47605	4.02147	0.758594	3.35442	2.90209	2.5069	0.772024	1.11543	0.846095	0.750376	0.258216	0
TCONS_00022947		FBtr0070831	CG11462	0.322523	1.45632	0.65243	0.363567	0	0.099867	0.317416	0	1.61675	0.374017	0	0	0.254893	0.441059	0.427168	0	0.445036	0
TCONS_00022948	FBgn0029818	FBtr0070830	CG3033	34.5607	29.7316	26.8092	32.4754	25.3854	26.0362	36.9409	26.0708	35.2211	37.7071	35.7466	36.7581	25.6618	29.1755	25.9024	32.2082	31.9576	33.3034
TCONS_00022949	FBgn0014340	FBtr0070829	mof	18.416	26.1009	31.5583	21.4023	27.3824	22.5903	28.6181	36.36	27.4555	18.7044	30.9044	22.8487	17.334	17.1378	24.6358	21.9221	12.3751	19.3397
TCONS_00022950	FBgn0029819	FBtr0070828	CG3016	10.712	8.77777	10.8564	10.5743	9.76726	10.1842	9.85971	6.07097	10.3542	10.9876	11.6504	12.348	8.58308	8.37072	9.4792	12.2031	8.06928	10.7406
TCONS_00022951	FBgn0029823	FBtr0290235	CG3011	3.57688	4.33624	4.76777	1.63454	0.566329	0.004404	2.30138	0.00279	0.150729	3.01087	0.436454	2.59945	1.68881	0.000403	0	1.49393	1.01408	1.23886
TCONS_00022952	FBgn0029823	FBtr0070827	CG3011	4.97969	5.3989	5.11648	6.80986	7.14503	5.2002	5.2467	4.81491	11.2131	5.03328	8.67053	5.71251	10.4858	10.5539	12.2162	14.476	11.5594	12.5084
TCONS_00022953	FBgn0005390	FBtr0070892	fs(1)M3	1.32667	1.26025	1.1152	0.590352	0.930482	0.647318	0.937773	1.29447	0.897572	0.302762	0.51537	0.642853	1.13127	0.60873	1.12255	0.95829	0.743048	1.05329
TCONS_00022954	FBgn0027546	FBtr0070891	CG4766	0.091255	0.118116	0.147641	0	0.298928	0	0.035881	0.230052	0.213632	0	0.063927	0.052473	0.07499	0.052764	0.058643	0.126374	0.093223	0
TCONS_00022955	FBgn0029003	FBtr0070890	mab-21	0.85858	2.43862	2.56311	1.37942	1.57169	0.548073	1.93634	0.820311	2.60919	0.697857	2.58869	1.22147	0.667632	1.03926	0.963979	1.16915	0.353366	0.911842
TCONS_00022956	FBgn0003302	FBtr0070889	rux	26.9195	22.313	24.7765	23.3627	21.3785	21.0673	22.3216	19.7134	28.1786	18.1856	27.2462	24.0563	18.3247	24.2177	20.5755	25.7965	21.5186	23.0052
TCONS_00022957	FBgn0029837	FBtr0114466	Tsp5D	1.16616	1.26361	1.16672	0.935672	5e-05	1.01961	1.1455	0.261915	1.23084	0.232266	0.617724	1.01957	0.527979	0.463163	0.204048	1.8e-05	0.074898	0.41577
TCONS_00022958	FBgn0029837	FBtr0070888	Tsp5D	0.372542	4e-05	7.2e-05	7e-05	0.955292	7.2e-05	7.5e-05	0.954603	8.2e-05	0.507216	0.0001	4.5e-05	2.2e-05	7.5e-05	6.2e-05	0.398463	0.537596	1.7e-05
TCONS_00022959	FBgn0029838	FBtr0070887	CG4666	0.167969	0	0	0	0	0	0.097614	0.150936	0.140661	0	0.081315	0.139109	0.104084	0	0.155653	0.087997	0.0809	0
TCONS_00022960	FBgn0029839	FBtr0070886	CG4660	1.10231	0.510374	0.508865	1.08228	1.44563	0.348543	0.805962	0.122706	0.808209	0.453337	0.317464	0.559623	0.342085	0.362411	0.642584	0.580926	0.257001	0.268048
TCONS_00022961	FBgn0026060	FBtr0070884	Mipp2	28.1144	31.9099	32.2652	29.7787	37.0733	29.056	32.5701	30.0365	37.1429	22.1304	37.4692	34.4756	25.3512	28.0321	32.9104	29.6023	24.7294	30.0187
TCONS_00022962	FBgn0027549	FBtr0070885	raptor	14.2895	13.0158	10.0176	18.2404	14.2843	12.4574	16.8515	11.0047	15.649	10.7252	18.1317	17.0036	9.22637	12.6609	10.1399	16.9192	9.60359	15.427
TCONS_00022963	FBgn0264386	FBtr0089393	Ca-alpha1T	0.008395	0.000118	0.682298	0.004814	0.762923	0.712773	0.580294	0.446863	0.001025	0.402328	0.306268	0.000331	0.810692	0.279905	0.000498	0.001002	0.000499	0.25858
TCONS_00022964	FBgn0264386	FBtr0112953	Ca-alpha1T	0.705431	0.693875	0.002862	0.643683	0.001978	0.002378	0.000253	0.001738	0.697339	0.002274	0.242375	0.475839	0.000116	0.002017	0.632075	0.415481	0.342244	0.002652
TCONS_00022965	FBgn0052750	FBtr0070881	CG32750	0.056335	0.109081	0.528029	0.060976	0	0	0.131498	0	0.09982	0	0	0	0	0	0	0	0.060246	0
TCONS_00022966	FBgn0052751	FBtr0070880	CG32751	0	0	0	0	0	0	0	0	0	0	0	0.100641	0	0	0	0	0.058515	0
TCONS_00022967	FBgn0040069	FBtr0070879	vanin-like	0	0.16572	0.103471	0.092996	0.082791	0	0	0	0.075602	0.080053	0	0	0	0	0	0	0.087944	0
TCONS_00022968	FBgn0029848	FBtr0070878	Btd	0.209356	0.295729	0	0.283783	0	0.184657	0.061493	0	0.377207	0.193724	0.212624	0.558749	0.196154	0.088072	0	0.054401	0.052725	0
TCONS_00022969	FBgn0003514	FBtr0070877	sqh	269.408	237.101	256.421	269.351	235.285	235.251	259.974	235.13	257.312	261.981	237.213	247.966	272.629	236.496	249.743	275.505	248.614	251.99
TCONS_00022970	FBgn0038890	FBtr0070939	Rbcn-3A	4.93246	4.88254	2.98602	5.41243	3.64547	3.25381	5.79114	3.49548	5.58298	2.14217	5.54915	4.44856	3.23267	3.19091	3.39026	5.15189	3.33821	5.03682
TCONS_00022971	FBgn0040918	FBtr0070937	Lag1	12.5423	10.9206	13.9406	4.77994	5.94995	7.6497	11.2572	6.66586	8.55893	8.28269	5.28946	4.85953	15.0792	6.75674	6.16951	8.25463	9.55191	4.77245
TCONS_00022972	FBgn0040918	FBtr0070938	Lag1	43.1107	35.9638	34.0429	29.5147	30.5933	24.4739	33.0595	27.1438	46.1127	18.4732	39.4643	33.012	34.0322	23.8726	41.9666	25.7787	26.3544	26.8454
TCONS_00022973	FBgn0029854	FBtr0089869	CG3566	0.727723	0.641317	0.756953	0.679174	0.86219	1.26961	0.890658	0	0.397421	0.378553	0.260196	0.596159	0.865645	0.360066	1.61596	0.412382	1.07532	0.799896
TCONS_00022974	FBgn0029854	FBtr0089870	CG3566	4.12962	4.48225	2.00423	3.176	0.577754	4.55324	2.74861	2.4016	2.32021	3.47738	3.42786	1.01598	2.55305	0.488336	3.93761	5.31906	6.83636	4.05553
TCONS_00022975	FBgn0086558	FBtr0070933	Ubi-p5E	65.3337	65.4881	72.3889	52.1045	40.4161	111.865	65.4594	82.8862	66.1504	57.735	36.1082	54.3763	24.1935	26.7924	45.951	28.6221	37.9821	28.7775
TCONS_00022976	FBgn0052745	FBtr0070932	CR32745	1.74033	1.68815	1.44402	1.87951	1.13096	4.05692	3.40324	1.6418	2.60192	4.59198	2.40385	2.54781	2.54096	1.0175	2.90461	0.911002	1.47307	3.49503
TCONS_00022977		FBtr0070931	CR11700	1.03174	0.654198	1.33898	1.57967	1.32216	0.821355	0.963463	0.76677	0.242613	3.45019	0.849826	1.20144	0.894183	0.490203	0.863662	0.952371	0.345829	0.946757
TCONS_00022978	FBgn0026015	FBtr0070930	Top3beta	34.8355	38.5397	30.2496	39.6708	35.5779	33.6405	45.4529	36.4764	40.3218	38.0378	46.9287	40.1495	24.0399	26.0018	29.9468	31.5619	24.6539	32.1962
TCONS_00022979	FBgn0034084	FBtr0070929	Rpt4	162.388	153.859	156.181	166.362	176.502	134.336	194.907	196.281	129.791	157.608	153.037	151.526	162.119	146.145	145.003	149.226	138.06	132.624
TCONS_00022981	FBgn0029860	FBtr0100319	CG15891	11.8021	8.48145	5.84557	10.4346	7.02707	7.23597	10.34	6.31995	8.73347	9.31159	8.63794	10.3651	8.55118	8.61345	7.63121	9.86962	11.0073	7.3579
TCONS_00022982	FBgn0043796	FBtr0070925	CG12219	17.9358	18.485	21.1715	19.9502	23.4125	22.3909	26.3604	24.7784	19.1363	21.5667	25.9308	18.6088	16.9206	18.6743	19.2968	23.5549	14.4969	18.0995
TCONS_00022983	FBgn0029868	FBtr0070924	CG3446	65.1816	54.1458	46.2269	66.4121	50.7375	48.1763	52.3753	38.1956	63.196	54.0086	58.124	69.6006	90.7415	79.1163	70.3267	78.214	91.2976	77.0411
TCONS_00022984	FBgn0016974	FBtr0070923	swaPsi	0.231735	0.319691	0.403448	0.312075	0.216516	0.672386	0.134231	1.1638	0.099463	0.441168	0.117284	0.292995	0.145285	0	0.55834	0.240146	0.059106	0
TCONS_00022985	FBgn0003655	FBtr0070922	swa	20.3185	27.3171	37.2294	20.8506	34.506	29.1624	30.5506	51.9622	20.904	24.7713	35.094	23.4788	21.506	19.1676	27.6846	26.5367	12.1976	16.7521
TCONS_00022986	FBgn0003139	FBtr0070921	PpV	52.4857	51.2645	61.1117	49.053	56.2277	51.092	54.8459	57.7362	57.1668	51.993	51.8518	54.8668	51.9254	51.7776	62.3266	51.8613	45.6005	53.9433
TCONS_00022987	FBgn0053669	FBtr0302419	CG33669	0	0	0	0	0	0	0	0	0	0	0	0	0	0	0	0	0	0
TCONS_00022988	FBgn0053668	FBtr0302418	CG33668	0	0	0	0	0	0	0	0	0	0	0	0	0	0	0	0	0	0
TCONS_00022989	FBgn0259242	FBtr0299863	CG42340	0.52771	0.754307	0.753541	0.545115	0.626574	0.781438	0.570524	0.483366	1.04734	0.328906	0.710602	0.693446	0.283127	0.157976	0.151069	0.300921	0.113497	0.241107
TCONS_00022990	FBgn0053667	FBtr0302416	CG33667	0	0	0	0	0	0	0	0	0	0	0	0	0	0	0	0	0	0
TCONS_00022991	FBgn0053666	FBtr0302415	CG33666	0	0	0	0	0	0	0	0	0	0	0	0	0	0	0	0	0	0
TCONS_00022992	FBgn0053665	FBtr0302414	CG33665	0	0	0.426554	0	0	0	0	0	0	0	0	0	0	0	0	0	0	0
TCONS_00022993	FBgn0029874	FBtr0070918	CG3342	12.5688	11.6631	11.4316	10.448	10.4089	11.9367	12.5892	13.4515	8.28207	11.2842	11.1374	11.0655	12.4788	11.6945	14.2077	13.2098	11.1155	10.6944
TCONS_00022994	FBgn0014026	FBtr0070916	RpL7A	33.0461	18.0477	45.8599	38.6215	18.1177	50.1215	40.3707	17.1643	28.5113	29.7221	34.6779	36.5724	23.5146	33.362	36.4051	28.5959	30.8756	31.3133
TCONS_00022995	FBgn0014026	FBtr0070915	RpL7A	3216.18	3360.54	2986.47	3165.3	3395.02	2982.7	3380.02	3507.09	3111.54	2889.36	3496.43	3157.53	3221.98	3067.54	3048.33	3154.6	2936.74	2901.75
TCONS_00022996	FBgn0065071	FBtr0091642	snoRNA:Or-CD10	0	0	0	448.783	0	706.58	0	0	736.424	783.409	0	0	519.794	0	0	0	444.101	2404.66
TCONS_00022997	FBgn0029882	FBtr0070993	CG3226	103.392	81.7784	77.8361	90.601	77.5203	80.8082	86.4774	69.0326	82.1009	72.652	67.1497	98.7762	124.301	129.58	135.185	128.291	126.128	122.495
TCONS_00022998	FBgn0029885	FBtr0070992	CG3224	64.9813	61.0197	86.7556	72.5451	79.7734	73.503	72.9788	74.7197	71.9075	71.7029	71.3696	66.2191	63.5299	58.2144	59.1253	67.2014	52.2638	52.8365
TCONS_00022999	FBgn0029887	FBtr0070991	CG3198	39.0181	31.6182	32.8415	33.3738	32.3691	27.6286	39.3276	33.0536	36.5991	25.993	35.1214	32.6417	31.1108	26.5717	31.8838	35.1574	27.5113	28.2899
TCONS_00023000	FBgn0029888	FBtr0100409	CG3192	86.1857	69.2057	64.038	75.3105	70.6557	67.0136	78.2072	75.2827	65.0284	71.9446	74.9322	72.1627	71.8802	71.3544	63.4009	74.7694	78.8127	72.7998
TCONS_00023001	FBgn0029888	FBtr0070990	CG3192	1.07985	0.724242	0	0.396696	0	0.641775	0.209438	0	0.641261	0.803703	0.206589	0	1.50625	0.935751	0	0.548554	0.613444	0.350719
TCONS_00023002	FBgn0029892	FBtr0070989	CG3184	12.3103	7.9098	6.60023	7.32165	5.4894	4.33651	10.1154	6.03731	6.80687	8.01672	6.18917	6.40075	9.98033	7.1464	7.59105	8.13422	8.61392	7.80193
TCONS_00023003	FBgn0029893	FBtr0070988	CG14442	8.89955	4.79502	5.77479	10.4383	9.54395	9.14571	9.39474	5.15262	7.96647	5.66813	7.75182	9.05551	7.39984	6.65036	8.75572	11.0176	5.47797	10.5334
TCONS_00023004	FBgn0029893	FBtr0300772	CG14442	10.511	19.1579	18.4388	14.6044	21.341	18.1346	14.9874	21.9428	19.2792	12.0318	28.102	16.3675	10.1457	15.7006	12.2183	17.3753	9.44965	12.9719
TCONS_00023005	FBgn0029894	FBtr0070987	CG14440	0.793086	0.500136	0.191993	0.331379	0.150354	0	0.225976	0	0.204719	0.150855	0.15296	0.13146	0.097256	0.754412	0.450806	1.01589	0.71928	0.975486
TCONS_00023006	FBgn0029896	FBtr0070986	CG3168	0	7.6e-05	0.000102	0.502296	0.147926	0	0.000146	0.047072	0.733604	0.259267	0.081657	0.309365	0.342541	0	0.048498	0.286343	1.57394	0.388151
TCONS_00023007	FBgn0029896	FBtr0070985	CG3168	0.557879	3.24107	3.09264	0.000733	0.000749	0	0.433813	0.000935	1.59577	0.000939	3e-06	0.000669	2.4e-05	0.146754	0.000476	0.000723	0.000652	1.3e-05
TCONS_00023008	FBgn0029896	FBtr0070984	CG3168	0.059122	0	0	0.210308	0	0	0	0	0.232771	0	0	0	0	0.0617	0	0	0	0
TCONS_00023009	FBgn0029897	FBtr0070983	RpL17	31.5248	212.358	0.845703	46.0647	6.01513	0.0357	26.7703	125.114	37.0416	23.7657	16.6232	17.4085	148.443	132.808	95.6473	108.099	86.1889	36.6007
TCONS_00023010	FBgn0029897	FBtr0070982	RpL17	10.8394	12.8493	16.9323	8.36293	15.9177	9.47151	10.6853	5.28306	6.73284	7.80936	6.50512	18.4736	3.69048	3.96622	12.2959	8.30392	6.76458	12.4203
TCONS_00023011	FBgn0029897	FBtr0070981	RpL17	83.309	75.6137	112.351	83.9119	97.1612	87.8734	97.4385	71.7859	66.8186	86.1012	96.6898	88.4118	66.9811	48.3864	65.7969	71.692	78.3758	50.1664
TCONS_00023012	FBgn0029897	FBtr0070980	RpL17	2205.85	1866.91	1721.26	2289.6	1993.69	1874.49	2289.93	2035.12	1807.73	2145.18	2169.8	1814.97	2507.19	1971.2	1872.66	2256.78	2266.41	1797.5
TCONS_00023013	FBgn0086602	FBtr0091803	snoRNA:Psi28S-3436b	8.76231	33.396	62.3256	38.0925	32.9816	30.1618	30.3522	32.6118	46.9384	8.06585	28.8936	15.9107	52.9504	28.2267	0	0	19.0433	67.6459
TCONS_00023014	FBgn0086668	FBtr0091752	snoRNA:Psi28S-3436a	30.0901	38.8588	139.543	75.8732	19.6641	117.46	34.8974	19.1153	0	27.591	54.8807	52.2296	49.9486	52.706	19.4786	20.7636	21.3086	37.4462
TCONS_00023015	FBgn0083013	FBtr0113560	snoRNA:Psi28S-1060	47.1739	44.0223	19.6788	16.9373	74.5151	14.0829	18.0949	28.7274	28.8854	29.3149	16.4643	27.9553	19.481	13.1159	15.9628	23.9486	16.4442	31.5352
TCONS_00023016	FBgn0082997	FBtr0113561	snoRNA:Psi28S-1232	30.1235	0	45.2917	88.8374	19.5671	68.7886	46.2866	0	35.7281	71.2672	37.5342	144.766	0	32.3699	19.7786	50.3497	24.9548	0
TCONS_00023017	FBgn0052740	FBtr0070979	tRNA:CR32740	0	0	0	0	0	0	0	0	0	0	0	0	0	0	0	0	0	0
TCONS_00023018	FBgn0003390	FBtr0070978	shf	1.12225	1.08474	0.903538	0.828265	0.350203	0.756113	1.03424	1.01411	1.10007	1.00429	0.637133	0.502699	0.7598	0.326854	1.09608	1.13732	0.955097	0.503105
TCONS_00023019	FBgn0259228	FBtr0299792	C3G	4.683	4.20686	4.7676	5.31642	5.6035	6.24976	5.34535	4.11064	6.47314	4.13093	5.83533	7.77898	3.58696	1.72821	5.77525	7.39368	2.16062	5.61387
TCONS_00023020	FBgn0259228	FBtr0299795	C3G	3.26358	2.9382	2.25081	2.99381	1.71756	0.474407	1.85242	1.63597	2.92971	0.018003	2.7201	0.002538	1.64487	2.24689	0.003697	1.33685	2.39107	2.53854
TCONS_00023021	FBgn0259228	FBtr0299793	C3G	0.154251	0	0	0.220073	0	0.022871	0.348496	0.096938	0.321121	0	0.115987	0.000407	0.222502	0.711291	0.000401	0.06013	0.305203	0.123353
TCONS_00023022	FBgn0259228	FBtr0299794	C3G	0.239235	0	0	0.415629	0	0.331704	1.02451	0.255353	0.746712	0	0.265556	0.997021	0.514436	0.582563	0.407401	0.338887	0.294001	0.283341
TCONS_00023023	FBgn0259228	FBtr0299791	C3G	0.903782	1.29699	0.859348	0.622281	0.669619	0.288676	0.677206	0.797215	1.25571	0.019076	1.07689	0.00375	0.282243	1.12662	0.004834	0.395122	0.597505	1.02724
TCONS_00023024	FBgn0259228	FBtr0300526	C3G	1.22518	1.83927	1.61835	1.02764	1.8939	2.35249	1.6669	1.77485	2.46583	1.04873	2.05133	2.72868	0.557682	0.938872	1.53751	1.63952	0.563337	1.93192
TCONS_00023025	FBgn0029905	FBtr0070974	Nf-YC	25.3275	21.7642	17.0636	23.5566	18.6	19.0919	27.0315	16.527	26.5647	22.1224	22.7232	25.6584	16.5315	17.18	21.2501	24.5485	19.0396	25.2226
TCONS_00023026	FBgn0029909	FBtr0070973	CG12796	0.339202	0	0.211467	0.546298	0.49	0.293853	0.201136	0.15455	0.743519	0.316877	0.498664	0	0.104978	0	0.325625	0.266468	0.159959	0.508767
TCONS_00023027	FBgn0029911	FBtr0071042	CG14435	7.59099	10.0077	16.0199	7.91426	14.272	10.9425	12.0238	17.7936	9.29996	10.7377	14.4487	8.517	6.00081	6.55746	6.20183	7.15315	3.73271	4.96029
TCONS_00023028	FBgn0029911	FBtr0300880	CG14435	0.175408	0.610968	0	0.181066	0.322727	0	0.096765	0	0.152115	0	0.212375	0	0	0	0.473614	0	0	0
TCONS_00023029	FBgn0029913	FBtr0071041	Cht11	11.8067	11.2122	18.0281	12.4315	14.3552	14.0736	15.1806	15.4603	11.3992	16.998	14.8428	12.2013	11.897	14.2047	16.4989	12.2658	10.1275	10.6737
TCONS_00023030	FBgn0029915	FBtr0071040	CG14434	19.3453	15.9157	10.1299	16.1378	13.9159	11.3537	16.5135	17.158	10.0684	28.1139	11.0013	13.1948	26.5867	21.0621	22.256	25.6643	26.0042	22.1527
TCONS_00023031	FBgn0052732	FBtr0071039	CG32732	8.57066	9.15637	4.8935	7.80014	6.10825	5.41148	6.13489	6.6936	9.22841	6.588	7.12359	8.50497	6.22835	6.56549	7.98542	8.30959	7.87067	7.81619
TCONS_00023032	FBgn0029925	FBtr0071038	CG3040	26.2072	18.2842	15.9767	21.4357	17.3695	19.8153	18.4137	16.7519	22.4313	21.3006	18.6358	19.4078	37.6799	28.0184	33.2589	31.607	36.5424	34.3041
TCONS_00023033	FBgn0004646	FBtr0071037	ogre	8.12203	12.1512	0.004794	33.8306	7.18997	0	34.8196	1.06464	9.55741	5.9326	6.91995	13.3541	49.0655	4.71077	4.5471	30.5699	0	4.18735
TCONS_00023034	FBgn0004646	FBtr0071036	ogre	280.932	284.24	274.024	240.228	253.961	268.465	216.701	235.136	341.222	100.827	300.674	287.63	225.76	266.533	310.913	268.236	269.069	321.802
TCONS_00023035	FBgn0027106	FBtr0071035	inx7	2.45445	4.91321	2.92317	3.72489	2.52617	3.33799	2.24144	2.229	3.79581	4.32047	2.10093	3.15614	3.25822	2.53639	0.53613	3.00835	2.59004	1.55225
TCONS_00023036	FBgn0027106	FBtr0071034	inx7	0.602839	0	0	0	0	0.968	0	0	0	0	0.962269	0.997401	0.453746	0.667411	3.18724	0	0.408748	1.38979
TCONS_00023038	FBgn0000330	FBtr0071033	cm	31.5915	37.8097	50.6599	38.7459	46.3292	38.4729	44.5749	51.2024	41.2931	43.4094	43.9682	40.3194	31.759	30.7938	31.5383	35.3652	25.704	28.2867
TCONS_00023039	FBgn0029928	FBtr0071032	CG3032	0.430071	0.360384	0.473475	0.559401	0.746914	0.244584	0.552965	0.359438	0.254668	1.14872	0.524744	0.582252	2.10784	1.90941	1.91383	1.94598	1.51512	1.02963
TCONS_00023040	FBgn0029930	FBtr0300759	CG12541	0	0	0	0	0	0	0	0	0	0	0	0.445717	0	0.082628	0.290098	0.201134	0.342282	0.098152
TCONS_00023041	FBgn0029930	FBtr0300760	CG12541	0.274579	0.636158	0.136275	0.357789	0.537453	0.391011	0.384692	0.207626	0.404772	0.300906	0.292821	0	0.134359	0	0.448556	0	0.096588	0
TCONS_00023042	FBgn0000259	FBtr0300840	Sxl	0	0	0	0	0	0	0	0	0	0	0	0	0	0	0	0	0	0
TCONS_00023046		FBtr0100572	CG14425	1.11129	1.11087	0.47716	1.25469	1.14945	1.56996	1.1757	0.437143	1.2298	0.770284	0.621937	0.835202	0.612757	0.827234	1.29998	1.38676	1.30865	1.81538
TCONS_00023047	FBgn0000259	FBtr0100217	Sxl	21.9082	17.3177	16.7655	18.954	17.0117	13.0722	22.3039	4.80126	17.8288	35.1145	10.707	10.8578	35.8975	27.0069	27.513	17.6105	29.4199	27.6256
TCONS_00023049	FBgn0000259	FBtr0300838	Sxl	105.119	102.215	111.168	105.591	109.756	100.907	100.263	74.2777	114.939	92.4124	108.085	140.221	83.5373	91.3789	113.299	108.05	112.489	131.128
TCONS_00023050	FBgn0000259	FBtr0100214	Sxl	34.8996	39.7771	20.0937	28.4216	30.247	36.3182	20.4708	34.1965	45.0899	9.71705	25.4882	25.159	15.5841	26.3294	30.9132	20.7426	24.5579	22.3288
TCONS_00023051	FBgn0000259	FBtr0100215	Sxl	0	0	0	0	0	0	0	0	0	0	0	0	0	0	0	0	0	0
TCONS_00023052	FBgn0000259	FBtr0100200	Sxl	7.23574	10.0338	7.42	6.27434	8.79902	6.77898	8.96854	7.36837	10.6442	6.62037	7.0243	5.6268	9.53157	4.48222	12.3154	7.30377	10.9518	7.24913
TCONS_00023053	FBgn0000259	FBtr0100205	Sxl	0	0	0	0	0	0	0	0	0	0	0	0	0	0	0	0	0	0
TCONS_00023055	FBgn0000259	FBtr0100207	Sxl	11.0766	11.0061	2.85998	11.958	5.86852	11.4043	12.1309	5.53447	14.2084	8.789	9.27069	9.1087	10.379	11.4346	16.0511	16.7936	11.5388	19.0506
TCONS_00023056	FBgn0000259	FBtr0100210	Sxl	15.7409	1.30306	6.39275	6.55316	6.20758	4.76402	9.56054	4.85439	10.438	8.80703	12.2626	14.9983	0.013843	9.29366	0.501379	1.04	1.25137	0.03804
TCONS_00023058	FBgn0000259	FBtr0300841	Sxl	0	1.55495	0	0	0	0.682557	0	0	0	0	0	0	2.29516	0	0	0	0	0.728233
TCONS_00023059	FBgn0000259	FBtr0100211	Sxl	2.06655	9.95544	0.206317	0.59119	0.433681	1.37202	1.03092	1.78508	1.42351	0.470795	2.26391	1.7689	1.79187	2.39221	1.18555	0.046249	1.20354	0.252701
TCONS_00023060	FBgn0000259	FBtr0300839	Sxl	2.46129	12.2591	0.283695	2.33308	0.074006	6.76499	0.581859	4.02713	2.99207	2.74837	6.58076	10.4683	3.65558	1.69266	9.07395	1.41581	1.66902	0.086799
TCONS_00023061	FBgn0000259	FBtr0300842	Sxl	0	6.33187	0	0.246412	1.26516	0.05118	0	0	0	0	0.01975	0.721811	4.2526	1.57716	0	0	0	10.4125
TCONS_00023062	FBgn0000259	FBtr0100203	Sxl	14.9507	0.009331	20.9784	13.194	5.54206	0	13.6649	0	3.84458	11.5742	0	0	14.0861	12.9772	12.4594	13.0168	32.5977	16.8867
TCONS_00023063	FBgn0000259	FBtr0100206	Sxl	0	0	0	0	0	0	0	0	0	0	0	0	0	0	0	0	0	0
TCONS_00023068	FBgn0000259	FBtr0100209	Sxl	5.95629	5.97924	6.30122	5.29311	5.10141	7.8311	5.56752	4.34232	4.45407	2.32031	5.49965	5.63659	8.03175	3.98746	7.75074	5.62783	5.12285	6.55832
TCONS_00023073	FBgn0000259	FBtr0300843	Sxl	9.3037	0	4.58764	5.47675	0.719877	0	5.52541	0.379803	2.10102	19.4965	5.56354	2.64116	7.17022	5.5856	4.52502	20.1726	5.12086	6.10852
TCONS_00023074	FBgn0029935	FBtr0071020	CG4615	53.2809	58.5474	73.5703	52.8815	67.8708	57.9465	64.3987	78.0533	56.8257	38.1656	62.7681	54.2976	44.0714	41.5641	55.647	43.006	33.1951	36.9272
TCONS_00023075	FBgn0029936	FBtr0071019	CG4617	22.2576	24.6193	24.8935	20.3914	26.3201	19.6253	27.7591	30.5476	23.9315	18.437	24.2578	19.9534	19.8733	16.4302	20.4676	21.6394	13.2997	15.9661
TCONS_00023076	FBgn0027342	FBtr0071018	fz4	6.77445	7.40766	6.27088	7.1681	5.46689	9.32019	4.79603	6.74444	9.00779	5.6759	8.47556	7.8585	4.12566	6.05825	7.0345	9.21806	6.0808	7.86873
TCONS_00023077	FBgn0027342	FBtr0071017	fz4	2.72446	3.63258	2.99804	5.04594	3.60692	2.8506	3.33758	1.03154	4.69525	2.53599	5.15101	6.70622	2.32775	2.44729	2.85722	3.04744	1.21236	4.50491
TCONS_00023078	FBgn0047092	FBtr0071016	CR32730	0	0	0	0	0	0	0	0	0	0	0	0	0.131416	0	0	0	0	0
TCONS_00023079	FBgn0029941	FBtr0089712	CG1677	99.1385	137.457	148.739	128.005	167.004	119.153	169.077	182.63	131.95	110.293	168.867	125.422	99.286	101.595	108.794	131.375	73.7131	98.4877
TCONS_00023080	FBgn0025549	FBtr0071066	unc-119	99.4507	125.106	155.826	107.702	145.102	139.8	117.153	157.402	116.206	114.147	126.735	121.638	97.5146	120.431	125.257	98.2206	89.9465	103.3
TCONS_00023081	FBgn0029943	FBtr0071065	Atg5	27.5672	46.1609	65.7603	38.6504	64.521	44.4777	45.4272	66.5809	43.2374	39.9887	54.7345	44.7189	27.5588	29.3989	34.8805	32.3043	15.8511	25.8488
TCONS_00023082	FBgn0029946	FBtr0071064	CG15034	0	0	0	0	0	0	0	0	0	0	0	0	0	0	0	0	0	0
TCONS_00023083	FBgn0029949	FBtr0071063	CG15035	0	0	0	0	0	0	0	0	0	0	0	0	0	0	0	0.063125	0	0
TCONS_00023084	FBgn0259098	FBtr0299508	CG42246	0	0.91157	0	0	0	0	0	0	0.415279	0	0	0	0.287038	0	0	0	0	0
TCONS_00023085	FBgn0040922	FBtr0071060	CG15036	0	0	0	0	0	0	0	0	0	0	0	0	0	0	0	0	0	0
TCONS_00023086	FBgn0052726	FBtr0071059	CG32726	0	0	0	0	0	0	0	0	0	0	0	0	0	0	0	0	0.324886	0
TCONS_00023087	FBgn0052719	FBtr0071083	CG32719	0.156783	0.052161	0.114131	0.177019	0.203878	0.088619	0.060507	0.103101	0.329339	0.115704	0.337404	0.047928	0.31309	0.250849	0.151994	0.207856	0.195945	0.047836
TCONS_00023088	FBgn0037920	FBtr0071082	CG32720	0	0	0	0	0	0	0.072174	0.118958	0	0	0	0	0	0	0	0	0	0
TCONS_00023089	FBgn0029952	FBtr0071081	CG12689	0	0	0	0	0	0	0	0	0	0	0	0	0	0	0	0	0	0
TCONS_00023090	FBgn0029504	FBtr0071079	CHES-1-like	0.000215	0.510683	1.74732	0.516026	0.000258	4.1e-05	0.000235	0.000122	0.000227	0.98091	0.00032	0.582248	0.000155	0.000144	1.39381	0.454959	0.000188	0.592558
TCONS_00023091	FBgn0029504	FBtr0112946	CHES-1-like	5.15092	5.7542	4.36803	3.74767	6.02034	4.1151	5.95306	3.65853	8.6208	1.01551	5.2151	4.79906	6.16858	4.5945	5.56841	6.99142	4.53497	5.64426
TCONS_00023092	FBgn0029955	FBtr0300836	CG15478	0.001769	0	0	0	0	0	0.001583	0	0	0.001293	0	0.001652	0	0	0.478522	0.004895	0.006326	0.007182
TCONS_00023093	FBgn0029955	FBtr0071078	CG15478	0.07903	0	0	0	0	0	0.043528	0	0	0.038087	0	0.069078	0	0.131097	1.9e-05	0.726114	0.193383	0.153257
TCONS_00023094	FBgn0027553	FBtr0071077	NELF-B	79.4813	75.8912	83.4889	82.751	93.0195	86.8637	83.7661	91.0547	91.9687	75.0967	92.2424	87.7895	65.5301	78.2359	75.0754	84.3517	68.7379	78.8701
TCONS_00023095	FBgn0029958	FBtr0071076	Pdp	21.3182	18.3588	13.5592	19.2825	16.9097	16.4644	18.5882	13.9264	20.7105	18.6347	17.1681	20.1504	17.9467	17.0326	14.5619	19.1765	18.7814	20.1296
TCONS_00023096	FBgn0029963	FBtr0071150	CG10920	0	0	0	0	0	0	0	0	0	0	0	0	0.267494	0	0.216091	0	0	0.107387
TCONS_00023097	FBgn0029965	FBtr0071149	Ir7b	0	0	0	0	0	0	0	0	0	0	0	0	0	0	0	0	0	0
TCONS_00023098	FBgn0000427	FBtr0071145	2015-12-01	1e-06	0	0	0	0	0	1e-06	1e-06	0	0	0	0	0	0	0	0	0	0
TCONS_00023099	FBgn0000427	FBtr0071146	2015-12-01	0.008059	0	0	0	0.029756	0	0.018411	0.01415	0	0.015637	0	0	0	0.027509	0	0	0.015998	0.01547
TCONS_00023100	FBgn0000427	FBtr0071147	2015-12-01	0.007538	0	0	0	0.027342	0	0.017218	0.013283	0	0.014571	0	0	0	0.025647	0	0	0.014649	0.014551
TCONS_00023101	FBgn0259190	FBtr0299674	Ir7d	0	0.23184	0	0	0	0	0	0.226131	0	0	0	0.205107	0	0	0	0	0	0
TCONS_00023102	FBgn0259189	FBtr0299673	Ir7e	0	0	0	0	0	0	0	0	0	0	0	0	0	0	0	0	0	0
TCONS_00023103	FBgn0259188	FBtr0299672	Ir7f	0	0	0	0.099626	0.35606	0.079381	0	0.084653	0.080955	0	0	0.079116	0.115506	0	0	0.048785	0	0
TCONS_00023104	FBgn0029969	FBtr0071143	CG10932	2.5493	0.529309	1.09805	0.578758	0.219325	0.185631	0.509013	0.720108	0.672791	0.860675	0.493946	0.185369	0.543083	0.600608	0.964535	1.43905	2.01349	0.650922
TCONS_00023105	FBgn0029970	FBtr0071142	Nek2	26.6779	27.6043	34.1808	34.1239	35.9548	35.5034	28.1433	30.1208	35.6284	27.9818	39.9995	41.6354	25.3713	30.0514	32.4664	36.4584	19.8869	31.0518
TCONS_00023106	FBgn0029971	FBtr0071141	CG18624	6.74399	6.74856	5.11954	2.86268	2.34698	1.99124	2.86503	7.31711	2.28633	2.17599	4.09956	6.29143	10.57	9.38264	6.94437	6.60031	5.10106	2.55855
TCONS_00023107	FBgn0029971	FBtr0300900	CG18624	23.4358	16.3005	23.037	19.2013	13.0593	25.0539	12.5933	18.0344	22.4963	13.1634	16.7754	23.2289	13.2342	23.8164	23.6959	18.8089	23.5613	30.9735
TCONS_00023108	FBgn0029971	FBtr0071140	CG18624	151.987	125.643	130.403	149.885	166.446	142.065	162.544	160.526	112.785	183.409	143.76	104.486	149.692	157.125	122.914	150.045	144.98	109.585
TCONS_00023109	FBgn0029971	FBtr0300899	CG18624	5.86594	11.2993	0	4.10126	13.2172	7.44147	7.34019	4.66116	6.31803	4.10007	8.13813	16.141	5.03796	5.61938	0	10.926	4.76835	7.8386
TCONS_00023110	FBgn0260447	FBtr0299927	CR11386	0	0	0	0	0	0	0	0	0	0	0	0	0.413895	0	0	0	0	0
TCONS_00023111	FBgn0053222	FBtr0300634	CR33222	0	0	0	0.441727	1.24317	0.714198	0.708153	0.806825	0	0	0	0.369351	0	0.75993	0	0	0	0.410793
TCONS_00023112	FBgn0053222	FBtr0300652	CR33222	0.396276	0.399953	0	0	0	0	0	0	0	0.55979	0.650091	0	0.495901	0	0.825276	0.209784	0.430552	0
TCONS_00023113	FBgn0261592	FBtr0071136	RpS6	4.95427	10.5565	4.07286	3.69098	9.04999	9.03445	4.48642	6.39797	5.40993	5.2834	6.38919	4.61112	4.17664	6.86618	2.96053	5.18349	8.11759	1.48169
TCONS_00023114	FBgn0261592	FBtr0071135	RpS6	3443.5	3115.93	2722.22	3513.22	3028.79	2827.68	3648.32	3188.45	2930.54	3603.93	3338.91	2981.87	3674.02	3184.59	2779.69	3569.27	3371.57	2758.39
TCONS_00023115	FBgn0082924	FBtr0113562	snoRNA:Or-aca2	0	0	53.6641	45.5666	56.004	0	0	20.1985	0	0	0	86.4362	0	35.1832	0	0	0	73.0301
TCONS_00023116	FBgn0029974	FBtr0071134	dpr14	0.1898	0.174513	0.117298	0.251874	0.089891	0.080674	0	0	0	0.1337	0.045261	0	0.059375	0	0.092387	0	0.090948	0
TCONS_00023117	FBgn0029977	FBtr0071133	hdm	0.44875	0.240735	0.154683	0.205843	0.244209	0	0.52464	0.348849	0.221187	0.240444	0.317895	0.323964	0	0	0	0.066491	0.063302	0.123459
TCONS_00023118	FBgn0029979	FBtr0071132	CG10777	22.5206	24.7179	25.0978	13.5932	18.2581	12.5359	23.2587	21.9989	22.9763	7.72262	20.3595	13.6809	19.0032	15.9604	21.8198	17.6836	18.366	21.1209
TCONS_00023119	FBgn0029980	FBtr0071131	CG10778	24.8978	16.1232	16.3571	25.1138	14.7873	18.5115	21.8629	12.7094	19.6415	36.6545	26.3362	23.8234	18.3512	19.1811	20.6661	22.7801	21.0501	19.8186
TCONS_00023120	FBgn0027280	FBtr0071130	l(1)G0193	6.89554	10.7819	11.7042	8.71224	9.90468	11.3733	9.49959	11.9542	8.72237	8.30904	8.20967	7.40887	8.47917	7.8656	10.361	4.76139	5.91389	6.95012
TCONS_00023121	FBgn0027280	FBtr0071129	l(1)G0193	52.7455	58.131	77.8305	57.0908	61.2829	62.6901	58.1036	80.9184	59.8456	51.738	58.8384	55.8287	60.426	55.5076	69.0528	57.0337	47.8408	53.9765
TCONS_00023122	FBgn0036156	FBtr0071128	CG15332	0.00014	0.00012	0.06227	0.070155	1.8e-05	0.439031	0.033362	0.33614	0.189893	0.058799	0.2884	0.112787	0.582651	0.075525	0.125904	1.2e-05	0.377483	0.021657
TCONS_00023123	FBgn0029986	FBtr0071127	CG15332	0.684628	0.682232	0.346564	0.069762	0.514738	1.5e-05	0.167241	0.000121	0.190152	0.058846	1.8e-05	0.11242	6.9e-05	0.075566	0.125606	0.221688	3e-05	0.14356
TCONS_00023124	FBgn0003656	FBtr0071126	sws	3.95798	3.1354	3.30146	5.60878	7.65357	4.63298	4.86263	5.64588	3.95141	0.701754	4.06673	0.397037	6.15141	5.78392	5.42097	4.17576	2.03689	1.64478
TCONS_00023125	FBgn0003656	FBtr0071125	sws	18.8644	30.2611	35.9951	25.0295	32.0949	21.6404	31.4285	31.7672	27.3314	14.7701	30.014	25.2256	21.1376	23.9955	27.8545	30.2381	19.126	26.9792
TCONS_00023126	FBgn0003656	FBtr0301675	sws	11.9875	1.50956	0	6.09344	1.95324	6.06488	7.65437	4.86324	9.83787	4.55057	7.63723	9.68915	2.58631	2.46148	3.62044	2.77332	4.08778	4.61336
TCONS_00023127	FBgn0029989	FBtr0071124	CG15333	0	0	0	0	0	0	0	0	0	0	0	0	0	0	0	0	0	0
TCONS_00023128	FBgn0029990	FBtr0071123	CG2233	0.752585	4.30987	9.29129	3.00805	2.66202	1.51974	1.27991	0.520006	7.10421	2.79254	2.60147	2.26069	1.09688	0.344627	0.269435	0.281921	0.678817	0.394577
TCONS_00023133	FBgn0004656	FBtr0071119	fs(1)h	6.28632	4.51044	4.37024	10.3077	6.562	5.50064	8.80069	6.992	9.23242	2.70696	10.3761	5.53711	11.6085	15.15	16.6204	22.0075	12.7773	26.1245
TCONS_00023135	FBgn0004656	FBtr0071122	fs(1)h	2.6805	1.61625	0.371726	2.42079	1.14474	0.992203	2.38405	0.274024	1.37098	0.830908	2.45054	3.77942	1.62238	1.76647	3.92396	3.30039	0.973005	1.04407
TCONS_00023136	FBgn0004656	FBtr0301309	fs(1)h	5.24473	4.29897	6.41308	4.59107	6.90443	3.06693	3.82558	13.8399	8.40453	4.23304	14.7161	8.75989	1.86508	7.08705	6.33081	8.82489	4.05559	9.34603
TCONS_00023137	FBgn0004656	FBtr0071121	fs(1)h	18.4941	24.4646	32.37	20.3071	24.3672	29.3486	24.025	18.6777	29.1947	9.28941	19.1262	20.7065	14.6652	16.2223	15.2522	16.301	14.0268	25.7985
TCONS_00023138	FBgn0004656	FBtr0071118	fs(1)h	3.23037	4.23639	1.50395	5.87924	5.95598	2.42679	3.95231	1.74926	5.53601	1.3351	8.75588	5.24195	2.42503	3.43491	6.13704	3.69802	2.139	7.26531
TCONS_00023139	FBgn0004656	FBtr0071120	fs(1)h	0	3.59259	0	0.18564	0.843749	0.404481	0.389038	0	0	0	0	0	0	0	0	0	0	0
TCONS_00023141	FBgn0029992	FBtr0071117	Upf2	22.2858	24.3085	24.5964	24.6322	29.5303	25.2756	27.4406	28.4797	26.9014	15.2945	31.2528	25.2895	17.9223	16.5487	20.1941	19.8676	13.7887	20.7987
TCONS_00023142	FBgn0029994	FBtr0071116	CG2254	1.67101	1.25341	2.09487	1.09185	0.465005	0.728031	1.89357	0.669523	2.6409	1.1234	1.01775	0.94036	0.52373	0.739538	0.35736	0.250973	0.585209	0.475298
TCONS_00023143	FBgn0029995	FBtr0301736	CG2256	0.135593	0	0	0.071549	0.127859	0.114448	0	0	0	0.064284	0	0.11386	0.169589	0	0	0	0	0.130074
TCONS_00023144	FBgn0029996	FBtr0071114	Ubc-E2H	32.7928	46.0096	50.6642	38.0013	70.5566	31.0285	45.2884	56.7591	39.8094	46.1863	55.2553	43.3447	24.3355	32.0608	48.0723	32.0452	16.0386	22.8448
TCONS_00023145	FBgn0029996	FBtr0071113	Ubc-E2H	23.2248	20.9864	34.6868	20.0359	47.694	22.2184	31.1097	64.0605	26.576	18.1499	30.9067	14.5312	18.1259	9.90502	19.8421	13.501	11.4225	9.81548
TCONS_00023146	FBgn0029996	FBtr0071112	Ubc-E2H	136.651	215.302	294.749	157.367	243.779	197.625	217.413	321.621	189.096	161.797	231.805	173.034	132.342	133.442	167.192	108.893	87.8486	98.2554
TCONS_00023147	FBgn0029997	FBtr0071110	CG2258	1.07426	0	1.16151	0.587102	1.19366	0	0.392253	0	1.54893	1.16225	0.816755	0	1.75611	1.93208	1.49027	2.3403	0.188255	0.783789
TCONS_00023148	FBgn0029997	FBtr0071111	CG2258	0.00236	1.95856	0.000506	0.000475	0.000752	0.000755	2.32949	0.000789	2.99919	0.003376	0.002888	0.001498	2.34865	1.54024	0.000267	1.17399	0.001027	0.272653
TCONS_00023149	FBgn0029997	FBtr0071109	CG2258	6.28963	8.9413	13.9741	7.50794	15.4735	8.94098	10.2801	18.6009	5.99164	7.53491	13.472	9.95918	3.19306	5.20941	11.385	5.42509	3.21619	5.27287
TCONS_00023150	FBgn0040319	FBtr0071108	Gclc	0.370694	2.74764	0.000888	0.01729	0	0.000337	0.000512	9.9e-05	0	0.870765	0.001472	7.1e-05	0.3065	0.00011	1.54923	0.00018	0	0.003488
TCONS_00023151	FBgn0040319	FBtr0071107	Gclc	3.35597	4.06862	7.0523	4.21029	5.45331	4.1722	4.9627	8.69924	3.44609	3.15221	7.19679	3.72712	1.68321	1.98888	2.24848	2.92632	1.99694	1.57066
TCONS_00023152	FBgn0030000	FBtr0071194	CG2260	45.487	43.9557	38.2047	46.9378	46.8557	40.3003	48.1685	48.8845	40.9973	42.2101	47.7885	43.3956	34.9001	34.2842	35.8698	36.4975	35.5321	32.3399
TCONS_00023153	FBgn0030001	FBtr0071193	CG15335	0.96781	1.27845	0.772956	0.543614	0.575986	0.372595	1.30213	0.707202	0.910223	0.799703	0.457814	0.520957	1.01785	0.211476	0.778234	0.411758	0.520206	0.305109
TCONS_00023154	FBgn0025800	FBtr0071192	Smox	11.1155	12.1039	8.46753	11.452	9.60623	11.0561	10.0904	7.56259	10.54	5.53712	9.90507	11.9145	7.07557	9.77852	8.83885	12.0041	8.03516	10.2861
TCONS_00023155	FBgn0030006	FBtr0071191	CG17982	23.5993	17.9354	19.3512	29.0483	23.919	18.9639	22.1794	21.7539	23.2904	29.3617	24.7882	24.703	22.7701	23.8294	23.3611	23.4498	21.2942	25.7972
TCONS_00023156	FBgn0030007	FBtr0071190	CG2263	22.1154	18.0007	17.6073	17.2594	15.6082	13.9069	21.6933	14.1401	21.9318	19.1948	18.7499	18.6044	15.433	13.2486	14.1439	16.2474	16.4353	15.9509
TCONS_00023157	FBgn0030011	FBtr0071189	Gbeta5	0.718168	1.02453	0.700545	0.528196	0.313809	0	0.775867	0.198869	1.57525	0.672777	0.317887	0.578124	0.968118	0.38169	0.222722	0.232931	0.477558	0.791918
TCONS_00023158	FBgn0026318	FBtr0071188	Traf6	15.9162	19.5418	26.478	17.6419	24.3104	21.7527	22.9244	26.9835	19.4887	15.9339	21.7473	18.1028	15.9652	15.3498	21.2347	16.1991	10.3273	14.9002
TCONS_00023159	FBgn0030015	FBtr0071187	CG10761	2.62785	2.51362	1.64973	1.46916	1.00082	1.37275	1.81102	1.76107	1.14522	2.19083	1.54955	1.85242	1.17824	1.95489	2.95873	1.53936	2.41894	1.76114
TCONS_00023160	FBgn0030016	FBtr0071186	Or7a	0.078	0.879959	0	0.165804	0.149899	0	0	0.423786	0.562984	0.295064	0.148435	0	0.387702	0	0.155145	0	0.2207	0
TCONS_00023161	FBgn0030017	FBtr0071185	CG2278	1.12622	1.37772	1.50775	1.75826	1.93686	1.093	1.15251	0.814551	2.30591	0.786832	2.96927	1.65501	0.862644	1.27367	0.661861	2.05027	0.779857	1.79408
TCONS_00023162	FBgn0030018	FBtr0071184	slpr	13.3691	16.1071	15.9216	15.9291	15.4196	15.4093	16.8623	15.7833	18.0483	9.65041	20.8031	18.0131	10.3538	12.2371	13.6014	17.5201	8.98071	15.8634
TCONS_00023163	FBgn0030026	FBtr0071183	sni	7.66253	3.14127	3.18273	3.47575	3.66575	3.12441	5.90769	5.48366	3.01907	5.35211	3.0322	4.48416	13.2404	9.59779	10.2912	8.558	11.4682	6.58806
TCONS_00023164	FBgn0017566	FBtr0071181	ND75	1.28122	0.562668	3.20427	1.48636	1.24689	1.0138	2.56457	4.95688	5.3205	2.69417	2.21487	0.894887	1.71447	2.52339	3.52658	1.31659	1.89515	2.2432
TCONS_00023165	FBgn0017566	FBtr0071180	ND75	21.9179	37.324	20.8562	28.5703	26.7666	25.1358	42.0895	35.573	29.2903	42.5922	39.9043	37.6746	23.0213	28.0662	29.4482	29.3448	28.7763	33.9571
TCONS_00023166	FBgn0030028	FBtr0071179	Corp	51.024	46.861	37.5404	52.3114	55.0148	52.6459	45.9193	48.5099	39.2136	65.119	47.1225	50.3175	64.2836	47.7222	47.2088	40.6399	42.8061	45.6903
TCONS_00023167	FBgn0030029	FBtr0071178	CG15343	0.823965	0.35808	0.444714	1.29536	0.899761	0.937882	0.42894	0.699818	0.819413	0.857486	0.585184	0.64687	0.576746	0.485909	0.914862	0.576942	0.095904	0.53822
TCONS_00023168	FBgn0015519	FBtr0289988	nAcRalpha-7E	0.049913	0.043605	0	0.051531	0	0	0.028736	0	0.167503	0.023988	0.021939	0	0.030875	0	0	0	0	0
TCONS_00023169	FBgn0040928	FBtr0071176	CG15345	30.5023	37.6159	52.3851	38.6552	47.5672	55.5456	33.9425	53.3747	32.7101	44.7829	41.7175	34.1496	28.7862	36.9195	39.0853	32.7299	27.0537	29.6366
TCONS_00023170	FBgn0030035	FBtr0071175	CG11190	78.9379	67.3872	67.499	77.8957	65.8311	63.4952	86.8043	81.8324	65.2051	85.7646	77.6607	69.9806	72.5307	62.6858	69.5658	67.9209	75.0147	61.1527
TCONS_00023171	FBgn0262976	FBtr0071248	CG32711	34.0286	22.8154	29.6465	23.0311	24.6512	36.3934	16.7868	28.2325	22.1593	29.3732	24.3747	27.4219	15.7529	20.8441	18.7831	17.2847	16.4729	21.0799
TCONS_00023172	FBgn0262976	FBtr0302081	CG32711	6.46093	10.377	4.69463	9.81201	10.9815	8.72112	12.3138	2.45695	9.12069	4.77307	7.18109	11.1009	7.86502	6.2054	13.0121	7.45024	12.2293	11.0321
TCONS_00023173	FBgn0052712	FBtr0300386	CG32712	0	0.407012	1.57376	1.14904	0.410606	0.364828	0.251839	0.392417	0.369354	0.402287	1.06437	0.72795	0.26804	1.84119	0.828169	0.675274	0.627079	0.419958
TCONS_00023175	FBgn0030037	FBtr0071246	CG12125	9.89404	3.96021	0.002323	6.50806	0.000649	5.19408	8.24355	7.24998	3.26175	7.88372	6.27994	0.193499	4.84388	7.34011	0.103862	5.26416	3.1498	2.55196
TCONS_00023176	FBgn0030039	FBtr0071245	CG12123	0.925054	0.70453	0	0.39845	0.354438	0	0.21583	0	0.488294	0.170212	0	0	0.455315	0.465845	0.357693	0.953205	1.02984	0
TCONS_00023177	FBgn0021767	FBtr0071244	org-1	2.37832	2.98319	6.59854	2.90589	1.69992	1.62527	2.1004	0.549087	5.94492	0.957971	1.73567	5.05679	0.846028	0.501856	1.27612	2.32416	0.749828	2.58558
TCONS_00023178	FBgn0052713	FBtr0071243	CG32713	0	0	0	0	0	0	0	0	0.239746	0	0	0	0	0	0	0	0	0
TCONS_00023179	FBgn0030040	FBtr0071242	CG15347	1.75694	4.76794	3.13791	2.94536	1.11424	0.499986	2.55183	0.354775	3.37058	2.72617	1.43157	1.14911	1.72975	0.339211	0.461794	0.103531	2.34911	0
TCONS_00023180	FBgn0030040	FBtr0302500	CG15347	1.53309	0.000105	5.8e-05	0.000129	0.000298	0.000261	0.000335	0.00024	0.000317	0.000117	1.5e-05	0.000315	0.000323	0.000318	2.77961	0.000406	0.000247	0
TCONS_00023181	FBgn0014032	FBtr0071241	Sptr	15.7707	17.7436	19.5966	14.8104	18.9883	16.9443	20.626	24.4748	13.6776	20.7184	15.7481	14.2073	21.1805	20.7875	22.3407	17.8234	20.2479	13.4914
TCONS_00023182	FBgn0053223	FBtr0071239	CG33223	0.088767	0.338156	0	0	0	0.302055	0	0	0	0.081139	0.379288	0	0.21647	0.147431	0.170548	0.180116	0.094759	0
TCONS_00023183	FBgn0030041	FBtr0071240	CG12116	0.394279	2.97533	0.799341	0.799918	0.642788	0.095698	0.196214	0	2.17184	0.728343	0.235102	0.293812	0.211102	0.374803	0.110795	0.347839	1.00746	0.754267
TCONS_00023185	FBgn0003023	FBtr0071236	otu	0.57625	1.11248	0	1.25843	0.855886	0.575825	1.40463	1.54646	0.000464	0.912856	0.861606	0.83101	1.03512	1.48816	3.5112	6.45171	3.64346	4.95858
TCONS_00023186	FBgn0003023	FBtr0071237	otu	0.147339	0	0.720318	0	0.49968	0	0	0	0.951709	0	0	0	0.849084	1.07458	0	0	1.07301	0
TCONS_00023187	FBgn0003023	FBtr0071238	otu	0.772454	0	0.009875	0	0.005898	0	0	0	0.00694	0	0	0	0	0.004014	0.008523	0.009779	0.001469	0
TCONS_00023188	FBgn0024943	FBtr0071235	PIP82	0.088347	0.080227	0.107181	0.07889	0.082509	0.049428	0.085132	0.106435	0.025721	0.070325	0.127786	0.125855	0.150707	0.228653	0.11805	0.139194	0.265955	0.257423
TCONS_00023189	FBgn0026679	FBtr0071234	l(1)G0095	23.5196	26.5667	18.2489	28	24.0453	23.6688	29.9482	21.6182	34.0701	26.9385	33.9168	31.9432	18.518	24.4139	24.3365	27.5918	22.9254	30.0115
TCONS_00023190	FBgn0030048	FBtr0071233	CG12112	43.1506	73.1485	84.6563	48.0651	85.8142	70.3947	62.5964	102.552	48.121	54.9162	64.1127	53.8961	48.1908	47.6726	58.7038	43.0883	29.2926	36.6226
TCONS_00023191	FBgn0030050	FBtr0071232	CG12111	0.169187	0	0.405144	0	0	0	0.196577	0	0	0.157576	0.518226	0	0.420005	0	0	0	0.172985	0
TCONS_00023192	FBgn0030051	FBtr0071231	spirit	0.000387	0.000499	0	0	0.000738	0	0	0	0.00055	0.000315	0.000602	0.000484	0.00032	0	0	0.00039	0.000564	0
TCONS_00023193	FBgn0030051	FBtr0071230	spirit	0.002914	0.002773	0	0	0.002968	0	0	0	0.003208	0.002195	0.002559	0.003376	0.002732	0	0	0.002584	0.002251	0
TCONS_00023194	FBgn0030051	FBtr0300731	spirit	0.137614	0.083279	0	0	0.08681	0	0	0	0.076924	0.042039	0.040361	0.074501	0.231092	0	0	0.095701	0.040997	0
TCONS_00023195	FBgn0040929	FBtr0071229	CG12659	46.0483	53.0272	59.8679	53.1674	66.7306	50.1504	51.6817	60.7089	44.9258	51.3452	55.543	50.0796	43.5314	44.4027	47.3924	41.7373	41.3379	40.6461
TCONS_00023196	FBgn0030054	FBtr0071228	Caf1-180	82.724	109.331	112.115	97.1326	127.11	100.043	127.237	152.645	112.261	57.8981	139.424	105.381	75.1304	78.3747	90.0816	95.5179	69.707	95.9167
TCONS_00023197	FBgn0004102	FBtr0300106	oc	8.66487	9.10055	7.77111	9.50721	8.98657	8.93855	7.91055	6.14682	12.5489	8.27683	10.102	11.0677	6.99685	7.57755	7.61713	8.27766	7.17768	11.1439
TCONS_00023198	FBgn0030057	FBtr0071225	Ppt1	65.4826	62.0708	59.226	64.1864	62.0003	64.3989	66.9354	52.7615	59.6962	74.846	63.6539	62.2897	58.6575	56.8705	58.6476	61.2476	54.501	51.9584
TCONS_00023199	FBgn0030058	FBtr0071224	CG11294	0	0	0	0.140305	0.248659	0.32791	0.157065	0	0.11168	0.134213	0.059025	0.214628	0	0	0	0.071294	0.061431	0
TCONS_00023200	FBgn0030060	FBtr0071281	CG2004	77.0609	73.6388	78.8985	81.426	88.1502	69.8835	98.8877	92.1088	75.209	100.626	81.8361	75.6029	66.8081	67.2505	68.2922	73.7036	63.138	64.7366
TCONS_00023201	FBgn0027330	FBtr0071280	l(1)G0020	47.4883	45.1785	36.7265	47.0009	40.049	40.4873	45.685	35.6793	54.961	30.4237	47.8376	49.1479	28.6117	33.2137	35.5817	41.9016	35.192	42.2474
TCONS_00023202	FBgn0026411	FBtr0071279	Lim1	0.964207	1.05326	0.807008	1.14876	0.898786	0.88093	1.10203	0.659946	0.782487	1.51969	0.509342	0.73246	0.919755	0.518975	0.547263	0.549023	0.772533	0.619746
TCONS_00023203	FBgn0011661	FBtr0071272	Moe	0	0	0	0	0	0	0	0	0	0	0	0	0	0	0	0	0	0
TCONS_00023204	FBgn0011661	FBtr0071271	Moe	0	0	0	0	0	0	0	0	0	0	0	0	0	0	0	0	0	0
TCONS_00023206	FBgn0011661	FBtr0071269	Moe	11.4302	14.3347	9.30243	9.13016	10.2204	2.92029	8.73223	5.95962	9.43479	7.36203	9.32236	7.05065	22.6762	13.6442	21.1855	14.667	10.3071	12.3127
TCONS_00023207	FBgn0011661	FBtr0071278	Moe	0.001202	0.79526	0	2.95866	3.32886	4.12462	1.77904	0.60261	4.51161	1.42997	2.22661	4.20783	1.6917	1.81293	2.83738	5.84122	3.67681	1.61144
TCONS_00023209	FBgn0011661	FBtr0071277	Moe	2.12845	3.97753	5.65537	1.64607	0.001988	0.264319	0.130067	1.50593	0.227751	0.004144	3.3183	2.40449	0.001876	3.70167	0.009154	0.001259	0.343051	3.86483
TCONS_00023212	FBgn0011661	FBtr0071273	Moe	0	0	0.617498	0	0	0.391741	0	0	0	0	0	0	0	0	0	0	0	0
TCONS_00023217	FBgn0011661	FBtr0071274	Moe	1.11948	2.33023	3.99846	1.97326	1.48966	0.374786	0.932594	1.01347	0.74117	3.2235	1.16144	1.69644	4.24973	3.58383	5.87234	4.0656	2.5092	4.52002
TCONS_00023218	FBgn0011661	FBtr0071276	Moe	0	0	0.026502	0	0	0	0.615826	0	0	0	0.015529	0	0	0.000608	0	0	0.001724	0.002187
TCONS_00023219	FBgn0011661	FBtr0071270	Moe	0.000996	0.28424	0	1.29737	1.86143	3.00486	2.07456	0.734872	3.75745	0.453592	1.29673	1.53367	0.545986	0.786248	0.638594	2.66239	2.01458	0.526012
TCONS_00023221	FBgn0011661	FBtr0071275	Moe	14.2247	6.06471	9.13945	4.3177	6.14614	2.10652	10.7996	7.94596	8.30627	2.66287	5.84947	2.70365	8.80312	6.65091	5.46054	7.39481	5.95896	4.62878
TCONS_00023222	FBgn0030066	FBtr0071268	CG1885	7.21069	8.28199	4.55981	7.11966	8.24954	7.98085	7.72957	8.56208	5.02734	8.9847	6.55852	4.89965	5.38677	6.31068	5.25848	5.93126	5.30833	3.31199
TCONS_00023223	FBgn0011586	FBtr0071266	e(r)	167.361	185.133	204.068	164.203	226.75	187.457	203.445	240.031	160.357	213.2	217.809	189.338	189.904	178.615	226.404	160.817	189.451	175.357
TCONS_00023224	FBgn0011586	FBtr0071267	e(r)	168.827	251.802	316.609	226.499	263.273	268.473	207.281	290.589	265.733	239.354	191.234	210.948	111.911	174.976	182.865	147.303	89.5896	177.975
TCONS_00023225	FBgn0030071	FBtr0071265	CG12661	0	0	0	0	0	0	0	0	0	0	0	0	0	0	0	0	0	0
TCONS_00023226	FBgn0030073	FBtr0071263	CG10962	0.843028	0.934744	1.28171	1.12576	0.155866	0.870519	0.777665	0.557008	0.398378	0.91264	1.02907	0.725374	3.3176	1.85177	1.82546	2.68944	1.28443	0.960845
TCONS_00023227	FBgn0039584	FBtr0071262	CG10962	3.12171	4.69069	8.43034	4.86913	6.81142	8.49427	5.90575	8.77983	3.35436	5.3348	7.31259	4.98382	13.2678	14.7652	15.5174	11.3438	7.584	8.7242
TCONS_00023228	FBgn0030074	FBtr0071264	CG12662	0	0	1.0279	0	0.418404	0	0	0	0	0	0	0	0	0	0.828179	0.224539	0	0
TCONS_00023229	FBgn0036994	FBtr0091545	mir-31b	0	0	0	0	0	0	0	0	0	0	0	0	0	0	0	0	0	0
TCONS_00023230	FBgn0030077	FBtr0071357	CG15365	0.065493	0.069856	0	0	0	0.037495	0.169513	0.034347	0	0.043923	0.018001	0	0	0	0	0.044577	0.019904	0.043203
TCONS_00023231	FBgn0030078	FBtr0071356	CG10970	0.135436	0	0	0	0	0	0	0	0	0	0	0.002804	0	0	0	0	0	0
TCONS_00023233	FBgn0030079	FBtr0071354	CG7267	16.2706	24.8786	8.14324	13.4859	11.8473	5.2742	15.6507	7.88361	18.4213	11.3674	10.6967	11.3685	4.82407	3.21042	14.2689	5.2386	5.21799	2.00562
TCONS_00023234	FBgn0030080	FBtr0071355	CG15366	0	0	0	0	0	0	0	0	0	0	0.6293	0	0	0	0	0	0	0
TCONS_00023235	FBgn0030081	FBtr0071353	CG7246	33.8067	37.5773	43.8476	31.3017	44.1785	33.2076	39.1788	44.7996	36.3538	26.687	40.7624	33.2244	29.7898	31.4667	40.9043	31.0808	20.8001	26.1854
TCONS_00023236	FBgn0030087	FBtr0071351	CG7766	0	0	0.000263	0	0	0	0	0	0	0	0	0	0.796271	0	0.001624	0.000415	0	0
TCONS_00023237	FBgn0030087	FBtr0071352	CG7766	4.98933	1.57383	2.98067	2.3644	5.75029	5.59116	2.35445	0.060414	5.36468	1.45165	0.969379	2.69845	1.31619	0.000355	2.81167	4.37696	2.60189	1.53687
TCONS_00023238	FBgn0030087	FBtr0114595	CG7766	0	0	0.000344	0	0	0	0.000341	0	0	8.6e-05	0	0	0.80523	0	0.000129	0.000252	0	0
TCONS_00023239	FBgn0030087	FBtr0114594	CG7766	0.013962	4.5433	2.49347	2.6485	1.18377	0.033036	5.22797	4.48152	0.128014	2.96307	5.61148	4.18123	0.392999	2.96437	2.85211	1.44957	2.09978	4.22358
TCONS_00023241	FBgn0051792	FBtr0114596	CG7766	1.7766	2.8132	0.80347	2.43393	0	0	0.557639	0.626137	2.70295	0.27094	1.93794	2.22433	0	1.59465	0.300904	0.414115	0	0
TCONS_00023242	FBgn0004856	FBtr0071350	Bx42	139.276	143.725	119.575	151.008	150.318	121.965	165.845	169.818	138.667	194.621	163.799	147.409	107.842	131.694	126.921	122.035	130.056	125.249
TCONS_00023243	FBgn0030090	FBtr0071349	fend	38.3079	40.7749	49.7766	42.6277	48.3867	41.5998	45.0428	52.0379	38.4251	36.7195	47.673	40.618	34.2955	38.7341	41.0751	38.7026	23.6846	35.7883
TCONS_00023244	FBgn0030092	FBtr0071348	fh	14.1002	8.78953	12.527	12.7233	11.7012	13.217	11.6843	9.38304	7.6811	17.4993	11.5913	12.9952	10.747	12.4628	15.7788	13.139	10.2855	12.6374
TCONS_00023245	FBgn0004828	FBtr0071346	His3.3B	5.09066	5.25868	5.09865	3.3562	1.95427	3.48986	4.47463	3.85602	3.00156	3.06444	2.32753	5.18969	3.57733	1.74191	2.62946	2.52894	4.10995	3.30004
TCONS_00023246	FBgn0004828	FBtr0071347	His3.3B	10.3472	10.4075	6.92212	10.0186	8.99715	12.0133	9.081	12.8131	10.992	8.58494	7.0403	6.69828	6.99388	9.49175	5.02273	6.2809	10.4138	13.7781
TCONS_00023247	FBgn0004828	FBtr0071345	His3.3B	1814.35	1563.59	1522.75	1763.43	1579.54	1513.22	1749.84	1425.98	1518.64	2069.62	1708.63	1619.96	1713.64	1598.03	1476.64	1749.08	1732.1	1631.64
TCONS_00023248	FBgn0014868	FBtr0071344	Ost48	223.082	196.105	166.887	216.729	171.259	159.123	233.231	196.153	187.542	248.772	204.611	190.228	203.657	188.224	175.461	212.852	214.128	175.363
TCONS_00023249	FBgn0040931	FBtr0071343	CG9034	91.7563	57.1263	54.7766	99.1997	62.4674	68.0597	88.5741	81.7444	66.3324	128.22	70.9167	81.2869	89.4954	86.0076	60.2624	87.8284	108.397	61.9426
TCONS_00023250	FBgn0030096	FBtr0071342	Zpr1	27.2272	18.4981	18.1733	22.1751	17.9719	19.3668	23.7973	19.5027	20.6625	19.1778	19.7037	19.4719	25.8052	19.2042	25.5382	23.8877	27.3146	19.248
TCONS_00023251	FBgn0030097	FBtr0071341	CG12115	0.33647	0	0.544299	0.243077	0.434721	0	0.132046	0.208001	0	0.207851	0.224331	0	0.141371	0.195942	0	0	0	0
TCONS_00023252	FBgn0030101	FBtr0071339	CG12118	3.78037	0.001607	11.3055	2.42767	4.15656	0.001183	4.80667	8.02879	0.001793	5.82489	8.2648	0.001864	0.001383	0.003062	6.1764	2.76335	1.09234	0
TCONS_00023253	FBgn0030101	FBtr0071340	CG12118	10.1945	11.0641	0.006117	9.83046	7.75379	11.2184	8.18696	4.40336	11.0712	5.83374	5.34543	11.4879	13.0492	8.14297	4.30418	7.83897	7.00729	7.4356
TCONS_00023254	FBgn0086450	FBtr0071338	su(r)	1.91414	5.3213	3.50016	1.73234	2.0568	0.823436	2.29293	1.05829	4.93762	0.959992	1.21181	0.01732	2.67654	2.45607	2.45247	4.00497	1.95297	2.81791
TCONS_00023255	FBgn0086450	FBtr0071337	su(r)	0.001033	7.5e-05	0.000418	0.000669	0	0.000169	0.001109	5.4e-05	7.4e-05	0.000198	0.002045	2.05904	0.001248	8.3e-05	2.9e-05	0.000339	0.000182	5.6e-05
TCONS_00023256	FBgn0030102	FBtr0071336	CG12119	0.163775	0.803468	0.164089	0.453167	0.255471	0.167737	0.115367	0	0.568548	0.185885	0.09487	0	0.411957	0	0.126628	0	0.157122	0.128289
TCONS_00023257	FBgn0086367	FBtr0071335	t	1.08471	2.22673	1.41902	1.79928	1.98026	1.88587	1.41956	0.752547	1.70756	0.759022	1.53614	1.68806	0.05584	0	0.090045	0.093107	0.046335	0
TCONS_00023258	FBgn0030109	FBtr0071334	CG12121	69.6586	98.5704	118.088	77.071	106.59	96.381	90.9126	117.791	104.664	36.3852	103.118	85.2307	59.0299	49.3773	82.2739	65.598	36.7952	59.9122
TCONS_00023259	FBgn0052704	FBtr0071333	Ir8a	0.302147	0.364631	0.479845	0.321442	0.319967	0.140564	0.355956	0.152482	0.621647	0.359107	0.454063	0.371686	0.48103	0.194381	0.424996	0.377526	0.239428	0.163252
TCONS_00023260	FBgn0260789	FBtr0071332	mxc	27.6379	29.5947	23.9268	25.9435	28.2727	25.9107	29.1373	24.7148	36.6703	12.3506	32.2721	28.4595	18.4115	21.0394	22.0604	28.7722	17.8362	29.8594
TCONS_00023261	FBgn0000077	FBtr0071331	amx	14.1243	11.8627	8.8276	14.8865	13.7588	12.9951	12.7916	8.58924	12.2777	19.3582	16.296	16.6064	13.9122	16.6802	12.7708	16.9456	15.3546	13.9694
TCONS_00023262	FBgn0052703	FBtr0071329	CG32703	0.576157	0.606635	0.379081	0.450014	0.270503	0.467231	0.392005	0.225036	0.279425	0.260818	0.14544	0.275609	0.797328	0.140295	0.507233	0.24907	0.249674	0.076398
TCONS_00023263	FBgn0030120	FBtr0071328	CG17440	2.55704	2.38779	2.08985	2.84576	2.08075	1.64335	2.79337	2.082	2.17174	3.29846	2.71375	2.38336	2.6305	1.99569	2.0683	1.91775	1.94038	2.64147
TCONS_00023264	FBgn0030121	FBtr0071327	CG17446	27.1818	23.0272	24.4729	27.3006	21.8921	21.181	27.8195	24.4055	28.9314	30.0732	24.1807	25.3827	21.8725	23.9453	24.4755	21.982	24.7385	23.8754
TCONS_00023265	FBgn0040236	FBtr0071326	c11.1	4.47504	4.47215	5.1825	5.29018	5.05491	5.41256	5.31723	5.15764	5.03284	5.28793	5.80433	6.02602	3.07912	3.9344	3.90654	4.70756	3.17758	4.38728
TCONS_00023266	FBgn0040235	FBtr0071324	c12.1	86.8155	84.4844	88.4951	93.5489	91.8059	85.7577	98.9773	98.53	78.9872	113.073	85.7164	82.3306	91.2368	95.688	92.171	93.0948	97.2803	75.1263
TCONS_00023267	FBgn0085478	FBtr0112753	CG34449	9.13442	9.265	1.67351	12.2396	6.18061	7.83986	6.34019	3.25518	6.08751	6.09911	9.22449	10.7106	7.41979	4.59533	6.25977	8.62363	7.26624	12.3443
TCONS_00023268	FBgn0085478	FBtr0112754	CG34449	2.1722	0.016734	6.65218	2.15582	4.68363	4.01879	4.66174	3.20178	5.31779	2.93195	3.7705	4.80473	0.000488	4.72431	2.23272	4.7203	0.006218	0.000885
TCONS_00023269	FBgn0085479	FBtr0112756	CG34450	0.180121	0.337785	0.437256	0.765682	0.578484	0.300994	0.279755	0.219669	0.518525	0.568597	0.465727	0.604109	0.453646	0.638628	0	0.820141	0.234078	0.701781
TCONS_00023270	FBgn0085478	FBtr0112755	CG34449	2.30219	0	0	0.739317	0.003738	0	2.01963	1.15287	0.000497	0.001196	0	0	0.853637	0.033556	1.33131	0.447748	0	1.74921
TCONS_00023271	FBgn0261260	FBtr0302153	CG42611	7.70026	7.50348	6.74645	11.0951	7.96899	8.97909	8.62022	5.76132	11.4499	3.07055	12.3288	11.6824	5.40502	5.89127	7.16081	7.84396	5.34189	10.1294
TCONS_00023272	FBgn0261260	FBtr0302154	CG42611	0.178479	0.384168	0.054472	0.312578	0.196814	0.259174	0.175942	0.2564	0.543673	0.2024	0.5714	0.597544	0.44981	0.23308	0.143082	0.073646	0.331692	0.544371
TCONS_00023273	FBgn0052700	FBtr0071373	CG32700	0.207647	0.383651	0.450051	0.221708	0.439032	0.277518	0.373654	0.250829	0.281435	0.232965	0.138761	0.394708	0.423269	0.309925	0.57681	0.473639	0.349786	0.268377
TCONS_00023274	FBgn0052700	FBtr0071374	CG32700	0.206205	0.382065	0.448576	0.220317	0.436878	0.276505	0.37144	0.249531	0.280879	0.231084	0.137945	0.39362	0.42064	0.308176	0.575042	0.471186	0.347518	0.268162
TCONS_00023275	FBgn0028327	FBtr0071372	l(1)G0320	122.699	126.88	130.599	139.401	124.259	119.226	117.468	93.8597	157.243	106.46	165.765	147.28	125.772	125.528	111.366	162.582	101.952	140.451
TCONS_00023276	FBgn0030137	FBtr0071371	CG15317	13.7187	8.8884	11.9778	7.44648	4.20593	7.76001	12.7096	10.1934	13.9553	6.02192	7.56929	7.48467	12.0304	13.4083	19.229	14.4676	18.469	18.6664
TCONS_00023277	FBgn0052702	FBtr0273437	CG32702	1.00488	1.00991	1.44283	1.60665	1.32554	1.29407	1.00457	0.753631	1.08769	0.755303	1.89136	1.77655	1.48207	1.37814	1.10878	1.88376	0.951454	1.77956
TCONS_00023279	FBgn0052699	FBtr0110850	CG32699	35.5398	35.2532	34.078	33.705	32.9014	30.0918	30.4587	29.1231	38.3027	18.6469	35.0542	38.7741	2.32041	0	1.23462	0	0.596729	1.98218
TCONS_00023280	FBgn0052699	FBtr0071369	CG32699	1.48499	1.18866	1.95678	0.86294	0	0	1.04921	0	0	1.14144	0.559376	0	0	0	0	0	0	0.983244
TCONS_00023281	FBgn0039368	FBtr0300046	CG42395	0	0	0	2.04633	1.12304	2.02397	1.75181	1.32915	0	0.509072	1.57192	1.72434	0	1.51431	0	1.87524	1.89624	0
TCONS_00023282	FBgn0264691	FBtr0071368	CG3004	32.9313	30.9321	33.4184	27.3078	29.2647	30.391	28.1317	31.6336	30.1181	28.6333	31.2161	28.8715	37.2806	39.4608	51.8458	39.3531	30.7646	39.5647
TCONS_00023283	FBgn0027084	FBtr0071367	Aats-lys	6.18003	2.72881	6.53342	4.85166	4.25491	5.24811	9.46303	11.7117	12.8953	3.54842	8.92864	8.88804	4.85178	2.74025	3.67278	4.23322	1.59683	3.45505
TCONS_00023284	FBgn0027084	FBtr0071366	Aats-lys	54.635	71.4653	95.6304	55.666	90.2173	63.422	90.115	115.16	58.6652	56.9612	86.0947	54.6682	67.8496	45.5251	77.6209	58.4961	35.6468	43.8234
TCONS_00023285	FBgn0028341	FBtr0071406	l(1)G0232	0.393373	0	0	0	3.07956	0	0	0	2.11737	0	1.93292	0.727534	0	0	1.55928	0	0	0
TCONS_00023286	FBgn0028341	FBtr0071405	l(1)G0232	14.2859	20.614	38.348	14.6309	31.5789	24.786	24.6238	40.0788	23.0143	18.1898	21.348	15.5944	14.7738	20.041	25.6993	18.1941	12.4023	16.0044
TCONS_00023287	FBgn0028341	FBtr0071404	l(1)G0232	54.4021	71.834	79.4245	63.377	84.5834	60.0689	83.1077	98.4321	58.2457	71.5219	92.2417	64.1891	50.5497	50.1748	51.1847	56.4598	32.9579	44.4698
TCONS_00023288	FBgn0028341	FBtr0100193	l(1)G0232	2.01878	0.561141	1.39901	4.66158	0.578884	4.47865	4.31885	2.22942	2.04144	1.41535	2.60029	0.523446	0.39126	1.00474	1.74464	4.65491	1.83885	0.574891
TCONS_00023289	FBgn0028341	FBtr0100192	l(1)G0232	0.448868	0.772303	0	0.479746	0.002942	0	0.655338	0	0.914728	0.68715	0.01213	0	0.695416	0.003144	0.002963	0.004277	0.002951	0
TCONS_00023290	FBgn0028341	FBtr0071407	l(1)G0232	0.534296	0	1.28372	0	0.464366	0	0	0	1.17327	0	0.478631	0	0	0.426896	0.470841	0.472478	0.766846	0
TCONS_00023291	FBgn0030148	FBtr0071403	CG3106	1.51839	7.28102	0.867395	2.89999	0.271011	0.243713	1.1241	0.130739	6.30398	1.32913	0.178052	0.425971	0.088345	0.855641	0.483983	0.11117	1.33803	0.276712
TCONS_00023292	FBgn0261617	FBtr0071402	nej	34.092	40.2691	48.4851	43.7966	55.7822	38.2478	56.8471	61.0216	46.5464	16.0994	83.0629	46.0878	25.2854	27.4842	30.496	46.1327	18.866	40.7872
TCONS_00023293	FBgn0261617	FBtr0302722	nej	7.30839	9.24056	4.14608	6.32138	14.3245	8.57952	7.65882	5.75703	10.0364	0.865823	6.64011	7.33833	1.15534	3.03698	7.0808	1.89053	1.89698	4.0424
TCONS_00023294	FBgn0261617	FBtr0302723	nej	4.68818	13.0519	13.0541	11.9576	15.9852	20.0016	18.3414	24.2072	13.4969	8.20887	12.4771	7.17259	7.73344	3.86575	4.90629	7.14916	2.94689	5.02846
TCONS_00023295	FBgn0259147	FBtr0299576	CG42262	0	0	0	0.705499	0	0	0	0	1.16021	0.309592	0	0	0	0	0	0	0.325267	0
TCONS_00023296	FBgn0052695	FBtr0071398	CG32695	0	0.668626	0	0.372219	0	0	0.403727	0	1.19578	0.329867	0	0	0.438235	1.8338	0	1.44839	1.3939	0
TCONS_00023297	FBgn0030156	FBtr0071397	CG15247	0	0.220828	0	0.063247	0	0	0	0	0.208468	0.027594	0	0.102039	0.184736	0.15589	0.176062	0.30481	0.1534	0.112202
TCONS_00023298	FBgn0030161	FBtr0112966	CG15249	0	0.295644	0	0	0	0	0	0	0	0.287232	0	0	0	0.259954	1.54158	0	0	0
TCONS_00023299	FBgn0030161	FBtr0112967	CG15249	0	0.000325	0	0	0	0	0	0	0	0.000243	0	0	0	0.000331	0.000207	0	0	0
TCONS_00023300	FBgn0030162	FBtr0071395	CG1986	0	0.111114	0	0.122498	0	0	0.338951	0	0	0.053801	0	0	0	0	0.111255	0	0	0
TCONS_00023301	FBgn0026415	FBtr0071393	Idgf4	118.114	137.185	166.477	126.763	158.496	136.428	166.126	229.642	117.406	97.8361	145.257	117.698	157.105	112.039	170.732	122.802	103.215	97.5752
TCONS_00023302	FBgn0026415	FBtr0071394	Idgf4	3.71998	4.87182	0	1.1364	0	2.61642	4.15317	3.0565	4.64213	2.68653	0.855553	0	0	0	3.91297	0	0.895025	1.59713
TCONS_00023303	FBgn0086044	FBtr0114320	snoRNA:Me28S-U1688	0	41.1523	0	0	0	0	0	0	0	0	0	0	0	0	0	0	0	0
TCONS_00023304	FBgn0030163	FBtr0071429	CG1791	0	0	0	0	0	0	0	0	0	0	0	0	0	0	0	0	0	0
TCONS_00023305	FBgn0030163	FBtr0112968	CG1791	0	0	0	0	0	0	0	0	0	0	0	0	0	0	0	0	0	0
TCONS_00023306		FBtr0071428	CG15250	1.15372	0	0	0	0	0	0	0	0	2.18705	0	0	0	0	0	0	0	0
TCONS_00023307		FBtr0071427	CG15251	0.416681	0.320037	0	0	0	0	0.09749	0	0	2.08576	0	0	0	1.57124	0.643073	0	0	0
TCONS_00023308	FBgn0030167	FBtr0112970	CG15252	0	0	0	0.044998	0	0	0	0	0	0	0	0	0	0	0	0	0	0
TCONS_00023309	FBgn0038114	FBtr0071426	CG15252	0	0	0	0.000784	0	0	0	0	0	0	0	0	0	0	0	0	0	0
TCONS_00023310	FBgn0005391	FBtr0071424	Yp2	0.03933	0	0	0.08256	0.076165	0.127765	0.091353	0	0.131947	0	0.111851	0	0	0.073154	0	0.042076	0	0
TCONS_00023311	FBgn0030174	FBtr0071421	CG15312	3.35504	1.52483	4.06243	2.53414	2.06751	0.001885	4.29684	0.025981	4.65169	2.27514	0.00275	1.72179	4.23128	2.60067	5.25691	3.21968	1.72779	3.68293
TCONS_00023312	FBgn0030174	FBtr0071422	CG15312	1.95415	1.58639	0	1.49853	0	1.60825	1.57547	0	0.008575	3.46633	5.30666	0.000285	1.96327	0.014522	0	1.75819	0.514809	0.000512
TCONS_00023313	FBgn0030174	FBtr0071423	CG15312	4.85247	12.6739	18.9737	7.35821	18.0482	13.2789	9.27012	26.8934	9.35169	3.75607	13.4513	9.57883	0.716019	4.12921	3.58372	3.44385	1.11627	1.74621
TCONS_00023314	FBgn0052685	FBtr0071489	CG32685	46.4551	50.97	48.746	60.7867	62.409	54.697	60.2308	48.8426	57.1162	52.5406	67.5203	65.6906	37.5004	46.7567	42.8479	56.9088	36.5201	57.714
TCONS_00023315	FBgn0030178	FBtr0290234	CG2974	3.34262	2.04349	0.687882	1.74672	2.38555	2.03417	2.48759	2.38744	1.47172	2.13056	1.24695	1.79895	3.22931	2.88226	3.85473	2.94817	3.15644	2.03455
TCONS_00023316	FBgn0030183	FBtr0071487	CG15309	3.6073	4.36029	3.11854	3.44021	4.88221	4.05919	3.51423	2.76697	3.66053	3.58949	4.14426	2.29514	4.24643	4.38618	6.07097	3.52933	4.54512	4.71992
TCONS_00023317	FBgn0030183	FBtr0112974	CG15309	0	0	0	3.5e-05	0	0	0	0	3.6e-05	0	0.409787	0.621493	0	0	0	0	0	0
TCONS_00023318	FBgn0030186	FBtr0071486	CG2962	0.564241	0.656774	0.174607	1.23237	0.970317	0.222873	1.75704	0.503799	0.670247	2.1747	0.81205	1.07078	0.693354	0.787094	0.483395	1.12695	0.479203	0.387125
TCONS_00023319	FBgn0040941	FBtr0300073	CG15308	0	2.77363	0	0	1.88189	0.817542	0.548331	0	0	0	0.48747	0	1.15525	0	0.931939	0.493252	0.935402	0
TCONS_00023320	FBgn0030187	FBtr0071484	Ipod	0.063866	0.230006	0	0.1325	0.120851	0	0.074332	0	0.224684	0.060628	0	0	0.159668	0	0	0.067403	0.05691	0.127483
TCONS_00023322	FBgn0262620	FBtr0089804	Hk	0.058595	0	0.199936	0	0	0	0.062068	0	0	2e-06	0.042811	0	0.00661	0	0	0.007453	0.06743	0.010166
TCONS_00023323	FBgn0262620	FBtr0089805	Hk	0.305402	0.566032	0.93611	0.280167	0.769073	0.24813	0.501257	0.085569	1.10744	0.117099	0.450427	0.488744	0.582815	0.211304	0.66654	0.679951	0.197684	0.300079
TCONS_00023324		FBtr0112521	CG34319	0.583936	0.190054	0.859323	0.236887	0.201339	1.00048	0.129713	0.562726	0.205914	0.116378	0.395061	0.196147	1.15369	0.191018	0.673195	0.236835	0.10726	0.452141
TCONS_00023325	FBgn0040942	FBtr0071481	CG12643	26.1859	33.8742	47.0762	28.0229	38.6392	30.3166	20.2929	15.8833	35.1942	20.1689	34.7474	34.0135	23.337	32.3121	25.9358	36.4582	26.4679	37.7955
TCONS_00023326	FBgn0259170	FBtr0300512	alpha-Man-I	0.149216	0.262232	0	0.567477	0.231149	0.545313	0.145582	0	0.282358	0.353348	0.529963	0	0	0	0	0	0	0
TCONS_00023327	FBgn0259170	FBtr0299633	alpha-Man-I	0.370765	1.28454	1.43889	0.664828	0.488263	0.254585	0.692791	0.381027	0.265131	0.379911	0.240466	0.401316	1.11818	0.922407	0.342052	0.489415	0.512939	0.894354
TCONS_00023328	FBgn0259170	FBtr0299632	alpha-Man-I	5.73288	8.23237	4.7523	8.34672	9.39402	3.33491	5.57168	4.91323	11.4223	4.72866	6.59019	3.51911	4.33507	5.324	3.60983	7.09759	3.43338	7.19664
TCONS_00023329	FBgn0259170	FBtr0300513	alpha-Man-I	0.024898	0	2.81197	3.99062	0.000965	5.27964	1.86677	1.87571	1.18315	7.7136	3.00557	8.38224	7.88286	4.64844	20.1626	3.44639	11.4251	0.169766
TCONS_00023330	FBgn0259170	FBtr0300514	alpha-Man-I	0.790013	0	0.000751	0.874379	1.45137	0	0	0	0	0	0.002446	1.50366	1.14072	14.2874	0	0.840607	0	0
TCONS_00023331	FBgn0259170	FBtr0300515	alpha-Man-I	3.84531	0.017868	0.543683	1.86441	5.96594	1.46522	4.70632	1.29702	0.008571	2.05038	4.57099	1.70062	0.030188	0.012613	0	2.13446	5.80919	2.48685
TCONS_00023332	FBgn0259170	FBtr0300516	alpha-Man-I	2.85376	5.20543	7.54757	3.79871	3.48821	9.20117	2.00278	5.16127	7.15753	0.001041	6.05654	5.91011	3.6412	0.092962	0.553954	10.2838	0.081764	9.04151
TCONS_00023333	FBgn0259170	FBtr0300511	alpha-Man-I	13.0202	16.4872	19.605	12.4443	14.9421	13.0984	21.913	25.9603	11.0569	22.0927	15.8257	11.4893	8.31348	10.0191	13.752	10.6621	5.64544	14.23
TCONS_00023334	FBgn0011770	FBtr0071472	Gip	41.1967	42.8836	43.5355	39.2985	51.2394	40.4117	53.411	61.0903	31.2413	63.9878	42.1545	34.9313	49.9822	37.9165	42.088	37.0638	38.0798	28.4211
TCONS_00023335	FBgn0030191	FBtr0071471	CG15306	0.205033	0.095346	0.585244	0.055806	0	0.168949	0.118447	0	0.544962	0.188321	0.161268	0.089681	0.508586	0.254191	0.205233	0.209811	0.114549	0
TCONS_00023336	FBgn0028331	FBtr0071470	l(1)G0289	106.582	118.398	144.251	115.488	139.052	108.526	147.667	186.524	116.033	114.361	141.05	117.287	88.2796	88.7988	110.185	83.7415	64.0481	76.7391
TCONS_00023337	FBgn0052679	FBtr0071469	CG32679	5.89029	3.89487	5.11903	4.45802	2.00703	3.11206	5.077	2.52792	4.94792	3.7964	3.96186	2.3001	4.94074	2.82466	4.18932	3.67639	3.86064	2.94304
TCONS_00023338	FBgn0052686	FBtr0302373	CG32686	1.58336	1.66434	2.2591	2.49005	3.75011	0	2.51394	1.93817	0.759861	0.758298	2.17691	2.29689	0.002703	0.002255	0	0	0.071331	0.002872
TCONS_00023339	FBgn0052686	FBtr0071467	CG32686	0.000266	0.000261	0.001221	0.000994	0	0.004263	0.001868	0.438429	0.017795	0.000665	0.000865	0.000239	0.211698	0.131647	0.188409	0	0.123953	0.254629
TCONS_00023340	FBgn0052686	FBtr0071468	CG32686	1.66017	1.50574	0.014786	1.51049	0.757358	2.9708	0.772781	0.001155	2.92514	0.312738	1.65017	0.522309	0	0	0.001477	0.195563	0.001129	0
TCONS_00023341	FBgn0052681	FBtr0071466	CG32681	2.25348	2.46215	3.1088	2.93378	3.43509	2.47915	2.14121	1.46951	2.49466	1.19956	3.19581	2.78755	0.218279	0.099939	0.256713	0.284641	0.089775	0.191424
TCONS_00023342	FBgn0030196	FBtr0071465	Psf3	48.3483	32.1466	26.7119	38.6002	32.26	31.2989	40.723	27.0433	37.2614	42.8108	28.6678	37.7992	47.8546	45.0623	52.2425	40.555	58.8023	46.3336
TCONS_00023343	FBgn0052683	FBtr0071463	CG32683	0	0.087216	0.074287	0.016708	0	0	0.053802	0	0.054833	0.014264	0	0.02704	0	0.025935	0	0	0.016191	0
TCONS_00023344	FBgn0030202	FBtr0071464	CG12640	0	0	0	0	0	0	0	0	0	0	0	0	0	0	0	0	0	0
TCONS_00023345	FBgn0086046	FBtr0114322	snoRNA:Me28S-A1705	0	0	0	0	0	0	0	0	0	0	0	0	0	0	0	0	0	0
TCONS_00023346	FBgn0030204	FBtr0071462	Or9a	0.843847	1.49609	0.867887	0.821046	1.5185	0.299028	0.600359	1.45318	0.455824	0.792664	0.342564	0.148777	1.81581	1.52509	1.02013	0.719496	0.997742	1.03021
TCONS_00023347	FBgn0261710	FBtr0071461	CG17255	20.6558	27.2958	17.4653	28.7655	29.2934	21.3522	35.3152	25.2453	32.8389	18.6012	29.6429	19.9251	13.5042	16.0381	17.2805	22.1783	5.84708	23.3437
TCONS_00023348	FBgn0261710	FBtr0071460	CG17255	19.8678	28.8441	31.7319	25.2143	31.6946	32.759	33.069	31.7588	34.9079	14.9577	50.1774	38.5698	14.5392	20.942	22.3722	30.8292	24.1412	30.4007
TCONS_00023349	FBgn0030207	FBtr0071459	CG2887	0.965718	1.83879	1.40945	0.89371	1.61625	0.550839	0.748023	1.44315	0.898386	0.237964	1.33097	0.998314	0.954161	0.559796	1.24896	0.8701	0.97735	0.996511
TCONS_00023350	FBgn0052687	FBtr0071458	CG32687	0.294926	0.618561	0.727733	1.11719	0.506226	0.166999	0.613122	0	1.41391	0.61801	0.715023	0.166872	0.162275	0.286792	0.313361	0.511298	0.540842	0.253717
TCONS_00023351	FBgn0085443	FBtr0112690	spri	3.71885	2.78052	1.82828	3.12437	1.88523	2.9714	4.1274	3.55324	3.08599	2.83092	1.98415	1.49311	5.36805	2.47382	4.26978	1.88985	2.90232	1.73822
TCONS_00023352	FBgn0085443	FBtr0112689	spri	0.237409	0.579641	0.142271	0.557498	0.882204	0.169156	0.240433	0	0.320873	0.325209	1.2249	0.772318	0.331996	0.527281	1.03546	0.811621	0.328879	0.588103
TCONS_00023353	FBgn0085443	FBtr0112688	spri	2.10656	3.40394	2.48035	2.71082	3.52056	2.33854	2.27967	2.60143	3.90201	1.50189	4.69556	3.05632	1.6165	2.10811	1.96349	3.75918	1.3427	3.77646
TCONS_00023354	FBgn0085443	FBtr0112687	spri	0.908845	0.449422	1.07839	0.82298	0.28728	0.802067	1.10848	1.4294	1.45763	0.066657	0.651869	0.2416	0.483307	0.168015	0.023357	0.537259	0.005007	0.000172
TCONS_00023355	FBgn0030215	FBtr0071512	CG15296	0.176961	0	0	0	0	0	0	0	0	0	0	0	0	0	0	0.544878	0	0
TCONS_00023356	FBgn0001206	FBtr0071511	Hmr	35.0685	47.1403	53.7072	38.7613	58.8751	45.5903	48.0072	67.883	48.4297	15.7746	55.9519	40.9843	28.1611	28.2274	38.3857	34.1887	18.9757	32.2298
TCONS_00023357	FBgn0030218	FBtr0071510	CG1628	4.84576	4.79024	4.82545	4.64842	3.55413	3.93193	4.9649	3.55449	5.08071	4.11618	3.92121	3.58547	5.69741	3.21327	5.71236	4.01227	4.62364	4.47101
TCONS_00023358		FBtr0071509	CG9817	0.004187	0.121092	0.081159	0.070662	0.130691	0	0.184689	0.023944	0.092045	0.078856	0.043255	0.044174	0.056981	0.026355	0.042183	0.00875	0.003644	0
TCONS_00023359		FBtr0273444	CG9817	0.004098	0.005848	0.003209	0.005419	0.005188	0	0.005461	0.003863	0.005822	0.002723	0.011554	0.008921	0.005561	0.002597	0.004922	0.008614	0.003596	0
TCONS_00023360		FBtr0071508	CG15295	0.024693	0.160352	0	0	0	0	0.054727	0	0.044339	0.04968	0	0	0.0624	0	0	0	0	0
TCONS_00023361	FBgn0030221	FBtr0071507	Rab9Db	0	0	0	0	0	0	0	0	0	0	0	0	0	0	0	0	0	0
TCONS_00023362	FBgn0030222	FBtr0071506	CG9806	0	0	0	0	0	0	0	0.049583	0	0	0	0	0	0	0	0	0	0.051007
TCONS_00023364	FBgn0052673	FBtr0071505	Rab9E	0	0	0	0	0	0	0	0	0	0	0	0	0	0	0	0	0	0
TCONS_00023366	FBgn0030224	FBtr0071504	CG12637	0	0	0	0	0	0	0	0	0.19055	0	0	0	0	0	0	0	0	0
TCONS_00023367	FBgn0052676	FBtr0071503	CG32676	35.5515	39.5781	37.4917	38.5252	40.5021	33.355	36.8541	27.2208	52.4564	23.8067	49.5367	46.4188	25.6726	29.5704	28.0838	45.9476	21.579	39.1252
TCONS_00023368	FBgn0030230	FBtr0071502	Rph	2.26855	1.69195	1.24189	1.40488	0.951061	0.580078	1.63035	0.81717	1.55314	1.57658	1.3185	1.87175	6.53301	7.19257	4.92607	13.8408	5.27219	10.3042
TCONS_00023369	FBgn0030230	FBtr0301558	Rph	0.182784	0.335129	1.6e-05	0.391659	0.674019	0.623063	0.198946	1.6e-05	0.268838	0.33071	0.39091	2e-05	5.86809	10.8227	5.75491	10.4051	5.34143	12.6367
TCONS_00023370	FBgn0052675	FBtr0071501	Tango5	5.58842	5.18783	1.16317	4.87806	4.45378	2.78632	2.8964	1.93332	3.34765	1.64867	5.06174	1.82675	3.61603	3.73464	3.69619	4.04746	3.04432	2.55437
TCONS_00023371	FBgn0052675	FBtr0071499	Tango5	2.86727	1.97413	0.034527	1.23794	6.3821	5.60156	1.0718	4.27824	2.04748	0.692728	2.1784	4.53933	4.72841	4.87879	2.21879	2.63881	2.78595	2.65313
TCONS_00023372	FBgn0052675	FBtr0071500	Tango5	26.0275	21.6867	24.1784	32.2716	19.8595	26.2485	30.2316	16.178	29.8653	30.5828	28.9852	28.6532	24.9403	20.3364	29.1321	31.469	26.3761	27.636
TCONS_00023373	FBgn0052675	FBtr0300569	Tango5	5.56096	3.82324	0.953579	1.98068	1.52434	0	2.17324	1.71824	0.733282	2.26361	0.453446	3.11867	2.98345	6.73109	1.01952	4.87887	3.79816	6.49953
TCONS_00023374	FBgn0052672	FBtr0071498	Atg8a	520.69	581.652	545.11	559.536	566.518	610.171	502.467	518.307	556.954	613.102	528.321	608.159	531.674	623.382	623.041	521.742	627.617	620.104
TCONS_00023375	FBgn0025111	FBtr0073425	Ant2	1.16503	0	0	0	1.11491	0	0	0.707386	1.97258	0	0.898984	0	0	0	0.64518	0	0	0
TCONS_00023376	FBgn0025111	FBtr0073426	Ant2	0.11605	1.40012	2.24352	0.430276	0	0.241227	1.64611	0	0	0.442499	0	0.477355	1.17548	1.18394	0	0.7037	0.800733	1.37708
TCONS_00023377	FBgn0003360	FBtr0073423	sesB	160.175	193.994	102.313	202.346	138.688	146.428	204.863	153.352	156.019	150.22	126.915	129.704	136.81	84.5823	123.322	95.5407	157.001	113.527
TCONS_00023378	FBgn0003360	FBtr0073424	sesB	4.00722	0.04094	0	6.05036	0	16.2715	0.025716	18.5882	1.37492	0	3.25427	14.1022	9.43657	8.81129	5.14702	0	9.34923	9.91926
TCONS_00023379	FBgn0003360	FBtr0073421	sesB	1498.67	1390.53	1433.58	1371.38	1319.71	1345.14	1506.19	1622.96	1242.91	1785.2	1276.59	1279.92	1444.51	1315.68	1332.51	1257.91	1384.01	1112.02
TCONS_00023380	FBgn0003360	FBtr0073422	sesB	5.06232	10.0711	10.9622	6.63466	11.4039	3.66295	8.09493	0.067215	8.47297	5.89747	9.65635	0.085195	0	0	0.047259	5.94409	0	0.137738
TCONS_00023382	FBgn0263036	FBtr0110967	Imp	2.5502	1.2761	3.90552	2.03851	1.90053	4.24445	2.37277	1.62119	1.54032	0.995572	4.12265	2.61168	0.61734	1.26801	0.368746	1.06011	0.601934	2.757
TCONS_00023383	FBgn0262735	FBtr0073418	Imp	1.35527	3.98648	4.38613	3.02425	3.36658	2.53504	3.21408	0	1.24333	1.52628	1.68977	0.900889	0.001545	0.001648	1.76886	2.86113	2.98825	5.21498
TCONS_00023384	FBgn0262735	FBtr0073420	Imp	2.67183	0.000991	0.005145	0.001453	0.004226	0.003704	1.09056	4.12389	4.58293	0.000505	1.17008	0.004648	3.82161	4.54634	0.76468	1.299	0.005311	0.002658
TCONS_00023385	FBgn0262735	FBtr0073414	Imp	2.92899	4.81569	4.3554	1.41538	1.59416	2.19354	2.62089	1.58014	1.65921	2.14178	3.33535	2.09808	4.31637	3.61949	4.94275	5.73871	5.76114	9.76678
TCONS_00023386	FBgn0262735	FBtr0073417	Imp	5.72488	9.37078	4.56296	3.39848	4.03518	1.53424	4.83447	3.71052	4.83952	2.15161	4.32587	4.91801	4.0537	4.03198	1.4087	3.10086	4.71258	8.25897
TCONS_00023388	FBgn0262735	FBtr0073416	Imp	7.5523	3.06427	3.28459	11.5202	8.67212	2.42482	4.31947	2.89502	3.62495	4.76082	4.46955	3.98777	10.1366	8.49398	4.88153	9.4273	4.49434	9.72685
TCONS_00023389	FBgn0262735	FBtr0073415	Imp	0.469047	0.344603	0	0.663426	0	2.17417	0.905735	0.039935	1.16836	0	0.730121	2.53222	0.455027	0	0.034516	1.64097	0.215151	2.1068
TCONS_00023391	FBgn0262735	FBtr0073413	Imp	14.3002	21.4374	11.9222	14.5358	14.6277	8.16791	15.2133	18.0124	28.1741	2.29145	15.2347	20.5777	10.8915	13.0703	19.9078	19.0181	20.0124	19.1427
TCONS_00023392	FBgn0262735	FBtr0301409	Imp	7.66524	11.6348	11.2599	6.47912	5.76312	11.0953	8.58929	7.98465	10.408	2.272	11.8357	9.30414	2.85617	5.83286	2.81163	5.60052	4.24984	7.04779
TCONS_00023393	FBgn0262735	FBtr0073419	Imp	3.0645	4.85077	2.58517	4.55176	0.687136	1.75944	0.797666	3.71651	1.90254	1.56513	4.19271	4.6015	2.06008	0.001516	4.0444	2.54582	2.15608	2.37533
TCONS_00023394	FBgn0003321	FBtr0073411	sbr	57.9918	58.8749	57.4728	76.1143	70.167	77.9357	50.985	51.4565	65.304	41.3203	72.7393	83.1761	39.0978	53.0206	46.4161	61.6415	29.9619	63.977
TCONS_00023395	FBgn0052669	FBtr0073412	CG32669	0.436336	0.995474	0.775791	0.938046	0.696137	0.546104	0.6545	0.293815	0.55608	0.401676	0.563377	0.614371	0.682302	0.547155	0.380559	0.909037	0.515124	0.632165
TCONS_00023396	FBgn0030241	FBtr0073410	feo	80.496	76.0441	62.4949	82.8057	72.2202	59.9773	87.2646	67.4527	84.03	74.2633	84.7324	82.6734	63.231	69.3829	65.9795	87.4851	71.0805	82.5491
TCONS_00023397	FBgn0030242	FBtr0073409	sofe	19.0531	15.2578	16.5454	16.2744	13.7092	14.697	14.7764	11.0447	20.8321	12.2695	15.5629	15.7871	11.7429	13.1453	12.833	19.0031	13.503	15.6578
TCONS_00023398	FBgn0030245	FBtr0073407	CG1637	93.0485	84.1692	91.6639	99.0003	81.1863	84.4532	98.0972	102.561	85.6744	78.1684	89.3051	86.0647	94.6482	79.6533	96.7477	89.5321	76.338	81.7678
TCONS_00023399	FBgn0030245	FBtr0073408	CG1637	16.1455	12.4694	13.859	12.4227	13.1804	12.8355	12.6463	9.71644	15.8304	9.0016	13.5193	14.8453	14.1395	15.9575	15.7611	16.662	16.8193	18.7529
TCONS_00023400	FBgn0030245	FBtr0073406	CG1637	61.7429	61.9596	72.1665	72.8942	61.5143	70.0522	71.431	78.6801	63.4161	63.6272	69.5327	78.7519	48.6917	48.7426	53.1347	52.168	42.843	51.3643
TCONS_00023401	FBgn0017561	FBtr0073404	Ork1	0.438855	0.318697	0.000101	0.000108	0.000141	0.205083	0.202338	0.000103	0.000132	1.8e-05	0.061882	0.000112	0.127708	1e-05	0.268726	0.795614	8.1e-05	0.428836
TCONS_00023402	FBgn0017561	FBtr0073405	Ork1	0.52527	6.9e-05	0.090343	0.360295	0.275342	2.2e-05	8e-06	0.225928	0.092261	0.312363	0.071019	0.209846	0.248525	0.319442	0.164311	0.136551	0.829336	0.922605
TCONS_00023403	FBgn0030246	FBtr0073403	CG1582	16.1507	13.4988	12.2209	15.7182	13.529	10.9948	14.9649	11.2679	16.1835	8.64887	15.1438	15.2454	11.2025	10.1396	10.9679	15.5297	9.77467	13.5044
TCONS_00023404	FBgn0052671	FBtr0073402	Rab9Fa	0	0	0	0	0	0	0	0	0	0	0	0	0	0	0	0	0	0
TCONS_00023406	FBgn0052670	FBtr0073401	Rab9Fb	0.114263	0	0	0	0	0	0	0	0	0	0	0	0	0.195595	0	0	0	0.23307
TCONS_00023408	FBgn0021742	FBtr0073400	C901	0	0	0.089646	0.077176	0	0	0.085113	0	0	0	0.035128	0	0	0	0	0.115367	0	0
TCONS_00023409	FBgn0259241	FBtr0299862	CG42339	0.097824	0.182056	0	0.277143	0.12489	0.272953	0.178067	0.119994	0.335364	0.431597	0.255631	0.218418	0.284977	0.343725	0.312031	0.203967	0.291828	0.080127
TCONS_00023410	FBgn0259241	FBtr0299861	CG42339	0	0.268332	0	0	0.274278	6.7e-05	0.049696	0	2.3e-05	0	0	0	1.3e-05	2.8e-05	8.8e-05	1.3e-05	0	0.463852
TCONS_00023411	FBgn0030258	FBtr0073396	CG1552	0	0	0	0.000718	0	0	0.000839	0	0	0.000539	0	0	0	0	0	0	0.000959	0
TCONS_00023412	FBgn0030258	FBtr0073397	CG1552	0	0	0	0.113243	0	0	0.124985	0	0	0.206205	0	0	0	0	0	0	0.309511	0
TCONS_00023413	FBgn0030259	FBtr0299600	CG1545	0	0.574531	1.38581	0	0	0	0	0	0.260652	0.277604	0	0	0	0	0	0	0.327996	0
TCONS_00023414	FBgn0030260	FBtr0073394	CG1537	0	0.501512	0.320754	0	0.252013	0	0.153554	0	0.970273	0.246455	0	0	0	0	0	0	0	0
TCONS_00023415	FBgn0003366	FBtr0073393	sev	0.015451	0.071249	0.03836	0.040913	0.014682	0	0.018051	0.013908	0.066938	0.014734	0.007157	0	0.029307	0.027107	0.030017	0.008148	0.007351	0
TCONS_00023416	FBgn0030266	FBtr0073481	CG11122	1.91624	2.26175	2.18346	2.52822	2.63986	2.05832	2.48209	1.58483	4.2209	0.653024	3.55915	2.50495	1.35438	1.41126	1.68443	2.64863	1.12586	2.33201
TCONS_00023417	FBgn0010391	FBtr0073480	Gtp-bp	7.4379	9.86611	8.18119	6.15734	5.6901	4.7411	8.39089	5.89163	11.19	4.70479	8.62309	6.67335	6.31508	6.35554	7.20309	6.46753	7.27048	8.24462
TCONS_00023418	FBgn0030268	FBtr0073479	Klp10A	2.1795	2.5872	0.617988	4.03918	1.43498	1.31384	3.08404	2.64767	3.56595	2.55114	3.07319	3.35678	2.02901	2.60589	1.3807	3.93007	1.6997	2.56728
TCONS_00023419	FBgn0030268	FBtr0073478	Klp10A	1.062	1.09126	2.70424	1.1549	1.80944	2.4637	3.41431	0.952277	3.74422	1.51286	2.22858	0	0.068071	0.448036	0	1.26639	1.2352	0
TCONS_00023420	FBgn0030268	FBtr0073477	Klp10A	1.54585	0	0.00077	0.845497	0	3.30319	1.03052	0	0	0	0	0.723394	0.005795	0	0	0.001715	0.001042	1.49357
TCONS_00023422	FBgn0030268	FBtr0073475	Klp10A	11.1886	0.001085	0	13.2018	0.04793	4.94611	12.5679	10.0776	5.23403	6.87501	11.1452	5.44642	4.13434	3.72282	0.00866	15.4995	6.1892	0.004497
TCONS_00023423	FBgn0052667	FBtr0073474	CG32667	2.12703	7.51173	3.2821	3.17988	3.43584	1.49183	0.500092	2.44133	0.764356	2.37602	1.76106	2.22433	2.11123	1.54981	1.71214	2.24769	2.57523	1.72422
TCONS_00023424	FBgn0030270	FBtr0073473	CG15199	0.77076	0.281713	0.741153	0.970837	0.288323	1.27222	1.25256	0.8204	0.258594	1.32896	1.14862	0.752208	0.574041	0.266944	0.870703	0.322077	1.02259	2.35251
TCONS_00023425	FBgn0020255	FBtr0073472	ran	161.122	156.994	149.778	130.21	126.032	107.983	131.95	102.746	137.565	116.186	124.748	158.752	156.46	178.754	199.88	163.29	173.663	175.259
TCONS_00023426	FBgn0020255	FBtr0073471	ran	1346.96	1433.33	1570.49	1291.44	1520.69	1404.14	1371.05	1666.61	1441.64	1268.99	1445.77	1377.21	1329.54	1324.54	1451.35	1245.47	1338.36	1353.14
TCONS_00023427	FBgn0261277	FBtr0073470	rtv	8.59672	4.98485	5.17687	4.43287	3.01365	3.0378	8.77869	4.40462	5.43664	4.38695	4.72989	3.36015	7.28724	2.0867	5.07629	2.35519	5.07552	2.78102
TCONS_00023428	FBgn0052668	FBtr0073469	CG32668	0.181907	0.398439	0.075804	0.09665	0.407084	0.156165	0.10648	0.165393	0.158917	0.200388	0.290973	0.308934	0.265267	0.212683	0.237316	0.381328	0.264504	0.120558
TCONS_00023429	FBgn0026268	FBtr0073468	antdh	0	0	0	0	0	0	0	0	0.13972	0	0	0	0	0.136646	0	0	0.071966	0
TCONS_00023430	FBgn0030277	FBtr0073467	CG1394	0	0	0	0	0	0	0	0	0	0	0.104968	0	0	0	0	0	0	0
TCONS_00023431	FBgn0261569	FBtr0302838	CG42683	0.07816	0.134957	0.073574	0.151838	2e-06	0	5.9e-05	0	0.103103	0	0	2e-06	0	0	0	2e-06	0.05304	0
TCONS_00023432	FBgn0261569	FBtr0302839	CG42683	0.015489	0.026234	0	0.000121	0.172233	0	0.163692	0	9e-06	0	0	0.079009	0	0	0	0.049534	0	0
TCONS_00023433	FBgn0083980	FBtr0110988	CG34144	0	0	0	0	0	0	0.263244	0	0	0.224102	0	0	0.286851	0.376944	0	0	0	0
TCONS_00023434	FBgn0083979	FBtr0113487	Ir10a	0.057671	0.227821	0.273871	0.127774	0.336588	0	0	0.218038	0.204952	0.05185	0	0	0	0.095317	0	0.237168	0.184536	0.33838
TCONS_00023435	FBgn0003411	FBtr0073461	sisA	78.749	54.4037	46.0534	95.5367	83.2585	58.4313	79.2331	56.1309	41.8689	121.203	42.3168	63.9	101.604	47.0384	68.7479	55.5921	61.9904	50.2952
TCONS_00023436	FBgn0001491	FBtr0073460	l(1)10Bb	199.848	177.831	199.329	191.972	175.619	189.798	188.067	191.976	178.977	246.772	180.449	191.982	186.515	198.564	212.048	170.118	228.202	200.811
TCONS_00023437	FBgn0028421	FBtr0289954	Kap3	0	0.490413	0	0	0.000878	2.47119	0	0	0.011679	0	0	0	0.724859	0	0.083795	0	0.993436	0
TCONS_00023438	FBgn0028421	FBtr0289955	Kap3	3.67169	2.69482	2.26761	1.32081	2.21522	0.001497	2.10652	1.56988	2.30551	0.733086	0.689892	2.30755	0	0	1.24546	1.25394	1.08534	1.66719
TCONS_00023439	FBgn0028421	FBtr0289956	Kap3	0.164321	0.000628	0	1.40532	0	0.979156	1.07741	0	0.187134	0	2.78652	0.057268	1.50385	3.31753	0	0.843383	0.031819	1.1219
TCONS_00023440	FBgn0028421	FBtr0289957	Kap3	0.021974	0.000176	2.52699	0.003214	0.104209	4.1e-05	0.048635	0.010283	0.994031	0.34938	0.06364	0.002671	1.11637	7.1e-05	0.000114	0.003833	0	0.632937
TCONS_00023441	FBgn0028421	FBtr0289958	Kap3	0.002996	0.368027	0.003632	0	0	0	0.37821	1.126	1.54212	0.003645	0.270201	2.61514	0.001611	0.000223	0	0	0	1.89933
TCONS_00023442	FBgn0028421	FBtr0289959	Kap3	1.98618	0.154672	0.000203	1.47146	1.34574	0.813044	1.61396	0.167125	0	2.17234	0.113131	0	0.39053	0.00465	3.17446	2.29268	1.5522	0.06106
TCONS_00023443	FBgn0030289	FBtr0290227	CG1597	27.9897	31.0416	25.1441	31.4093	24.5892	26.8397	36.4019	26.861	40.4179	32.752	40.1524	38.4631	21.196	24.6984	28.1694	28.6908	29.1447	33.3338
TCONS_00023444	FBgn0004864	FBtr0073457	hop	26.4101	25.881	30.9309	28.0299	32.1117	26.4799	30.4951	31.8013	34.2066	14.7707	33.3631	32.5886	23.2867	23.1682	33.1387	34.1328	15.84	28.6221
TCONS_00023445	FBgn0030297	FBtr0073550	Gr10b	0	0.573115	0.717217	0.10806	0.380231	0	0.116009	0	0.712502	0	0.103169	0.697855	0.499456	0.506323	0.602597	0.415926	0.518497	0
TCONS_00023446	FBgn0045502	FBtr0073549	Gr10a	0.082537	0	0.201042	0	0	0	0	0	0	0.076348	0	0	0	0	0	0	0	0
TCONS_00023447	FBgn0030298	FBtr0073548	Or10a	0	0	0.220128	0	0	0	0.217229	0	0.164485	0	0	0	0	0	0	0	0.097031	0
TCONS_00023448	FBgn0262740	FBtr0073547	CG11727	0.008403	0.00521	0.010024	0.007989	0.00233	0.007814	1.11302	0.004675	0.008315	0.008299	0.727775	0.006818	0.007337	1.6055	0.009442	0.001546	7.1e-05	1.24395
TCONS_00023449	FBgn0262740	FBtr0300733	CG11727	1.25905	0.779236	1.43642	0.962941	0.221299	0.444217	0.000417	0.548829	1.40684	0.484997	0.001972	0.429963	1.33828	0.003553	1.2282	2.1386	0.697857	0.001281
TCONS_00023450	FBgn0262740	FBtr0073546	CG11727	2.8e-05	0.00223	0	0.000955	0.004933	0.001435	0	0.002419	0.001739	0	0.378184	0.003323	0.001049	0.713925	0.001196	0.000154	1.6e-05	0.660917
TCONS_00023451	FBgn0262740	FBtr0300732	CG11727	0.008046	0.587334	0	0.203658	0.871833	0.138441	0	0.500544	0.592491	0	0.000476	0.344614	0.37272	0.000698	0.312983	0.553344	0.529689	0.000271
TCONS_00023452	FBgn0030307	FBtr0073545	CG33235	0.246689	0.210562	0.239316	0.137854	0.419002	0.118132	0.122616	0.175563	0.479235	0.015946	0.234807	0.031921	0.240285	0.211216	0.27984	0.19883	0.190869	0.165815
TCONS_00023453	FBgn0030309	FBtr0073544	CG1572	2.97403	8.52278	1.59733	0.000447	0	0	2.90015	0.157482	0.003482	0.000341	0.398923	1.19769	0	0.000896	0.000131	0	0.00052	0.098581
TCONS_00023454	FBgn0030309	FBtr0073543	CG1572	2.569	25.9965	0.100754	8.84661	0	0	0.039175	0.033329	13.2163	5.87631	0.031537	0.04891	0	3.87004	3.7966	0	7.55561	0.096891
TCONS_00023455	FBgn0003277	FBtr0073542	RpII215	101.749	103.618	125.115	127.056	138.046	120.978	138.467	121.447	147.936	52.0301	170.644	129.387	78.0168	79.4024	86.77	122.15	60.2197	108.659
TCONS_00023456	FBgn0027259	FBtr0073541	Kmn1	79.2669	77.6106	81.4515	77.6701	73.0093	72.7777	80.218	68.4364	82.2435	74.6333	79.0503	80.7475	81.1864	91.7922	95.0162	90.0417	83.8448	86.9533
TCONS_00023457	FBgn0000618	FBtr0073540	e(y)2	90.6106	79.0421	83.3448	82.6319	82.7311	78.263	95.1945	87.9137	74.289	109.128	79.6141	81.9309	88.2725	87.9353	87.2016	91.2436	105.169	87.2343
TCONS_00023459	FBgn0030317	FBtr0073539	CG1561	0.199717	3.14384	0.036471	0.175245	3.44506	1.68592	4.03024	0.033852	5.33413	1.95975	0.201931	0.040974	1.32693	2.68086	1.57722	1.02238	0.065133	2.91424
TCONS_00023460	FBgn0030319	FBtr0073537	CG2533	1.45953	1.12469	0	1.75107	0.19597	0.348276	1.32623	0.366311	1.59713	0.697335	0.567193	0.515458	0.527301	0.366654	0	0.988488	0.393497	0
TCONS_00023461	FBgn0030320	FBtr0073536	CG2247	31.1326	30.7856	29.7905	34.5244	34.5829	28.1348	27.0922	22.9878	36.0177	18.5222	40.3334	37.5508	22.7898	30.9542	28.242	31.9175	24.1334	33.4411
TCONS_00023462	FBgn0030322	FBtr0073535	CG15220	190.514	159.203	187.726	168.65	185.583	152.688	188.607	151.107	167.874	201.474	172.572	179.214	189.759	223.89	200.681	240.721	244.011	226.453
TCONS_00023463	FBgn0030323	FBtr0073533	CG2371	11.414	9.20056	0.34484	10.8531	10.108	9.20764	13.9533	4.95333	2.44501	9.23513	8.09303	9.02419	5.44358	8.51185	13.6207	8.14174	5.56155	8.05525
TCONS_00023464	FBgn0030323	FBtr0073534	CG2371	2.85543	1.44374	8.04207	0	1.59277	0	2.05784	0.00064	10.8758	4.12013	3.25492	1.87247	5.50407	2.19941	4.43211	4.33559	5.22705	6.00105
TCONS_00023465	FBgn0030323	FBtr0073532	CG2371	0.001691	5.36888	4.60331	0.080949	0	0.001993	0.000621	8.35036	1.24943	0.000835	2.29603	1.29791	5.07761	0.174405	0.001703	3.78407	2.97351	0.000837
TCONS_00023466	FBgn0030326	FBtr0073531	CG2444	0.688173	0.653631	0	0	0.334872	0	0.201328	0	1.49112	0.483822	0.171315	0.290562	0.211624	0.301993	0	0.534655	4.23894	1.005
TCONS_00023467	FBgn0030327	FBtr0073620	FucT6	31.5695	30.9123	21.3719	31.1892	23.6019	27.0558	32.7819	26.0939	34.4637	35.4536	33.6439	35.2207	26.0758	31.6384	33.3318	34.0586	35.1448	40.9079
TCONS_00023468	FBgn0030328	FBtr0073619	Amun	219.098	234.283	202.45	247.812	252.402	208.455	271.192	253.019	241.089	261.739	271.48	238.022	214.141	229.882	219.933	275.362	209.004	284.808
TCONS_00023469	FBgn0030328	FBtr0073615	Amun	17.088	24.7849	36.5002	19.8389	25.5507	17.0099	16.4891	18.0648	15.6758	14.74	15.5369	16.2265	17.8689	16.6214	26.6348	15.496	19.6889	13.3244
TCONS_00023470	FBgn0030328	FBtr0073618	Amun	41.7269	36.0944	51.5154	51.0108	59.9723	51.7713	57.0947	64.6902	49.6939	45.9917	63.8227	60.0812	19.9864	39.3434	31.6565	34.7106	25.3581	27.8892
TCONS_00023471	FBgn0030328	FBtr0073617	Amun	21.6383	23.8204	18.6112	20.694	18.168	10.1727	28.0591	18.8826	24.1134	13.9352	27.082	26.2627	20.9255	20.7371	21.0965	24.8866	25.5622	28.9325
TCONS_00023473	FBgn0030328	FBtr0073616	Amun	0.046961	0	0	0.018426	0	0	0.006155	0	0	1.86041	0	0	0	0	0	0.011502	0	0
TCONS_00023474	FBgn0260812	FBtr0301267	inaF-D	0.51308	0.473047	1.52493	0.766595	0.475195	1.15637	1.15589	1.36419	1.23462	0.848162	0.894118	1.43074	5.47906	4.62658	7.96952	5.17688	2.56117	4.03898
TCONS_00023475	FBgn0085350	FBtr0112523	inaF-C	0	0	0	0	0	0	0	0	0	0	0	0	0	0	0	0	0	0
TCONS_00023476	FBgn0259918	FBtr0300200	inaF-B	1.1e-05	0	9.6e-05	0	8.6e-05	0	0	0	9.8e-05	1.2e-05	2e-05	0	0	0	0	0	0	0
TCONS_00023478	FBgn0085351	FBtr0112524	inaF-A	0	0.000197	0	0	0	0.425365	0.344322	0	0	0	0	0	0	0	0	0	0	0
TCONS_00023479	FBgn0030332	FBtr0073613	CG9360	0	0.478874	0	2.35498	0	0	0.09979	0	0.153681	2.00661	0	0.302259	0	3.00427	0.350898	0.362498	0.161145	0
TCONS_00023480	FBgn0004511	FBtr0073612	dy	0.236488	0.10407	0.287383	0.228233	0.03561	0.034681	0.335745	0.101507	0.212219	0.130945	0.09426	0.069053	0.12035	0.12708	0.235153	0.179336	0.137	0.234315
TCONS_00023481	FBgn0001218	FBtr0073611	Hsc70-3	35.4661	35.0411	41.2283	30.3918	39.0825	24.5087	29.9445	23.0882	50.0732	12.4426	54.4535	31.928	47.1708	32.1009	29.0539	65.6909	31.666	47.2261
TCONS_00023482	FBgn0001218	FBtr0073609	Hsc70-3	15.8747	21.9014	25.442	24.544	15.1657	13.7482	25.7991	17.5255	25.5981	13.5854	14.1823	27.3673	15.7025	31.2628	36.3954	27.7427	22.0995	24.108
TCONS_00023483	FBgn0001218	FBtr0073610	Hsc70-3	0	0	0.843002	0	0	0	1.19317	1.40567	0.657056	0	0.434513	1.3397	0	0	0	0.367028	0.435757	1.97525
TCONS_00023484	FBgn0001218	FBtr0073608	Hsc70-3	5.79502	11.6498	19.3012	6.30693	6.58549	4.05613	7.8026	3.3135	16.4992	2.55341	8.87597	13.1944	7.89048	8.56557	14.1797	12.8931	5.23979	16.3823
TCONS_00023485	FBgn0030336	FBtr0073607	CG1578	18.3427	25.4221	30.7171	20.2781	31.4097	20.5884	35.3618	47.2947	25.1284	28.1938	33.4473	22.1546	14.608	16.5376	21.5014	15.759	10.0011	11.9611
TCONS_00023486	FBgn0030338	FBtr0073606	CG15741	0	0	1.00972	1.37214	0	0.721095	0	1.55142	0	0.403972	0.815412	0	1.09088	0.725169	0	0.444213	0.396663	0.783711
TCONS_00023487	FBgn0027903	FBtr0073605	CG15740	0.021869	0	0	0	0.038579	0	0	0	0	0	0	0	0.080715	0	0.350075	0	0.020227	0
TCONS_00023488	FBgn0030341	FBtr0073604	p24-1	34.876	29.2834	31.1297	27.6626	32.4466	24.3916	25.9627	19.8828	35.4116	17.9288	30.0504	32.7897	26.8694	28.7483	28.7002	40.6843	27.8974	33.1859
TCONS_00023489	FBgn0030342	FBtr0073603	CG10347	26.7942	35.2069	41.2279	29.2564	31.8429	33.1304	25.9687	47.1462	25.4233	27.4953	30.0987	28.7041	12.1465	25.1079	32.1341	22.1557	20.1347	26.2671
TCONS_00023490	FBgn0030342	FBtr0073602	CG10347	0.066863	0.008702	0.009725	0.457596	7.15841	0.010011	11.2149	0.007243	9.70565	5.87823	7.24116	3.44818	15.491	4.27072	0.002482	7.16682	2.73545	0.011618
TCONS_00023491	FBgn0030344	FBtr0073601	CG2025	18.6759	18.5778	19.4792	17.8779	19.4493	20.2953	17.2167	17.2454	21.6037	10.7156	17.9832	18.0424	14.8297	17.0699	20.183	18.1237	12.3579	19.6113
TCONS_00023492	FBgn0030346	FBtr0073600	CG11802	13.0548	8.57108	6.27581	8.21179	6.13091	6.14179	10.1023	7.23228	8.18041	9.93479	5.27417	6.72698	9.74094	6.94142	10.3292	7.90938	11.0352	9.42689
TCONS_00023493	FBgn0030348	FBtr0073599	CG10352	0.288341	0.281051	0.355158	0.156395	0.140506	0.253103	0.169683	0.136324	0.128993	0	0.151977	0	0.897011	0.1245	0.427969	0.226129	0.14859	0.144012
TCONS_00023495	FBgn0030349	FBtr0114451	CG10353	6.53874	5.73995	10.6186	12.4358	7.15614	0.107782	8.49556	2.8338	10.8054	11.1895	11.1654	10.5247	2.2329	1.48723	1.52653	0.000614	0.950779	0.786113
TCONS_00023496	FBgn0030349	FBtr0114452	CG10353	9.25648	8.91638	5.29551	10.115	11.7344	8.84948	6.55029	5.05387	7.10844	7.98817	8.68929	8.5538	5.70448	4.69857	6.50221	8.38295	5.09561	6.83688
TCONS_00023497	FBgn0030354	FBtr0073596	Upf1	34.936	35.1881	26.8909	39.6389	37.1443	29.7106	35.6354	28.0587	40.3764	23.2587	44.2565	41.0366	28.0847	29.2746	29.9148	41.6786	29.0557	40.6821
TCONS_00023498	FBgn0250871	FBtr0073594	pot	0.78589	1.51136	0.002379	0.002694	0.002769	0.58162	0.901207	0.53859	1.09099	0.806517	0.938297	0.741384	0.338774	0.002403	0.50783	0.002513	0.002276	0.002234
TCONS_00023499	FBgn0250871	FBtr0073595	pot	0.001929	0.002034	0.666409	0.867593	0.915119	0.000153	0.001709	9.6e-05	0.000997	0.109307	0.003927	0.000313	7.7e-05	0.414297	7.9e-05	0.338051	0.150756	0.289638
TCONS_00023500	FBgn0030356	FBtr0073593	CR32661	0.353711	0	0	0	0.335235	0	0	0.673423	0	0	0	0	0.431166	0	0	0	0	0
TCONS_00023501	FBgn0053985	FBtr0073592	CR32660	0.239564	0.475864	0	0.268445	0	0	0.275257	0.468024	0.428207	0.211784	0	0.43377	0	0	0.468991	0	0.301695	0.443383
TCONS_00023502	FBgn0030357	FBtr0302182	Sclp	0	1.015	0.347099	0.184175	1.00396	0.89784	0.194518	0.328544	0.627267	0.503816	0.200851	0.315007	0.201625	1.13779	2.04796	1.34443	1.16085	1.00474
TCONS_00023503	FBgn0030357	FBtr0073591	Sclp	0	0	0.39892	3e-06	0	0	3e-06	2e-06	3e-06	0.122155	2e-06	3e-06	2e-06	0	0	0	0	0
TCONS_00023504	FBgn0030358	FBtr0073590	CG10362	0.053681	0.200418	0.044094	0.019193	0.204587	0.030378	0.083699	0.065448	0.093072	0.067952	0.034772	0.030441	0.135702	0.125379	0.245624	0.018777	0.156996	0.069729
TCONS_00023507	FBgn0000099	FBtr0073584	cac	0.084165	0	0	0.0005	0	0.014713	0	0	0	0.000132	0	0.000861	0	0.000387	0.015547	0	0.063195	0.030125
TCONS_00023508	FBgn0000099	FBtr0073585	cac	1.81425	0	0	0	0	0.429801	0.05105	0.000161	0	0.351014	1.8e-05	0.019611	0.162041	0.009814	0.041065	0.063744	0.862683	0.966135
TCONS_00023509	FBgn0000099	FBtr0073586	cac	0	0	0.013062	0	0	0.01981	0.000225	0.02496	0	0.000137	0.056629	0.044299	0	0.031203	0.18	0	0	0.002656
TCONS_00023510	FBgn0000099	FBtr0073587	cac	0	0	1.90439	0	1.63798	0.565705	1.21883	1.28411	1.71071	0.353929	0.710553	0.986219	0.976826	0.783097	0.467911	0.466146	0	0.082966
TCONS_00023511	FBgn0000099	FBtr0073588	cac	0.000986	0	0	0.000177	0	0.000213	0	0	0	0	0	0	0	0.003049	0.052056	0	0	0.00027
TCONS_00023512	FBgn0000099	FBtr0073589	cac	0	0	0.011452	0	0.012717	0.008144	0.014689	0.011637	0.022997	7.7e-05	0.018382	0.01336	0.014571	0.0085	0.016147	0.030273	0	0.000889
TCONS_00023513	FBgn0000099	FBtr0100302	cac	0	0	0.214567	0	0.135302	0.082212	0.181681	0.151589	0.306623	0.00011	0.14412	0.159417	0.17667	0.075917	0.134816	0.153398	0	0.008353
TCONS_00023514	FBgn0000099	FBtr0100303	cac	0.011284	0	0	0.000322	0	0.00214	0	0	0	0	0	0.00014	0	3.9e-05	0.004479	0	0.014223	0.003023
TCONS_00023515	FBgn0000099	FBtr0100304	cac	0.001411	0.002035	0	1.10185	0	0.000388	0	0	0	0	0	1.9e-05	0	0	0.0008	0	0.002004	0.00051
TCONS_00023516	FBgn0000099	FBtr0100305	cac	0	2.51365	0.023136	0	0.017341	0.014876	0.021716	0.015383	0.038256	8.2e-05	0.021679	0.020825	0.019768	0.010804	0.024016	0.03995	0	0.001407
TCONS_00023517		FBtr0301091	CG15928	3.273	0	0	0	0	2.63841	0	0	0	0	0	0	0	0	3.05612	1.71193	0	0
TCONS_00023518	FBgn0261550	FBtr0073583	gd	1.04418	0.503734	0.376167	0.497556	0.807307	0.525897	0.630634	0.284017	0.267717	0.400668	0.346756	0.06613	0.676576	1.0599	0.674149	0.843811	0.466442	0.598395
TCONS_00023519	FBgn0003865	FBtr0073582	tsg	6.53094	2.07861	2.71785	5.41364	3.30901	2.06328	5.95272	2.71119	1.07054	8.23645	1.78495	4.3274	4.52756	3.00761	5.69117	2.92514	5.39002	4.80099
TCONS_00023520	FBgn0030359	FBtr0299570	CG18130	0.480487	0.001258	0.529984	0.000161	0	0.839678	2.7e-05	0.217688	0.854466	0.551303	1.2e-05	0	0.258536	0.294804	4.7e-05	0	0.128033	0
TCONS_00023521	FBgn0030359	FBtr0073581	CG18130	0.000518	1.4653	0.997975	0	0.001154	9.4e-05	0.000205	6e-05	9.7e-05	0.604286	6.8e-05	0.00018	0.000636	3e-06	0.488546	0.000734	0.000649	0.000868
TCONS_00023523	FBgn0001083	FBtr0112806	fw	3.87647	3.78763	4.15823	6.14865	4.56346	5.28932	4.17446	2.45009	3.20815	4.13272	4.40913	4.07293	2.44679	1.23845	1.29255	1.33665	0.418008	0.765354
TCONS_00023524	FBgn0001083	FBtr0073580	fw	0.094314	0	0	0.100703	0.529113	0.162778	0.213337	0	0	0.455551	0.206213	0.66879	0	0	0	0.094464	0.099521	7e-06
TCONS_00023525	FBgn0030361	FBtr0073579	CG1492	29.9141	25.2435	18.0536	24.5482	20.3965	22.4589	29.3859	20.7037	25.3679	26.4371	21.1312	27.1748	13.4789	16.5017	18.0041	14.944	19.6803	17.5099
TCONS_00023526	FBgn0043001	FBtr0073642	Chrac-16	330.492	265.674	266.889	335.853	284.834	283.752	345.186	276.871	282.353	409.792	266.105	287.588	357.692	360.891	307.491	351.752	373.851	305.028
TCONS_00023527	FBgn0030366	FBtr0073641	Usp7	82.6452	122.045	159.066	93.0207	153.528	119.17	114.447	179.255	116.693	64.1863	137.867	104.72	70.0189	77.7653	98.1588	77.5858	52.0037	71.7147
TCONS_00023528	FBgn0030367	FBtr0073639	Cyp311a1	0	0.001282	0.000834	0.00093	0.000784	0	0.00087	0	0	0.000605	0.000523	0	0.00095	0.001008	0.000761	0.000841	0.000634	0.000624
TCONS_00023529	FBgn0030367	FBtr0073640	Cyp311a1	0	0.083113	0.32324	0.24049	0.170957	0	0.104117	0	0	0.376858	0.044051	0	0.2782	0.075767	0.255222	0.326599	0.1787	0.085185
TCONS_00023530	FBgn0030370	FBtr0073638	CG1950	0	0	0	0	0	0	0	0	0	0	0	0	0	0	0	0	0	0
TCONS_00023531	FBgn0030373	FBtr0073637	CG12721	44.3007	37.5319	39.678	43.7885	37.0095	40.3144	49.2046	55.3344	32.5641	63.6118	31.2771	42.8437	52.593	50.7398	44.3389	44.9029	50.9597	43.0388
TCONS_00023532	FBgn0030374	FBtr0300835	CG15734	0.001182	0	0	0	0	0	0	0	0	0	0	0	0	0	0	0	0	0
TCONS_00023534	FBgn0030375	FBtr0073635	CG11356	0	0	0	0	0	0	0	0	0	0	0	0	0.39059	0.262917	0	0	0	0
TCONS_00023535	FBgn0030377	FBtr0073634	CG1924	0.534098	0.584623	0.108571	0.628333	0.336597	0.53553	0.467644	0.656134	0.634873	0.53993	0.547946	0.862546	0	0	0.090163	0.139563	0	0
TCONS_00023536	FBgn0052655	FBtr0073633	CG32655	0	0	0	0	0	0	0	0	0	0	0	0	0	0.323978	0.391574	0	0	0
TCONS_00023537	FBgn0030385	FBtr0073673	Ir11a	0	0	0	0	0	0	0	0	0	0	0	0	0.05036	0.070068	0	0.084644	0.03834	0.079597
TCONS_00023538	FBgn0052651	FBtr0073672	CG32651	0	0.119538	0	0	0.116063	0	0	0	0	0	0	0	0	0	0	0	0	0
TCONS_00023539	FBgn0052652	FBtr0073671	CG32652	0.310221	0	0	0.172719	0	0	0	0	0	0.277626	0	0	0.367832	0.239811	0	0.764303	0.550415	0
TCONS_00023540	FBgn0030390	FBtr0073670	CG15731	0	0	0	0.221218	0.268241	0.117637	0.500753	0	0	0	0.125485	0	0	0	0	0.38481	0.063912	0.286172
TCONS_00023541	FBgn0030391	FBtr0073668	Rab40	14.87	11.9874	5.97537	12.7469	13.7576	8.73951	12.1308	12.0965	14.8583	10.1484	8.22081	12.9155	14.5718	11.6101	13.8024	15.0593	9.74549	11.6301
TCONS_00023542	FBgn0030391	FBtr0073669	Rab40	5.6557	5.76793	9.67194	7.44465	4.1589	8.99844	5.20117	2.25798	5.0186	8.96705	10.6071	11.4054	5.17501	6.99022	9.03334	5.95611	8.57241	14.046
TCONS_00023543	FBgn0030395	FBtr0073667	CG15730	0.069121	0.065039	0	0.074561	0.065608	0	0	0	0	0	0	0.05862	0	0	0	0	0.036678	0.129494
TCONS_00023544		FBtr0299533	CG42251	0.057796	0.549505	3.5e-05	0.347046	0.553787	0.26007	0.09484	0.087386	0.441113	0.000716	0.449691	0.04526	0.472124	0.198058	0.348365	0.001454	0.002691	0.319531
TCONS_00023545		FBtr0299532	CG42251	0.187272	4.1e-05	0.567972	3.9e-05	4.1e-05	4.1e-05	0.21297	3.7e-05	4.6e-05	0.225753	3.9e-05	0.316869	3.7e-05	3.7e-05	4.4e-05	0.223952	0.165827	4.4e-05
TCONS_00023546		FBtr0073664	CG15729	0.072527	0	0	0	0	0	0.083891	0	0	0	0	0.119829	0	0	0	0	0	0
TCONS_00023547	FBgn0004854	FBtr0073663	CG11138	3.65282	8.95802	10.0822	6.93102	10.7568	12.5398	3.92647	11.3077	12.8712	1.97629	6.70435	11.126	2.35179	6.98405	12.7963	2.79008	4.21619	7.84977
TCONS_00023549	FBgn0030400	FBtr0073662	CG11138	28.0075	30.8299	23.4325	31.044	31.1037	26.5954	31.5078	24.307	34.1398	25.1722	40.5246	32.1762	23.3941	33.1271	22.9878	35.019	26.6353	39.2828
TCONS_00023550	FBgn0030400	FBtr0273245	CG11138	3.45118	3.87123	0.003006	2.20955	2.54656	0.000708	1.09462	0.002794	1.88762	4.92567	5.63442	6.20692	0.012229	1.594	2.48796	4.57974	3.70175	2.56438
TCONS_00023551	FBgn0041203	FBtr0073661	LIMK1	0.001633	0.658349	0	0	0.041057	0.001469	0	0	1.37722	0	0.001541	0.007907	0.002639	0.003753	5.06087	0.002288	0.001513	2.72662
TCONS_00023552	FBgn0041203	FBtr0301830	LIMK1	10.4657	14.2542	17.8634	11.5057	15.0695	11.8205	10.3747	17.4896	16.5798	5.77615	17.0924	16.1704	7.04473	7.19558	10.1492	9.6781	6.35293	7.5755
TCONS_00023553	FBgn0041203	FBtr0073660	LIMK1	0	0	0	0	0	0	0.000953	0	0	0.000178	0	0	0	0	0.000227	0	0	0
TCONS_00023554	FBgn0041203	FBtr0301831	LIMK1	0.043655	1.27312	8.18985	4.85676	6.81106	6.73427	5.76847	2.89853	1.54908	0.600752	4.6567	1.9296	3.56627	0.729955	0.001013	2.82285	0.42119	2.54919
TCONS_00023555	FBgn0041203	FBtr0073659	LIMK1	2.56264	3.42932	0.046356	0.016099	2.4773	2.19081	2.50398	8.87388	0	3.69069	5.71013	1.36041	0	3.4331	0	1.69242	0.125714	0.004113
TCONS_00023557	FBgn0030403	FBtr0073658	CG1824	22.9409	21.9167	15.8841	21.5345	16.6586	15.3552	28.0588	17.3288	27.9486	30.0647	25.7072	23.3817	16.4042	20.6003	22.1961	22.903	23.0702	25.291
TCONS_00023558	FBgn0030406	FBtr0073657	CG1463	48.9766	44.1636	52.8837	52.9385	52.8828	52.2688	47.315	47.5634	53.8202	48.3518	55.5008	56.021	30.226	36.0929	41.1863	37.5292	30.9878	39.6412
TCONS_00023559	FBgn0030410	FBtr0073709	CG15727	19.8355	16.3433	11.5427	20.6721	16.7197	14.6559	19.4833	17.3501	13.1667	25.7628	14.6503	15.2049	17.2368	13.9638	17.8464	17.1239	21.4657	18.6602
TCONS_00023560	FBgn0035207	FBtr0073708	Smr	7.88565	9.86414	11.0108	9.22262	9.20582	8.72442	10.8087	9.18989	11.3536	5.40625	9.29171	8.524	6.69013	11.4946	9.3101	7.65332	7.69558	9.77124
TCONS_00023561	FBgn0035207	FBtr0073706	Smr	0.034056	0.124281	0.043107	0.871022	2.94189	1.56528	0.050696	6.60632	0.041718	0.010527	0.943427	0.025458	0.020868	0.004039	0.002797	5.47805	0.003397	0.024251
TCONS_00023562	FBgn0035207	FBtr0073707	Smr	19.7095	28.8375	32.8886	25.1552	37.7335	28.362	40.0699	41.1739	33.7738	14.5962	48.3691	26.1308	12.9956	9.02238	14.3519	15.1084	7.65461	16.7385
TCONS_00023563	FBgn0020513	FBtr0073705	ade5	11.3599	12.3308	12.8944	7.61964	10.088	5.06088	9.90427	5.60183	14.9697	7.21063	10.3224	10.0169	8.05315	6.53907	9.51152	8.89866	6.90832	8.91867
TCONS_00023564	FBgn0030420	FBtr0073704	CG12717	10.7208	11.0138	12.6416	9.31902	11.2582	9.6606	8.59819	8.27972	11.749	6.90535	9.93051	10.0526	8.13444	7.43634	7.76107	9.13208	7.08415	10.3237
TCONS_00023565	FBgn0052647	FBtr0073702	CG32647	0.063133	0.343558	0	0.139426	0	0	0	0	0.114338	0	0	0	0	0.106384	0	0	0	0
TCONS_00023566	FBgn0052647	FBtr0073703	CG32647	0.000135	0.000121	0	0.115347	0	0	0	0	0	0	0	0	0	0.000112	0	0	0	0
TCONS_00023567	FBgn0035888	FBtr0300517	Pde9	1.27632	2.55569	2.84977	1.42306	3.12649	2.59928	2.42087	4.04096	2.97577	1.07259	3.36398	2.53775	0.253688	9.1e-05	0.000102	7.4e-05	7.7e-05	0.099884
TCONS_00023568	FBgn0259171	FBtr0299635	Pde9	0.856907	0.839025	2.66423	1.84549	1.73235	1.46751	2.27996	1.95244	1.16941	1.35616	2.57884	1.06254	2.2e-05	0.044463	0.284098	0.15058	0.137256	0
TCONS_00023569	FBgn0030429	FBtr0073699	CG4661	0	0	0	0	0	0	0	0	0	0	0	0	0	0	0	0	0	0
TCONS_00023570		FBtr0091628	CG33651	0.197045	0.387962	0	0	0.384576	0	0	0	0	0	0	0	0.239233	0	0	0	0	0
TCONS_00023571	FBgn0052650	FBtr0073698	CG32650	1.7126	1.24863	1.52115	0.647639	0.7077	0.92947	1.21581	1.55825	0.634482	0.80443	0.511253	0.407013	1.24109	0.328311	0.47526	0.324398	0.231558	0.360219
TCONS_00023572	FBgn0052649	FBtr0073697	CG32649	9.44065	12.4894	17.2686	9.21509	18.745	12.7538	17.1953	22.6726	12.7546	11.8132	18.0592	10.0883	7.74222	6.54849	8.86487	7.65254	4.30671	4.63094
TCONS_00023573	FBgn0030431	FBtr0073696	CG4407	0.458914	1.16661	0.000582	0.000125	0.349008	0.266081	6.8e-05	1.12485	1.7084	0.318706	0.003074	0.415096	0.003098	2.00986	1.932	0.18732	0.001133	0.198185
TCONS_00023574	FBgn0030431	FBtr0073695	CG4407	1.36549	0.295891	1.38035	1.16785	0.000106	0.430855	1.4079	0.000183	0.000128	0.630671	0.615315	0.000107	1.43995	8.2e-05	0.000114	2.12093	1.74896	1.26003
TCONS_00023575	FBgn0030432	FBtr0073694	CG4404	11.1034	20.6701	27.0789	15.0378	26.9768	23.3902	19.4367	34.3918	11.0681	18.5126	23.8462	15.2939	17.7645	19.1613	24.0165	19.437	9.52612	13.0323
TCONS_00023576	FBgn0030434	FBtr0073693	CG4400	61.5186	50.9601	44.987	62.3853	53.4469	51.231	55.4437	43.1254	54.4091	50.6856	55.4465	62.3254	49.1138	53.7355	48.0792	58.3945	49.6709	50.8464
TCONS_00023577	FBgn0030437	FBtr0073753	CG4395	0	0.219093	0	0	0	0	0	0	0	0	0	0	0	0	0	0	0	0
TCONS_00023578	FBgn0030439	FBtr0073752	CG12716	0	0	0	0	0	0	0	0	0	0	0	0	0.074029	0	0	0	0	0
TCONS_00023579	FBgn0035443	FBtr0300371	CG15719	0	0	0	0	0	0	0	0	0	0	0	0	0.62321	0	0	0.172126	0.532705	0
TCONS_00023580	FBgn0030443	FBtr0073750	CG12715	0.049584	0	0.118954	0	0	0	0	0	0	0	0	0	0	0	0	0	0	0
TCONS_00023581	FBgn0262033	FBtr0073749	hep	1.99004	0.004676	0.000524	0	0	1.41219	0.002656	0.882101	1.84579	2.61382	0.001161	0	2.56071	1.97254	4.19595	0.830765	1.39961	0.521989
TCONS_00023582	FBgn0010303	FBtr0073747	hep	3.96566	10.8817	8.16056	8.00002	14.881	9.64872	6.58306	11.0514	8.712	3.02291	14.4343	12.8035	6.41484	5.13297	2.78165	10.6912	5.15171	5.177
TCONS_00023584	FBgn0010303	FBtr0073748	hep	0.392141	0	1.29192	0.35704	0.04173	0.044673	0.239877	0.657831	0	1.30886	0.001825	0.00119	0	1.90947	0.213851	0	0.791618	0.00507
TCONS_00023585		FBtr0073746	CG4351	6.89937	5.29037	5.52661	7.60426	7.68988	6.68991	6.18018	5.01262	6.25223	4.55095	8.20614	8.11711	4.37599	5.57097	5.2642	8.01858	4.90634	7.65557
TCONS_00023586	FBgn0030449	FBtr0073745	Fer3HCH	0.26921	0	0	0.441311	0	0.236703	0	0	0.247104	0.122657	0.144428	0.243452	0	0	0.272942	0.138707	0	0
TCONS_00023587		FBtr0073744	CG12714	4.82716	4.64227	3.689	5.33674	4.73482	4.84167	3.87923	5.56299	4.6621	3.92843	6.49061	5.31111	3.92962	4.1452	4.02517	6.82453	3.61866	6.37602
TCONS_00023588	FBgn0052638	FBtr0300453	CG32638	47.1725	53.3066	61.9557	53.627	67.5097	52.1598	53.6931	54.759	53.8716	52.4832	67.7699	65.3068	37.7762	52.1077	49.2432	46.3488	35.3803	45.512
TCONS_00023589	FBgn0065101	FBtr0091636	snmRNA:204	0	0	0	0	0	0	0	0	0	0	0	0	0	0	0	0	0	0
TCONS_00023590	FBgn0030455	FBtr0301690	CG4318	0.16094	0.208914	0.238523	0.176171	0.208654	0.344498	0.124522	0.206943	0.635222	0.102383	0.119255	0.091067	0.47557	0	0.312746	0.111468	0.057184	0.290827
TCONS_00023591	FBgn0025463	FBtr0073741	Bap60	244.264	242.747	249.328	255.317	276.341	233.565	273.056	275.712	242.246	268.768	251.609	249.656	236.226	248.394	260.995	259.685	249.68	242.594
TCONS_00023592	FBgn0085440	FBtr0300364	CG34411	0.055935	0.211393	0.397539	0.090884	0.106983	0.094706	0.03271	0.05184	0.144108	0.104209	0.260987	0.047433	0.554294	0.141482	0.265427	0.346121	0.368851	0.475524
TCONS_00023593	FBgn0030459	FBtr0073738	CG12723	0.068581	0.386025	0.177186	0.349223	0.68765	0.11548	0.358241	0.063419	0.285051	0.170098	0.419301	0.275752	0.083769	0.199537	0.250465	0.036089	0.252324	0.065589
TCONS_00023594	FBgn0030460	FBtr0073737	CG2453	21.845	18.2324	16.5639	19.776	12.1126	13.7619	18.6836	17.0827	16.1959	20.5558	12.0568	17.5382	12.8748	10.8625	11.3313	7.54318	10.5809	9.16626
TCONS_00023595	FBgn0005410	FBtr0073736	sno	40.6471	43.4214	33.4086	40.8424	40.4797	36.1832	36.039	39.9372	43.2836	21.7702	44.4386	45.0226	31.4859	35.2679	36.0617	38.378	35.7524	44.6043
TCONS_00023596	FBgn0005410	FBtr0112848	sno	0.001413	0.601843	1.67977	0.482182	0.482792	0.245302	0.493332	0.001959	0	0.025243	0.99464	0	1.68432	1.02106	0	0.000956	0	2.07307
TCONS_00023597	FBgn0005410	FBtr0112849	sno	0.680146	1.03741	0.28235	1.17457	0.240849	1.03629	1.29343	1.09583	0.534196	0.677312	0.835252	1.01406	1.57848	1.26887	1.44324	1.92902	0.571348	1.32836
TCONS_00023598	FBgn0005410	FBtr0073735	sno	0.655453	1.00681	0.901726	0.397095	1.18509	0	1.31282	0.787506	0.570003	0.30146	1.08601	0	0.171771	0.662716	1.22653	0	1.37564	1.16381
TCONS_00023599	FBgn0004456	FBtr0073732	mew	38.7005	38.0796	28.5016	36.6434	33.5593	32.1648	39.5494	29.3814	41.8984	26.3692	37.2119	41.8125	30.6262	36.8363	42.7479	34.4741	42.8307	49.21
TCONS_00023600	FBgn0004456	FBtr0073731	mew	0.249807	6.25402	4.66955	0.840964	0	6.6874	0.001476	5.58312	0.00102	0.001226	0.40384	0.006612	3.22819	0.052615	0	6.44255	0	0
TCONS_00023602	FBgn0052639	FBtr0073734	CG32639	0.339465	0	0.431135	0.18265	0.331815	1.21121	0.793691	0.315394	0.627088	0.157043	0.172118	0.615007	1.06332	0.594627	0.352279	0.53278	0.689674	1.05936
TCONS_00023603	FBgn0030462	FBtr0073733	CG15742	0	0	0	0.216576	0	0	0	0	0	0.369498	0	0	0	0	0	0	0	0
TCONS_00023604	FBgn0030462	FBtr0290203	CG15742	0	0	0	0	0	0	0	0	0	0	0	0	0	0	0	0	0	0
TCONS_00023605	FBgn0030462	FBtr0290202	CG15742	0	0	0	0	0	0	0	0	0	0	0	0	0	0	0	0	0	0
TCONS_00023607	FBgn0041210	FBtr0073798	HDAC4	0.369964	0.288626	0.337514	0.342406	0.579859	0.388014	0.40657	0.23359	0.322292	0.51359	0.419428	0.258613	0.454486	0.144591	0	0.348656	0.219184	0
TCONS_00023608	FBgn0041210	FBtr0301298	HDAC4	5.00426	0.018614	0.001294	0.003606	0.001895	0.004872	2.35341	0	5.30864	1.84156	0.028232	5.71967	1.99276	3.10134	4.76438	2.72583	5.16565	6.06094
TCONS_00023611	FBgn0041210	FBtr0301299	HDAC4	0.003802	0	0	0	0.000378	0.001512	0.195645	0	0.938783	0.000267	0.005342	0	0.132732	0.000204	0.000303	0.748568	0	0.002405
TCONS_00023612	FBgn0030467	FBtr0073796	CG1764	14.2767	13.9215	12.0437	11.8956	9.9649	10.7326	12.9232	8.29094	12.6147	9.99239	11.168	13.6728	11.6346	7.65381	11.7585	10.0579	10.4187	11.3225
TCONS_00023613	FBgn0010198	FBtr0073794	RpS15Aa	1178.38	1300.6	1378.7	1043.52	1332.16	1533.55	966.702	1118.96	1313.38	928.562	660.577	1068.53	814.256	1144.55	1251.08	801.866	865.173	1393
TCONS_00023614	FBgn0010198	FBtr0073793	RpS15Aa	7.65819	7.74551	0	8.53697	15.1665	0	4.61046	7.41541	0	21.091	4.11321	19.6687	4.9362	6.75278	0	7.9713	8.02782	0
TCONS_00023616	FBgn0010198	FBtr0300828	RpS15Aa	1847	1707.45	1896.15	2018.17	1568.81	1731.08	1990.48	1798.36	1693.96	2665.6	1969.57	1907.22	2006.19	1712.75	1631.85	1764.05	1807.49	1430.7
TCONS_00023617	FBgn0010198	FBtr0073792	RpS15Aa	279.348	321.694	393.555	290.502	299.836	359.29	330.79	406.77	299.85	460.912	373.606	296.95	425.723	361.79	312.459	322.426	410.188	219.579
TCONS_00023618	FBgn0030479	FBtr0073790	Rbp1-like	141.031	138.753	150.073	117.453	129.239	95.0918	133.587	108.24	148.459	114.009	111.901	116.278	133.33	144.167	140.225	149.517	151.75	152.518
TCONS_00023619	FBgn0026749	FBtr0073789	Yippee	65.6962	50.2896	59.906	63.1482	65.2385	79.7501	63.3645	59.6	65.0172	69.6081	64.5493	80.3341	66.4898	75.8	87.3681	73.6317	74.0556	81.0398
TCONS_00023620	FBgn0026749	FBtr0100168	Yippee	2.84751	0.949906	0	3.504	3.53285	2.16423	0	1.51436	1.55337	1.79235	0.464156	0	3.10916	3.44298	1.58175	2.22208	0.471179	0.813614
TCONS_00023621	FBgn0030483	FBtr0073788	CG12725	0	0.465075	0	0	0	0	0.564028	0	0	0	0	0.419267	0.297183	0	0	0.250905	0.236549	0
TCONS_00023622	FBgn0030485	FBtr0301560	CG1998	0.397651	0	0.000271	0.217553	0.842129	1.07761	0.796263	0.614184	0.388411	0.000262	1.11757	6e-05	0.000234	0.000141	0.093155	0.263681	0.2463	0.536007
TCONS_00023623	FBgn0030485	FBtr0073787	CG1998	0.808431	0.93406	2.06641	0.873306	0.669321	0.598987	1.05341	0.64885	1.6042	0.595076	0.606963	1.03067	0.787825	0.768995	0.909705	0.47134	0.578746	0
TCONS_00023624	FBgn0085353	FBtr0112526	CG34324	0	0	0	0	0	0	0	0	0	0	0	0	0	0	0	0	0	0
TCONS_00023625	FBgn0030495	FBtr0073785	CG11816	0	0	0	0	0	0	0	0	0.12106	0	0	0	0	0	0	0	0	0
TCONS_00023628	FBgn0004169	FBtr0073853	up	0	0	0	0	0	0	0.197204	0	0	0	0	0	0	0.251353	0	0	0	0
TCONS_00023630	FBgn0004169	FBtr0301922	up	0	0	0.000231	0	0	0	0	0	0	0	0	0	4e-06	0	0	0	0	1.9e-05
TCONS_00023634	FBgn0004169	FBtr0073851	up	2.65255	5.17265	0.598794	4.26364	0	0	1.14311	0	6.54699	1.38779	7e-06	0.00045	0	1.84798	0	3e-06	1.21751	0
TCONS_00023635	FBgn0004169	FBtr0073852	up	6.87522	38.8597	2.13362	10.6423	0.000239	0.000201	3.79499	0	12.1464	11.2528	0.000214	0.543051	0	4.71043	2.69891	0.00022	10.0293	0
TCONS_00023636	FBgn0004169	FBtr0100561	up	0.000147	0	0	0	0.297337	0.406454	0	0	0	0	0.036154	0	0.003283	0.018249	0.000163	0.079058	0.00024	0.002504
TCONS_00023637	FBgn0004169	FBtr0100563	up	0.740616	8.98265	0.000407	0.000731	0	0	2.70566	0	3.0084	1.28671	9e-06	0.000762	0	0.004808	0	5e-06	1.01985	0
TCONS_00023638	FBgn0004169	FBtr0301919	up	0	0	0	0	0	0	0	0	0	0	0	0	0.247648	0	0	0	0	0.21263
TCONS_00023639	FBgn0004169	FBtr0301920	up	0	0	0	0	0	0	0	0	0	0	0	0	0	0	0	0	0	0
TCONS_00023640	FBgn0004169	FBtr0301921	up	0	0	0	0	0	0	0	0	0	0	0	0	2e-06	0	0	0	0	1.5e-05
TCONS_00023642	FBgn0004169	FBtr0301923	up	0	0	0	0	0.000319	0.000271	0	0	0	0.963738	0.00026	0	0	0	0	0.00026	0	0
TCONS_00023643	FBgn0030500	FBtr0073850	Ndc80	52.2622	43.0042	37.3818	46.745	39.3036	41.9048	48.5675	36.8869	49.3782	46.3079	45.4927	48.0749	34.9178	44.5952	44.1779	46.2056	49.6021	50.6991
TCONS_00023644	FBgn0030502	FBtr0073849	tth	26.6152	28.3661	25.8825	30.2723	32.0429	30.5815	25.6977	23.8533	32.7591	28.5906	34.1219	35.3992	23.6102	31.614	32.5087	35.902	23.2233	34.0806
TCONS_00023645	FBgn0030504	FBtr0073848	CG2691	74.4198	95.3467	106.864	84.9432	113.692	90.2079	105.218	123.083	93.5048	78.4586	113.68	88.2737	56.7702	64.3495	70.7662	69.8518	47.7686	67.6987
TCONS_00023646	FBgn0030506	FBtr0073847	Lig4	7.16026	6.07651	4.95718	6.42152	5.56171	6.37979	6.23416	3.96791	6.29543	6.06289	4.68552	7.25649	4.67429	4.76138	4.74771	4.71459	4.71155	5.19601
TCONS_00023647	FBgn0030510	FBtr0073846	CG12177	70.6298	50.4554	35.2522	67.143	50.4232	50.0174	65.1764	49.7429	51.6792	81.7817	65.0093	64.794	42.8795	42.7777	45.8061	43.7276	56.1424	45.9127
TCONS_00023648	FBgn0030512	FBtr0073844	CG9940	0.000358	0.208675	0	0.000244	0.000488	0	0.783873	0	0.000327	0.000353	0.000257	0.001213	0.002881	0.000719	1.13744	0.000525	0.000717	0.00053
TCONS_00023649	FBgn0030512	FBtr0073845	CG9940	11.213	16.4134	18.8126	12.204	19.6234	12.9928	16.8475	22.9084	14.5424	11.188	19.0571	12.2228	9.40311	10.4629	13.1701	9.45498	8.0203	8.72005
TCONS_00023650	FBgn0030514	FBtr0073843	CG9941	11.7132	12.5829	12.582	13.6346	12.6758	9.41065	12.5868	10.1423	16.5751	9.99356	15.1199	16.2602	7.94157	9.78748	10.4937	13.4633	8.48476	14.1673
TCONS_00023651	FBgn0001087	FBtr0073842	g	9.46706	11.7572	16.5359	11.5913	18.263	19.7504	15.9295	25.1699	10.742	11.8241	17.9773	11.3062	11.4068	14.6278	15.9163	14.1232	6.40211	10.6484
TCONS_00023652	FBgn0001612	FBtr0073841	l(1)dd4	11.0952	12.9048	16.5821	10.471	12.781	13.0894	11.1056	11.9698	15.2454	6.69774	12.8354	14.8765	8.2634	9.37868	13.4566	11.5824	6.70919	13.0457
TCONS_00023653	FBgn0030520	FBtr0112981	CG10990	148.794	139.753	148.388	147.128	155.8	141.636	168.382	153.731	127.248	153.456	142.779	140.669	163.137	146.861	141.171	153.731	142.06	158.518
TCONS_00023654	FBgn0030520	FBtr0073840	CG10990	199.004	217.625	188.186	219.759	238.951	196.035	219.203	264.526	192.4	243.048	241.481	225.122	171.595	235.032	208.213	210.292	200.75	219.11
TCONS_00023655	FBgn0052625	FBtr0073839	CG32625	57.3799	52.8398	50.0253	66.2232	65.1733	61.9249	60.5249	52.896	54.6273	69.6782	51.534	54.9261	95.5546	112.758	89.2621	83.869	101.971	94.918
TCONS_00023656	FBgn0030521	FBtr0073838	CG10992	187.303	165.746	165.316	177.93	151.119	144.884	154.162	125.86	201.387	131.12	185.889	178.595	199.257	188.89	192.375	242.941	194.27	211.325
TCONS_00023657	FBgn0030524	FBtr0073837	CG10993	0.143478	0.279897	0.340044	0	0	0.242825	0.332668	0	0	0.267079	0.309086	0.251883	0.71116	0	0.569991	0.148852	0	0.276836
TCONS_00023658	FBgn0030525	FBtr0073836	CG10996	0	0	0.361317	0	0	0	0	0	0	0.068762	0	0	0	0	0.152388	0	0.086038	0
TCONS_00023659	FBgn0030529	FBtr0073835	Clic	126.194	109.468	117.933	128.475	119.344	118.848	116.513	110.511	121.272	149.283	125.819	136.241	134.589	153.492	142.746	134.679	137.883	151.363
TCONS_00023660	FBgn0030530	FBtr0073834	CG11063	24.3184	25.128	17.146	29.7957	21.4628	23.3136	33.0234	18.942	30.9692	38.0335	32.9353	34.3682	19.7224	25.44	22.3808	29.0157	26.1735	31.298
TCONS_00023662	FBgn0052626	FBtr0073833	CG32626	0.278605	0.322058	0.597166	0	0.33685	0	0.121087	0	0.586723	0.035723	0.102885	0.283571	0.403811	0	0	0.099106	0	0.578735
TCONS_00023663	FBgn0052626	FBtr0301046	CG32626	0.272496	0.627428	0.896268	0.000105	9e-05	0.000274	0.504873	0.000289	0.001466	0	3.1e-05	0.349094	2.06179	1.78475	1.42099	1.04851	0.796431	2.57333
TCONS_00023664	FBgn0052626	FBtr0301045	CG32626	0	0	0	0	0	0	0.303027	0	0	0	0	0	6e-05	0	0	0	0	0
TCONS_00023665	FBgn0052626	FBtr0301044	CG32626	3.23182	2.72259	1.83164	1.83379	2.58253	1.67253	2.08857	2.2292	2.91024	2.03011	1.94352	1.18976	1.46993	2.88025	3.3199	4.66023	2.86967	2.00982
TCONS_00023666	FBgn0030532	FBtr0073829	CG11071	0.053677	0	0	0.027473	0	0	0.062023	0.137844	0.090516	0	0.022895	0	0.033758	0	0.153167	0	0.046693	0.052453
TCONS_00023667	FBgn0263115	FBtr0112555	mamo	0.030888	5e-06	0	0.031471	5e-06	0	5e-06	4e-06	5e-06	5e-06	4e-06	0	5e-06	5e-06	5e-06	0.079272	4e-06	0.116211
TCONS_00023668	FBgn0263115	FBtr0112554	mamo	1e-06	0.093279	0	1e-06	0.065253	0	0.042011	0.030703	0.030952	0.036176	0.048167	0	0.023422	0.030754	0.142155	0.000369	0.017133	2.7e-05
TCONS_00023669		FBtr0073888	CG32606	0	0	0	0	0	0	0	0	0	0	0	0	0	0	0	0	0	0
TCONS_00023670		FBtr0073887	CG32613	0	0	0	0.051517	0	0	0	0	0	0.07741	0	0	0	0	0	0	0	0
TCONS_00023671	FBgn0011980	FBtr0073886	tRNA:S774:12Ec	0	0	0	0	0	0	0	0	0	0	0	0	0	0	0	0	0	0
TCONS_00023672	FBgn0011982	FBtr0073885	tRNA:S7:12Ed	0	0	0	0	0	0	0	0	0	0	0	0	0	0	0	0	0	0
TCONS_00023673	FBgn0053247	FBtr0300096	Ste:CG33247	0.187453	0	0	0	0	0.317065	0	0	0	0	0	0	0	0	0	0	0	0
TCONS_00023674	FBgn0053246	FBtr0300095	Ste:CG33246	0.385729	0	0	0.207615	0	0	0	0	0.345024	0.178441	0	0	0	0	0	0	0	0
TCONS_00023675	FBgn0053245	FBtr0300094	Ste:CG33245	0	0	0	0	0	0	0	0	0	0	0	0	0	0	0	0	0	0
TCONS_00023676	FBgn0053244	FBtr0300093	Ste:CG33244	0	0	0	0	0	0	0	0	0	0	0	0	0	0	0	0	0	0
TCONS_00023677	FBgn0053243	FBtr0300092	Ste:CG33243	0	0	0	0	0	0	0	0	0	0	0	0	0	0	0	0	0	0
TCONS_00023678	FBgn0053242	FBtr0300091	Ste:CG33242	0	0	0	0	0	0	0	0	0	0	0	0	0	0	0	0	0	0
TCONS_00023679	FBgn0053241	FBtr0300090	Ste:CG33241	0	0	0	0	0	0	0	0	0	0	0	0	0	0	0	0	0	0
TCONS_00023680	FBgn0053240	FBtr0300089	Ste:CG33240	0	0	0	0	0	0	0	0	0	0	0	0	0	0	0	0	0	0
TCONS_00023681	FBgn0053239	FBtr0300088	Ste:CG33239	0	0	0	0	0	0	0	0	0	0	0	0	0	0	0	0	0	0
TCONS_00023682	FBgn0053238	FBtr0300087	Ste:CG33238	0	0	0	0	0	0	0	0	0	0	0	0	0	0	0	0	0	0
TCONS_00023683	FBgn0053237	FBtr0300086	Ste:CG33237	0	0	0	0	0	0	0	0	0	0	0	0	0	0	0	0	0	0
TCONS_00023684	FBgn0053236	FBtr0300085	Ste:CG33236	0	0.758434	0	0.211889	0	0	0	0	0	0	0	0	0	0	0	0	0.202716	0
TCONS_00023685	FBgn0011977	FBtr0073872	tRNA:S4:12Ee	0	0	0	0	0	0	0	0	0	0	0	0	0	0	0	0	0	0
TCONS_00023686	FBgn0011953	FBtr0073871	tRNA:R:12Ef	0	0	0	0	0	0	0	0	0	0	0	0	0	0	0	0	0	0
TCONS_00023687	FBgn0011983	FBtr0073870	tRNA:S7:12Eg	0	0	0	0	0	0	0	0	0	0	0	0	0	0	0	0	0	0
TCONS_00023688	FBgn0040871	FBtr0073869	CG12479	0	7.08518	0	0	0	0	0	0	0	0	0	0	0	0	0	0	0	0
TCONS_00023689	FBgn0030538	FBtr0089267	CG13402	0.105202	0	0	0	0.422925	0	0.123202	0	0	0	0.111241	0	0	0	0	0	0	0
TCONS_00023690	FBgn0030544	FBtr0073928	CG13403	0	0.660524	0	0	0	0	0.206099	0	0.569999	0.336747	0	0	0.435024	0.309535	1.90316	0.367704	0	0
TCONS_00023691	FBgn0264489	FBtr0113318	l(1)G0469	0.345445	0.305888	0.387374	0.186865	0.400594	0	0.337321	0.312023	0	0.239728	0.25271	0	0.105518	0.586679	1.14817	0.47568	0.641748	0
TCONS_00023692	FBgn0040153	FBtr0073927	l(1)G0469	0.413495	0.223272	0.4764	0.15495	0.378202	0.389926	0	0	0.46735	0	0.249973	0.654748	0.183936	0.60628	0.152472	0.153815	0.305395	0.791324
TCONS_00023693	FBgn0030551	FBtr0073926	CG11674	18.0714	11.9965	14.4143	14.2052	13.3754	13.4488	20.8516	22.8003	6.82292	20.9468	12.2413	9.11996	32.3339	21.2955	29.8724	26.7548	23.3777	18.7963
TCONS_00023694	FBgn0259166	FBtr0299615	CG42271	1.29287	1.75131	1.49084	1.56222	1.2753	0.772281	1.66359	0.915907	1.65301	1.45983	1.45058	1.46932	1.87879	1.15782	1.69938	2.03262	1.52631	1.91921
TCONS_00023695	FBgn0259166	FBtr0299614	CG42271	0.548832	0.326643	0.209981	0.130309	0.536781	0.363046	0.267904	0.169105	0.471692	0.58968	0.423503	0.348058	0.111289	0.544538	0.395337	0.214027	0.380144	0
TCONS_00023696	FBgn0030555	FBtr0073923	Fbxl4	17.5373	16.6315	15.6184	13.1424	14.6162	12.4552	19.6353	12.3457	17.9684	13.6301	15.4584	14.6644	16.5542	16.577	20.313	18.1185	18.3737	17.2279
TCONS_00023697	FBgn0030556	FBtr0073922	mRNA-capping-enzyme	84.082	83.7267	78.8218	87.2539	85.9371	75.2468	94.958	88.3111	86.644	73.8308	87.6993	83.7018	76.2067	79.7383	85.5728	92.1172	72.5589	77.8349
TCONS_00023698	FBgn0030559	FBtr0299543	CG13404	0.376741	1.12723	2.38016	0.326316	0.706575	1.00297	0.172953	0.277475	0.660814	0.55719	0.812977	0.913577	1.45531	0.608996	1.29257	0.834266	0.817731	0.558379
TCONS_00023699	FBgn0030562	FBtr0073920	CG9400	0	0	0	0.084989	0	0	0	0	0	0	0	0	0.095288	0	0	0	0	0
TCONS_00023700	FBgn0030562	FBtr0112982	CG9400	0	0	0	5.9e-05	0	0	0	0	0	0	0	0	3.8e-05	0	0	0	0	0
TCONS_00023701	FBgn0030563	FBtr0073919	CG18157	0	0	0	0	0	0	0	0	0	0	0	0	0	0	0	0	0	0
TCONS_00023702	FBgn0052598	FBtr0073918	CG32598	0	0.193313	0	0	0.197714	0	0	0	0	0	0	0	0.24548	0	0.205013	0	0	0
TCONS_00023703	FBgn0030569	FBtr0073916	CG9411	0	0	0	0	0.029798	0	0.723765	0	0	0.016396	0.014392	0.026685	0	0	0.125295	0	0	0
TCONS_00023704	FBgn0030572	FBtr0073945	mRpS25	59.491	37.8255	36.2865	50.6419	31.4303	41.7015	48.6208	28.5358	43.6826	53.0467	39.0769	38.2856	40.4089	40.5031	38.4408	38.6619	56.7574	41.3418
TCONS_00023705	FBgn0030574	FBtr0073944	CG9413	0.00022	0.00035	0.47046	0.222905	0.000208	0.000126	0.27054	0.000225	0.000288	0.000265	0.000167	0	0.000201	0.000202	0.000227	0.000271	0.390472	0
TCONS_00023706	FBgn0030574	FBtr0073943	CG9413	0.149534	1.01381	0	5e-06	0.179011	0.051475	5.5e-05	0.290645	0.588228	0.458082	0.033942	0	0.359649	0.457351	0.519413	0.303484	0.000144	0
TCONS_00023707	FBgn0015773	FBtr0073942	NetA	19.2463	20.0262	15.6551	26.3854	19.3067	22.6114	20.2788	14.1453	24.2695	22.3844	26.8957	28.8972	29.5592	29.822	30.1463	40.6701	30.4339	37.7585
TCONS_00023708	FBgn0015774	FBtr0302016	NetB	4.4536	2.85493	0	9.0878	5.5908	3.8335	6.45366	2.66274	7.94654	3.61156	5.91171	4.77437	7.43049	4.24418	3.19452	6.69499	4.85448	9.39683
TCONS_00023709	FBgn0015774	FBtr0073940	NetB	4.08867	3.48128	3.52859	2.68685	0.84273	6.28527	3.09356	2.91408	2.59065	0.000167	3.58715	1.07561	0.820837	0.000458	0	0	1.88342	0
TCONS_00023710	FBgn0015774	FBtr0302017	NetB	5.24235	5.59718	5.79936	2.29291	3.97392	0.00178	3.74844	2.62876	2.31631	4.79275	2.96302	8.78038	1.49845	3.17782	9.78119	4.30759	2.40132	0.954629
TCONS_00023711	FBgn0015774	FBtr0302018	NetB	0.001123	0.003446	0.032105	0.004583	0.000218	1.89902	0.001326	0.000712	0.000991	0.000289	0.002677	0.00064	0.000998	1.58959	0.003177	0.002558	0.001346	0.000442
TCONS_00023712	FBgn0052595	FBtr0073941	CG32595	9.92947	17.2002	9.41769	9.14737	13.5665	10.2526	8.02069	9.36239	10.5639	9.27821	7.75302	13.3525	13.0964	13.1525	15.7415	9.60491	23.4427	13.9354
TCONS_00023713	FBgn0030576	FBtr0073939	CG15890	0.030405	0.404482	0.145919	0.163675	0.175646	0	0.35428	0.056494	0.266695	0.084463	0.281956	0.104886	0.225092	0.05174	0.2372	0.031463	0.154964	0.175787
TCONS_00023714	FBgn0020508	FBtr0073938	Ag5r2	0	0.383129	2.68882	0	0	0	0.234445	0	0.849603	0.191649	0	0	0	0.179241	0.191581	0	0.984181	0
TCONS_00023715	FBgn0015010	FBtr0073937	Ag5r	0.735003	3.24681	1.31286	0.687266	0.181803	0	0.963764	0	1.6091	1.70048	0.09714	0.156355	0	0	0	0	0.874019	0
TCONS_00023716	FBgn0003301	FBtr0073992	rut	0.224161	0.26694	0.287573	0.2626	0.309486	0.106542	0.434116	0.291538	0.403602	0.103439	0.337777	0.195298	0.426632	0.271939	0.471696	0.438939	0.249238	0.123331
TCONS_00023717	FBgn0046222	FBtr0073991	CG14408	0.406596	0.634881	0.832147	8e-05	0.190166	0.352603	0.616931	0.072251	0.927488	0.001197	0.228692	0.243289	0.546358	0.709315	0.460499	0.383323	0.142606	0.811115
TCONS_00023720	FBgn0030581	FBtr0073990	CG14408	0.174306	0.371007	0.002145	0.114891	0.330471	0.783043	0.0005	0	0.613861	0.00669	0.000165	0	0	0.11374	0.301825	0.121253	0.000989	0.769309
TCONS_00023722	FBgn0030581	FBtr0100150	CG14408	0	0	0.582878	0	0	0.001557	0.611076	0.681243	0	0.247839	0.782745	0.440892	0.651729	0.215714	0	0.00048	0.439368	0
TCONS_00023723	FBgn0030581	FBtr0114621	CG14408	0	6.4e-05	0	0	0	0	0	0	0	0	0	0	0	3.4e-05	0	0	0	0
TCONS_00023724	FBgn0030584	FBtr0073989	CG14407	52.5792	37.5842	36.9069	43.4134	35.8957	31.9486	49.9877	39.4332	34.7322	58.4411	41.0854	40.6218	50.776	48.3579	38.7784	46.0228	46.7636	37.2208
TCONS_00023725	FBgn0052590	FBtr0073988	CG32590	19.4707	23.3668	30.0563	22.4881	24.1801	23.2812	24.6627	31.2301	21.7643	25.092	21.3815	23.4752	20.1976	22.2404	27.4107	17.4963	18.8795	17.0287
TCONS_00023726	FBgn0030586	FBtr0073987	CG12539	0	0	0.094077	0	0.072235	0	0	0.069974	0	0.035874	0	0.067662	0.095931	0.064447	0	0.079987	0.038653	0.076999
TCONS_00023727	FBgn0030587	FBtr0073986	CG9522	0.034446	0	0	0.110712	0	0	0.080399	0.064247	0	0	0	0	0	0.059809	0	0	0.069965	0.068495
TCONS_00023728	FBgn0030588	FBtr0073985	CG9521	2.21465	6.20258	0	3.37367	0	0.078268	0.108048	0	1.06835	3.26017	0.047417	0	0	1.69594	1.75456	0.048624	0.094041	0
TCONS_00023729	FBgn0030589	FBtr0073984	CG9519	0	0	0	0	0.074893	0	0	0	0.067606	0	0.039947	0.066156	0.048876	0.066786	0	0	0	0.075454
TCONS_00023730	FBgn0030590	FBtr0073983	CG9518	0.118955	0.138865	0	0.052728	0.045511	0.041352	0.02762	0	0	0.129224	0.054845	0.086778	0	0	0.239131	0.024034	0.027219	0.046084
TCONS_00023731	FBgn0030591	FBtr0073981	CG9517	0	0	0	0	0	0	0.000384	0	0	0.00034	0.07003	0	0	0	0	0.000328	0.000415	0.088829
TCONS_00023732	FBgn0030591	FBtr0073982	CG9517	0	0.042473	0	0	0	0	0.052931	0	0.041333	0.086507	0	0	0.057482	0	0	0.023419	0.023713	0
TCONS_00023733	FBgn0030592	FBtr0073980	CG9514	0.261847	0.197689	0.24569	0.05639	0	0	0.302792	0.144959	0.045934	0.120056	0.082573	0.09028	0.257517	0.175592	0.15312	0	0.111297	0.050258
TCONS_00023734	FBgn0030593	FBtr0073979	CG9512	8.44776	10.9997	7.18065	7.87468	7.65127	11.3513	8.03435	5.90221	8.47717	4.61136	5.99544	8.63429	16.1894	8.87097	10.3536	11.4973	9.26177	7.91665
TCONS_00023735	FBgn0030594	FBtr0073978	CG9509	6.69153	9.88125	12.4528	4.18091	5.3658	6.8379	6.26327	4.99079	8.38696	2.22601	3.94741	5.38424	7.85847	2.07374	5.7595	3.32393	2.74658	2.68597
TCONS_00023736	FBgn0030595	FBtr0073977	CG14406	0	0	0	0.196471	0	0	0	0	0	0.168878	0	0	0.220869	0.629518	1.03196	0	0	0
TCONS_00023737	FBgn0030596	FBtr0073976	CG12398	0.402618	0.094992	0.121126	0.217897	0	0.257385	0.058963	0.091411	0.354115	0.092185	0.153503	0.086605	0.310765	0.083032	0.295151	0.313336	0.255847	0.59399
TCONS_00023738	FBgn0030597	FBtr0073975	Eo	0.090537	0.088004	0.321308	0.147582	0.088147	0.07704	0.211632	0	0	0.041771	0.048375	0.078577	0.168327	0	0.088972	0.187522	0.193241	0.264306
TCONS_00023739	FBgn0030598	FBtr0073974	CG9503	0.173813	0.267601	0.081259	0.227423	0.066788	0.058906	0.284698	0.130556	0.183351	0.094383	0.371817	0.300898	0.471342	0.405934	0.270833	0.537226	0.408281	0.804542
TCONS_00023740	FBgn0052591	FBtr0073973	CG32591	0.095865	0	0	0.051147	0	0	0	0	0.085222	0	0.046851	0	0.060393	0.084731	0	0.050348	0	0
TCONS_00023741	FBgn0027601	FBtr0073972	CG9009	11.4591	12.666	8.03448	10.4377	12.0208	9.02661	12.6043	11.856	11.8864	7.29207	11.4983	10.0838	12.8322	10.221	15.0895	12.7733	11.0408	11.065
TCONS_00023742	FBgn0052495	FBtr0073971	CG9030	0	0	0	0.131714	0	0	0.280734	0.232219	0.432007	0.21986	0	0	0.145081	0.202216	0.468693	0.122391	0.132487	0.232417
TCONS_00023743	FBgn0030600	FBtr0073970	hiw	1.74902	1.63119	1.52798	1.53682	1.34882	1.19056	2.23306	1.20572	2.04975	0.658125	1.74553	1.51398	1.87298	0.758846	1.56574	1.15961	0.89818	1.08734
TCONS_00023744	FBgn0264389	FBtr0073969	CG9053	0.001299	4.10099	0.005076	4.58892	0.001845	0.003885	0.001543	0.00327	0.00112	0.000563	2.52951	0	3.29462	0.007097	0.004221	2.20237	0.002348	0.006036
TCONS_00023745	FBgn0264389	FBtr0073968	CG9053	48.9782	22.8097	26.5986	35.7419	34.1624	33.361	42.5572	24.7782	37.3537	41.0855	38.4068	38.0847	35.3569	41.0617	35.8126	44.2963	45.0178	43.7457
TCONS_00023746	FBgn0030608	FBtr0073967	Lsd-2	10.2058	16.0161	8.27737	8.08329	14.5034	7.34899	11.6232	14.7712	5.99457	5.56624	13.1691	9.93676	3.49024	9.32717	10.9402	16.9291	8.74192	8.70577
TCONS_00023747	FBgn0030608	FBtr0110968	Lsd-2	8.22878	1.50773	5.08811	5.92612	3.8066	1.79329	2.48914	1.83249	5.03491	4.30321	4.95047	0.000651	6.06565	5.7831	7.54234	9.18484	8.48619	10.8469
TCONS_00023748	FBgn0030608	FBtr0110969	Lsd-2	0	0.462115	0	0	0	0	0	0	1.28917	0.268029	0	0	0	0.424675	0	0.287877	0	1.06682
TCONS_00023749	FBgn0030610	FBtr0073966	CG9065	14.9145	11.2125	13.421	12.2599	10.7098	10.3981	11.124	3.82736	14.8537	8.45442	10.5581	11.5239	11.3762	9.5634	5.26706	12.8751	12.3894	6.58993
TCONS_00023750	FBgn0030611	FBtr0073965	CG15027	48.415	35.0538	34.7849	49.1392	32.8573	30.1011	42.5556	23.4516	35.697	50.982	35.7662	44.1204	38.4037	42.2974	39.7517	48.8662	47.58	34.5861
TCONS_00023751	FBgn0030614	FBtr0074029	CG9072	2.74244	1.92661	3.56768	1.81274	2.75036	2.9051	2.45487	1.90002	3.29697	1.61542	2.03142	2.14768	4.30435	0	0.416727	0.883887	2.27767	0.408141
TCONS_00023752	FBgn0030615	FBtr0074028	Cyp4s3	0.036612	0.626344	0.087947	0.119603	0	0	0	0	0.064406	0.340756	0	0	0.046062	0.063073	0.215709	0	0.188014	0
TCONS_00023753	FBgn0030616	FBtr0074027	RpL37a	2550.89	2488	2212.87	2674.78	2472.99	2384.57	2630.55	2536.57	2224.98	2879.61	2612.73	2265.17	2788.84	2592.09	2321.05	2533	2787.59	2098.55
TCONS_00023754	FBgn0030617	FBtr0074026	CG9095	0.000169	0.000277	0.000371	0.394237	0.229456	0.076206	0.799778	4.3e-05	0.142352	2e-06	0.255564	0.101257	0.004857	0.130366	0.200203	0.061669	0.131804	0.114626
TCONS_00023755	FBgn0030617	FBtr0112984	CG9095	0.350765	0.30878	0.224129	6e-06	1.1e-05	1.3e-05	0.252069	0.257369	0.190723	0.136314	0.096382	1.2e-05	0.267881	1e-05	1.1e-05	1.2e-05	9e-06	1.1e-05
TCONS_00023756	FBgn0052588	FBtr0074025	CG32588	0	0	0	0	0	0	0	0	0	0	0	0	0	0	0	0	0	0
TCONS_00023757	FBgn0030622	FBtr0074024	CG9101	0	0	0	0	0	0	0	0	0	0	0	0	0	0	0	0	0	0
TCONS_00023758	FBgn0030623	FBtr0074023	PPYR1	0	0	0	0	0	0	0	0	0	0	0	0	0	0	0	0	0	0
TCONS_00023759	FBgn0030624	FBtr0074022	CG9106	0	0	0	0	0	0	0	0	0	0	0	0	0.142652	0	0	0	0	0
TCONS_00023760	FBgn0030624	FBtr0074021	CG9106	0	0	0	0	0	0	0	0	0	0	0	0	4e-06	0	0	0	0	0
TCONS_00023761	FBgn0030628	FBtr0074020	CG9114	25.0661	29.303	31.5622	25.6947	32.96	26.7355	36.9831	41.6095	27.1686	26.8646	33.0642	21.9511	28.5845	20.4959	30.8868	22.8713	17.5814	18.9788
TCONS_00023762	FBgn0030629	FBtr0074019	CG9123	11.9795	12.6776	10.8471	9.44653	13.0181	9.06649	11.9428	14.5479	9.0029	10.5521	11.353	8.52852	19.5676	16.065	16.4215	15.3238	16.4345	12.4926
TCONS_00023763	FBgn0030630	FBtr0074018	CG12608	49.0008	48.2767	53.0068	49.2026	56.6201	52.7193	55.2587	54.4347	48.909	58.7711	52.8647	51.9745	48.0841	44.5745	47.7117	47.6606	44.1149	45.8593
TCONS_00023764	FBgn0000028	FBtr0074015	acj6	0.000499	2.92449	2.06794	0	2.4754	2.01501	0	0	1.2128	1.02536	0.540023	2.38342	1.27012	1.37452	0	1.46115	0	1.56103
TCONS_00023766	FBgn0000028	FBtr0100326	acj6	0	0.006269	0.000619	0.029067	0.000118	0.006454	0	0.000185	0.0008	0.000713	0	0.006445	0.000517	0.000199	0.037014	0.000683	0	0.000975
TCONS_00023767	FBgn0000028	FBtr0100328	acj6	0	0	0	1.21115	0	0	1.26768	1.27442	0	0	1.09975	0	0	0	0	0	0	0
TCONS_00023768	FBgn0000028	FBtr0290063	acj6	0.003081	0	0	0	0	0	0	0	0	0	0	0	0	0	0	0	0.002299	0
TCONS_00023769	FBgn0000028	FBtr0290064	acj6	2.03374	0	0.018275	1.28997	0.014419	0	0.510766	0.000818	0.010755	0.014835	0	0	0.027737	0.014939	1.25295	0.020296	0.637579	0.017503
TCONS_00023770	FBgn0003132	FBtr0074017	Pp1-13C	2.96635	3.78329	2.78413	3.04781	4.40297	2.37679	1.60617	2.77913	2.43549	2.28188	2.66232	3.15035	6.25069	4.55054	4.7851	3.88991	5.22815	3.18839
TCONS_00023771	FBgn0052557	FBtr0074013	CG9164	0	0	0	0	0	0	0	0	0.099055	0.046545	0	0	0	0	0	0	1e-06	0
TCONS_00023772	FBgn0030634	FBtr0074014	CG9164	0	5e-06	0	0.0513	0	0	0	0	0	0.048238	0	0.083733	0	0.080681	0	0	0	0
TCONS_00023773	FBgn0030634	FBtr0074012	CG9164	0	0.397289	0.101536	2.3e-05	0	0	0	0	0.209386	0.18588	0	2.7e-05	0	2.1e-05	0	0	0.043147	0
TCONS_00023774	FBgn0039510	FBtr0089293	cngl	0.020797	0.094881	0.10049	3e-06	0	0	0.024115	0	0.11888	0.039484	0	0.034533	0	0	0	0	0	3e-06
TCONS_00023775	FBgn0039510	FBtr0089294	cngl	1e-06	0.02344	0	0.028508	0	0	1e-06	0	0.075314	1e-06	0	0	0	0	0	0	0	0.025647
TCONS_00023776		FBtr0074081	CG18210	0.035165	0.031586	0.079648	0.018708	0	0	0.059472	0	0.184996	0.016542	0	0	0.021004	0	0	0	0.037846	0
TCONS_00023777	FBgn0040285	FBtr0074079	Scamp	56.971	80.7685	102.354	60.0096	97.9632	71.3391	81.5983	114.051	75.6884	47.3098	85.3601	64.6838	48.7405	42.9701	58.2228	47.7893	28.414	36.3354
TCONS_00023778	FBgn0027602	FBtr0074080	Scamp	0.500767	1.58754	0	0.740671	0	0	0.638304	1.69755	0	1.24966	0.667373	0.62632	0.437705	0	1.62555	1.57258	0.32347	1.00989
TCONS_00023779	FBgn0004391	FBtr0074078	shtd	4.94666	2.8888	7.51829	3.43504	6.48087	7.93191	2.46803	3.21142	9.44921	0.511586	3.45101	5.44507	9.56611	5.01574	11.0864	4.06119	2.36325	5.18226
TCONS_00023780	FBgn0004391	FBtr0074077	shtd	14.8053	16.0879	12.3562	18.6902	15.9381	14.3093	19.5481	15.347	19.7787	10.5837	22.1514	18.6234	12.1487	11.6302	13.7279	18.7996	11.9835	16.9436
TCONS_00023781	FBgn0030642	FBtr0074076	CG15642	16.3402	12.2636	10.3079	13.2906	12.0902	12.2403	16.6752	17.0451	12.9739	19.2463	16.2976	14.6799	11.9283	9.91103	9.08905	11.1981	12.5372	9.20928
TCONS_00023782	FBgn0026433	FBtr0100271	Grip128	7.4e-05	0	0	6.1e-05	0.611785	0.000154	1.50006	7.5e-05	0.468	0.392865	0.331603	0.435525	6.1e-05	0.58802	7.7e-05	0.402582	6.8e-05	7.9e-05
TCONS_00023783	FBgn0026433	FBtr0074075	Grip128	6.38945	6.37204	5.91156	4.48282	4.89028	5.08072	4.35418	3.68132	6.63628	1.93578	4.9742	4.65584	4.01166	1.73324	3.8322	4.62943	3.47677	3.93177
TCONS_00023784	FBgn0030646	FBtr0074074	CG9203	17.9789	13.9451	12.4832	14.2158	13.0194	13.3049	14.3242	11.5006	16.5539	9.20489	12.0774	14.5836	12.1319	9.42821	13.9087	11.7098	12.3391	11.699
TCONS_00023785	FBgn0022710	FBtr0100142	Ac13E	2.79305	3.51553	4.83798	4.04552	4.78965	3.8046	4.22306	2.62957	2.1712	1.64025	2.97185	4.80565	2.30912	2.50349	3.97697	3.08706	2.00315	2.22052
TCONS_00023787	FBgn0259196	FBtr0299680	CG42300	0.693999	0.340159	0.414983	0	0.686745	0	0.404514	0	0	0	0	0.305878	0.433251	1.22286	0.346037	0	0.556657	0.330453
TCONS_00023788	FBgn0030654	FBtr0074072	CG15643	6.65851	5.10658	5.50017	5.26804	5.31357	7.10943	5.87026	4.38787	5.63009	8.20116	5.00523	7.32439	4.47445	3.37553	4.22988	4.64466	4.12085	6.26258
TCONS_00023790	FBgn0030655	FBtr0074071	CG9213	17.1235	24.2333	24.8965	19.4137	28.7022	20.6837	30.6307	35.8242	23.5768	29.7604	31.3926	21.8972	16.2022	18.4654	18.8311	18.8513	16.6336	16.2869
TCONS_00023791	FBgn0259195	FBtr0299679	CG42299	0	0	0	0	0	0	0	0	0.243789	0	0	0	0.175281	0	0.277583	0.293137	0.145016	0
TCONS_00023792	FBgn0017418	FBtr0089701	cerv	3.73311	1.5429	0	2.2573	0	0	2.15788	0	1.87915	1.70108	1.1523	0	2.28065	1.78586	0	0.292214	3.86243	0
TCONS_00023793	FBgn0030657	FBtr0089702	cerv	35.6829	31.4385	44.9552	30.8967	34.1408	36.8865	38.9615	39.8467	36.1477	37.6226	29.4488	30.2468	37.1949	28.5153	42.5717	28.2545	26.3063	27.4731
TCONS_00023794	FBgn0030659	FBtr0074066	CG9215	15.3249	13.9374	9.83158	14.3187	12.5889	11.9516	14.6794	9.80752	14.0454	13.45	15.0605	15.2725	13.0345	10.9636	12.6757	14.8601	11.4352	15.7129
TCONS_00023795	FBgn0030662	FBtr0074064	CG9220	8.86213	10.1946	10.8166	9.20325	10.8909	7.22068	10.9418	7.16921	13.7459	5.03274	13.1732	11.9029	5.70733	6.97752	6.76497	12.3392	5.43967	10.454
TCONS_00023796	FBgn0003463	FBtr0074063	sog	31.1929	33.0116	24.8589	38.0259	28.9561	29.5613	36.5718	28.0316	35.9944	27.9876	34.9653	39.7343	27.7878	31.4448	31.1908	38.3633	31.0006	43.76
TCONS_00023797	FBgn0030665	FBtr0074062	CG15646	2.50727	2.76735	2.7899	2.85733	2.27801	1.97549	2.47692	1.85626	2.87584	3.27467	2.98832	2.55851	3.59849	3.3497	2.80273	5.12539	2.91006	6.07649
TCONS_00023798	FBgn0036678	FBtr0074061	CG15599	0.115163	0.449702	0	0.127133	0.074996	0	0.088383	0	0.138482	0	0.090977	0.208821	0.236287	0.06511	0.077082	0.039011	0.178627	0.072405
TCONS_00023799	FBgn0030669	FBtr0074060	CG9240	72.6482	51.5096	50.6559	64.9047	55.9966	60.2544	65.6135	60.0147	52.3342	80.3464	60.6954	58.6691	48.4379	43.5552	35.6178	43.9873	49.8735	39.8353
TCONS_00023801	FBgn0030670	FBtr0074058	Pis	56.2914	57.3468	64.7792	69.5183	70.2086	64.9372	54.0616	59.7751	61.488	62.5102	75.9836	76.0985	42.3789	51.8851	54.4429	54.9403	44.7563	52.8004
TCONS_00023802	FBgn0030670	FBtr0074059	Pis	0.413048	0.736706	1.95271	2.92	3.5426	0.011669	3.24844	0	0	2.7268	2.77402	2.14131	0.578759	2.66668	1.39226	3.95743	0.818518	2.62858
TCONS_00023803	FBgn0030672	FBtr0074057	CG9281	6.52676	0.022223	15.7049	3.66245	13.7338	1.63981	3.54426	0.470419	12.8014	1.85042	2.27444	0.131085	5.40975	16.1379	33.9813	0.090278	24.1462	16.1368
TCONS_00023804	FBgn0030672	FBtr0074056	CG9281	161.874	200.563	186.225	177.696	193.634	167.294	190.432	203.142	208.775	167.541	224.757	207.145	121.989	163.933	143.256	172.754	129.678	168.758
TCONS_00023805	FBgn0030676	FBtr0273278	CG12379	33.5554	27.7124	20.305	31.9308	21.4813	28.1133	28.9716	15.7513	23.4709	42.1963	26.7394	29.5802	24.3094	27.118	25.5055	29.7759	36.969	27.966
TCONS_00023806	FBgn0011741	FBtr0074203	Actr13E	94.9648	89.1134	91.3565	105.095	97.4322	90.0993	94.0603	94.703	86.7972	90.318	94.1193	93.224	69.1052	63.0527	70.683	71.0635	63.2522	62.3795
TCONS_00023807	FBgn0030678	FBtr0074202	CG11679	15.6111	10.6322	12.5598	15.2711	11.5337	10.8026	13.1618	11.7492	12.7387	16.2302	12.7916	14.8733	14.4516	12.5815	15.1991	14.8243	11.1589	11.0258
TCONS_00023808	FBgn0030680	FBtr0074200	CG8944	0.232131	0.463248	0	0.262264	0	0	0.270092	0	0	0.210272	0	0	0	0	0	0	0	0
TCONS_00023809	FBgn0030680	FBtr0074201	CG8944	40.6025	54.7212	68.0521	45.7756	71.2583	50.7829	56.5268	77.4303	54.71	28.0297	67.3796	44.2338	33.9448	31.4602	41.0052	37.5426	19.5416	32.2673
TCONS_00023810	FBgn0030685	FBtr0074199	Graf	0.055826	0.363837	0.078638	7.96027	1.73317	0.085925	14.2359	0.007044	12.3947	2.32051	0.082267	17.9535	4.6138	4.64054	0.012466	0.134013	0.035058	0.198336
TCONS_00023812	FBgn0030685	FBtr0074194	Graf	3.44935	3.05038	8.23493	5.05493	0	5.21796	0	1.81637	0	1.09279	5.82386	0	0.001041	1.56664	0	2.88225	1.25851	0
TCONS_00023813	FBgn0030685	FBtr0074195	Graf	8.3104	9.99114	11.1251	0.064166	12.2572	9.78358	0.983946	4.11368	1.96107	5.45474	14.3707	0.050604	7.79361	0.023784	15.4608	10.9021	4.65588	9.92809
TCONS_00023814	FBgn0030685	FBtr0074196	Graf	0.00032	0	2.7936	0	0	0	1.25794	5.15655	0.000515	0	0.0323	0	0	3.64797	2.07628	0	1.62227	0
TCONS_00023815	FBgn0030685	FBtr0074197	Graf	6.3178	12.4002	11.3271	7.30396	14.1154	13.9175	7.37171	16.6008	11.0018	7.4816	10.7832	11.1612	7.33199	4.07518	7.76588	10.3427	3.85389	8.93142
TCONS_00023816	FBgn0030685	FBtr0074198	Graf	3.3253	3.15155	3.47674	3.50129	9.7356	2.04134	2.34741	10.794	4.38095	0.001818	3.32703	0	0	10.7839	3.51437	1.40396	4.38543	3.56233
TCONS_00023817	FBgn0030688	FBtr0074193	CG8952	0.310844	0.788512	1.94906	0.44968	0.39403	0.173987	0.728151	0.765217	0.179677	0.38532	0.320029	0.175323	0.517253	0.521759	0.405469	0.107035	0.211412	0.398531
TCONS_00023818	FBgn0030691	FBtr0074192	CG8959	1.14129	0.722771	0.846242	1.26421	3.11286	1.83907	1.34184	0.530673	1.16337	1.70994	1.25626	2.61552	1.89566	1.53169	1.5411	1.52344	0.784683	1.66222
TCONS_00023819	FBgn0025809	FBtr0074190	Paf-AHalpha	107.651	122.033	123.859	116.788	127.206	86.1706	112.24	136.137	107.892	134.835	120.194	115.633	115.624	111.608	95.5286	104.588	114.259	104.049
TCONS_00023820	FBgn0025809	FBtr0074191	Paf-AHalpha	61.8033	46.3713	51.9368	59.4952	48.7878	75.5236	58.0064	63.9374	46.1243	60.3394	56.3324	53.4773	52.9924	39.8854	66.7857	32.8625	51.6624	37.9074
TCONS_00023821	FBgn0030693	FBtr0074185	CG8974	6.41033	4.81521	7.79583	3.52114	3.91148	7.13998	3.35969	8.74365	5.23372	3.08799	5.30502	5.64532	2.07844	3.34182	6.92946	3.6758	2.91025	5.09223
TCONS_00023822	FBgn0030693	FBtr0074186	CG8974	16.952	35.3482	39.1047	18.7611	29.558	24.4173	26.5652	31.768	39.0264	19.9051	30.6142	32.9254	29.7155	27.7011	35.9646	20.7394	22.1413	21.5617
TCONS_00023823	FBgn0030693	FBtr0074187	CG8974	14.5523	0.022004	23.1173	15.9516	35.8703	26.1438	15.016	31.3168	8.38307	15.7405	21.2596	12.3295	0.349268	11.6471	10.5669	13.1192	1.78987	10.9558
TCONS_00023824	FBgn0030693	FBtr0074188	CG8974	13.1184	23.4918	25.7323	5.25621	21.3019	13.0288	18.3832	12.1933	14.3434	12.2112	11.032	10.3304	9.32537	7.67959	7.94865	8.30766	7.68999	8.64652
TCONS_00023825	FBgn0030693	FBtr0074189	CG8974	0	3.28897	0	8.26028	3.38904	0.001279	1.88933	7.08788	2.0508	1.84448	1.63616	1.64188	3.69975	2.32371	3.01066	0.986663	0	3.03481
TCONS_00023826	FBgn0052581	FBtr0074184	CG32581	10.1018	11.1333	15.0838	10.8028	11.3595	15.5184	10.0933	13.4987	10.9071	9.68192	11.5573	15.8602	1.22341	1.34753	1.14426	1.02993	1.40759	1.77234
TCONS_00023827	FBgn0052581	FBtr0113439	CG32581	11.0904	20.6228	29.9636	14.072	25.3716	17.1261	15.8166	24.5995	20.6024	14.3462	24.2184	14.5195	4.74395	7.93692	8.70333	5.82755	3.50746	7.16219
TCONS_00023828	FBgn0030695	FBtr0074183	PGRP-LE	3.10183	2.35064	2.01528	1.89009	2.87989	3.09414	2.92553	2.01573	3.35571	2.29639	2.48798	2.36643	3.3746	1.18368	3.80297	1.79324	2.94996	3.23176
TCONS_00023829	FBgn0000319	FBtr0074180	Chc	4.42282	4.80835	14.113	5.76802	2.37098	1.92512	3.49624	9.88997	4.89753	0.001579	7.56907	4.90003	2.36771	0	1.75288	4.85489	4.78621	5.04663
TCONS_00023830	FBgn0000319	FBtr0112798	Chc	0.008086	0.003521	0.006399	2.61496	3.82455	5.66544	3.59704	4.17227	3.90162	5.58048	3.35798	3.68532	8.611	0.004135	0	4.05843	1.59493	6.35872
TCONS_00023831	FBgn0000319	FBtr0074179	Chc	125.934	129.644	120.006	122.176	125.283	120.253	111.148	102.545	133.301	43.0597	142.168	130.105	102.44	115.558	127.266	144.373	98.5752	149.305
TCONS_00023832	FBgn0000319	FBtr0074181	Chc	13.1667	17.5486	18.9372	10.6291	23.4062	15.3082	13.6731	19.305	19.6448	6.08189	11.2273	19.5444	4.47541	12.1999	14.0669	18.3633	15.0276	13.0207
TCONS_00023833	FBgn0000319	FBtr0074182	Chc	10.5565	10.672	11.1566	11.8687	11.5932	9.7174	13.8391	15.574	11.058	9.82721	21.1054	16.2961	10.2988	5.64928	4.51703	9.63536	4.85437	8.58246
TCONS_00023834	FBgn0000319	FBtr0112797	Chc	2.81757	5.25036	0	2.73614	11.6887	3.70223	0.006172	3.48075	7.89448	1.71574	0.005332	0.006032	2.80573	6.31247	0.002116	2.22405	0.004978	0.003892
TCONS_00023835	FBgn0027093	FBtr0074178	Aats-arg	63.9384	64.6274	64.412	58.8339	63.6441	55.1838	55.2048	51.5423	70.1368	54.2228	64.3167	74.8413	41.9746	57.5671	51.9856	53.7836	53.5732	64.1503
TCONS_00023836	FBgn0014391	FBtr0074176	sun	159.101	136.759	115.488	173.349	142.972	141.193	171.395	160.274	113.781	212.098	170.883	139.734	126.621	122.531	99.7793	121.41	174.956	97.5339
TCONS_00023837	FBgn0014391	FBtr0074177	sun	0	1.37008	1.59253	1.70669	0	0	0	0	1.48522	2.0519	0	2.80461	0	0	0	0.79136	1.98753	0
TCONS_00023838	FBgn0026076	FBtr0074174	UBL3	0.001834	0.001644	0.003021	0.001898	0.001576	0.002056	0.000595	0.000382	0.003197	0.001107	0.011412	0.711894	0.000587	0.001401	0.001388	0.000895	0.003352	0.058506
TCONS_00023839	FBgn0026076	FBtr0300787	UBL3	30.3008	26.1605	32.5135	24.0665	24.927	31.1484	26.4081	19.9192	29.9628	20.9656	27.4954	30.4264	19.9597	27.032	36.4752	27.1159	31.879	36.0488
TCONS_00023840	FBgn0026076	FBtr0074175	UBL3	31.1995	28.9565	21.6518	33.4082	27.7303	26.8635	24.6325	20.0019	33.8564	28.6717	26.3105	35.2929	23.7245	22.2936	19.539	24.7097	23.3017	26.1494
TCONS_00023842	FBgn0002914	FBtr0074170	Myb	5.26487	15.2931	22.8806	10.6984	9.36887	15.1921	9.55958	5.44382	15.4322	10.0555	16.9591	17.0608	11.1571	12.0747	2.71027	8.90351	5.17196	2.2423
TCONS_00023843	FBgn0002914	FBtr0074171	Myb	5.11192	0	0	2.99476	0	0	0	0	6.37452	0	1.95027	0	0	7.28926	0	0	0.00125	0
TCONS_00023844	FBgn0002914	FBtr0074172	Myb	0.053532	0.103619	22.588	0.07697	0.248715	7.14577	0.021474	0.177525	0.262881	1.29961	5.31489	0.064364	64.622	69.9344	75.7666	91.3558	38.5052	69.7058
TCONS_00023845	FBgn0002914	FBtr0074173	Myb	49.9174	33.996	58.8127	35.2201	56.4862	39.4292	42.1218	54.2163	48.4127	23.6406	34.9273	45.2098	30.1299	45.191	44.3613	40.5944	59.2927	61.0668
TCONS_00023846	FBgn0065035	FBtr0074168	AlkB	42.3448	52.0841	59.9783	38.1469	64.0606	54.0823	43.933	62.4982	49.1495	46.4284	41.1768	48.3114	39.22	42.8472	53.8186	33.3848	41.1214	39.854
TCONS_00023847	FBgn0260938	FBtr0074167	tay	15.7935	14.9017	14.3982	16.9896	14.2924	17.1255	17.1495	11.6725	21.4756	5.06555	17.0675	17.8446	14.5277	14.663	15.5838	22.6048	13.295	23.9648
TCONS_00023848	FBgn0030703	FBtr0074166	MSBP	93.005	119.8	131.087	74.8719	89.5512	127.603	100.895	137.939	101.087	103.287	90.5042	119.551	95.3671	122.164	121.678	100.439	90.5694	121.635
TCONS_00023849	FBgn0030703	FBtr0301598	MSBP	90.2603	121.737	155.566	129.889	185.739	120.171	104.048	162.779	116.644	118.197	161.718	124.167	106.72	107.168	146.255	101.567	89.2315	88.3375
TCONS_00023850	FBgn0010315	FBtr0300392	CycD	0.125931	0.001622	0	0.029281	0.001853	0	0.00598	0.001811	1.18976	0.007962	0.008709	0.002049	0.000854	0.001343	0.001669	0.000978	0.000496	0
TCONS_00023851	FBgn0010315	FBtr0300391	CycD	69.2636	106.717	142.416	76.9358	122.837	111.503	94.5763	139.679	103.499	58.1833	114.476	95.9878	52.5828	69.7028	85.6777	68.596	38.0095	59.8687
TCONS_00023852	FBgn0010315	FBtr0300393	CycD	12.675	15.4884	24.075	10.8408	20.2233	11.2904	13.378	17.5236	14.2654	10.7809	18.654	13.8297	11.2519	14.3437	15.0882	13.4245	7.34684	14.9723
TCONS_00023853	FBgn0053180	FBtr0074162	Ranbp16	81.1557	102.04	125.184	78.2024	108.421	92.7134	90.8892	123.063	94.6652	66.2529	100.399	86.2455	58.9954	60.6323	78.6076	57.9904	52.416	63.1232
TCONS_00023854	FBgn0045073	FBtr0074159	Stim	88.3794	115.169	164.934	94.7257	160.036	140.949	107.834	183.691	107.975	88.0742	130.499	95.5385	73.5399	70.7657	122.07	63.4496	48.0189	66.5469
TCONS_00023855	FBgn0000313	FBtr0074160	Stim	4.50224	4.47029	9.23458	3.9519	4.35589	1.00381	6.28493	3.11821	5.07592	4.1598	3.08943	2.84509	2.73718	4.76143	4.9525	4.56525	4.25987	4.64306
TCONS_00023856	FBgn0000313	FBtr0074161	Stim	3.30117	25.0361	23.1047	7.78219	5.80696	6.21495	13.4664	29.797	10.5007	2.8755	10.2234	12.5474	8.1219	17.3458	7.47251	6.26539	4.45652	1.34902
TCONS_00023857	FBgn0259110	FBtr0299535	mmd	0.208779	0.348721	3.6e-05	4.5e-05	4.1e-05	4e-05	0.121144	3.7e-05	0.33663	4.4e-05	3.4e-05	0	0.211	4.4e-05	4.5e-05	5.2e-05	0.177888	0.10017
TCONS_00023858	FBgn0039164	FBtr0299536	mmd	0.057833	0.208884	0.366008	0.181857	0.130522	0.071157	4.2e-05	0.025027	3.6e-05	0.184644	0.027736	0	0.000528	0.046658	0.10884	0.072464	0.017295	0
TCONS_00023859	FBgn0259110	FBtr0299534	mmd	0	0	3.4e-05	0	0	0	0	0	0	0	0	0	0	0	0	0	0	0
TCONS_00023860	FBgn0030716	FBtr0074153	CG9170	21.2462	24.3251	18.998	24.5978	26.4902	25.2096	20.1819	9.50646	28.8465	12.7864	19.5916	31.6245	16.6681	17.9781	18.4523	21.7683	14.476	24.5634
TCONS_00023861	FBgn0030716	FBtr0074154	CG9170	4.0917	0.00246	4.02117	2.58159	0.017745	0.001396	5.22037	8.46422	0.00236	6.39206	6.1432	0.016229	0.05405	0.090618	0.004144	0.136851	0.952113	0.002092
TCONS_00023862	FBgn0030718	FBtr0074152	CG9172	2.08231	0	5.0393	4.08915	0	0	8.91359	0	3.31604	4.16483	7.15557	0	5.77534	10.2607	7.91566	2.99905	0	4.26771
TCONS_00023863	FBgn0030718	FBtr0074151	CG9172	129.509	112.755	96.6421	131.759	127.399	100.534	125.215	127.17	105.308	162.502	119.344	109.135	126.609	99.403	99.262	124.429	104.939	89.9475
TCONS_00023865	FBgn0030719	FBtr0074150	eIF5	35.876	43.9745	43.444	40.4024	52.9064	49.2921	41.4149	56.129	39.8241	30.1131	36.5101	37.6312	36.7614	35.0279	44.1111	31.3355	31.1367	45.8218
TCONS_00023866	FBgn0030719	FBtr0074146	eIF5	9.73586	11.9457	5.33834	10.0631	12.6634	9.01082	7.89562	6.3225	13.0594	9.49383	6.44661	5.65306	9.19406	8.55476	10.54	4.66692	2.91845	13.1457
TCONS_00023868	FBgn0030719	FBtr0074144	eIF5	41.1822	74.9636	47.4203	49.168	61.6957	68.0726	54.6287	53.609	43.7302	36.6714	46.2787	49.0001	51.0837	46.5787	52.2225	31.0535	44.1399	63.6204
TCONS_00023869	FBgn0030719	FBtr0074145	eIF5	172.613	244.601	250.016	159.314	232.069	219.738	186.538	303.256	175.648	158.713	233.108	195.071	159.627	176.066	215.218	164.311	204.985	141.267
TCONS_00023871	FBgn0030719	FBtr0074147	eIF5	31.2815	14.5432	101.245	39.424	40.9206	37.2242	45.54	65.2947	41.6575	47.1789	36.2974	46.6219	33.3328	19.1341	30.1033	25.7012	13.6488	16.088
TCONS_00023872	FBgn0030719	FBtr0074148	eIF5	6.2839	3.74236	16.2603	10.674	9.27896	9.932	11.5771	9.7736	8.94731	9.29689	6.21682	10.0593	9.24165	4.22819	6.20254	3.95623	2.45174	6.35307
TCONS_00023873	FBgn0030719	FBtr0074149	eIF5	49.4107	46.8469	36.1178	38.1868	57.2091	34.7501	32.2998	44.8623	62.3552	49.6275	39.0347	27.5876	34.1346	39.288	52.1404	31.2798	16.7645	33.5969
TCONS_00023874	FBgn0003969	FBtr0074141	vap	38.6362	36.171	29.4889	28.4516	39.1712	37.1664	27.4875	30.7521	49.0869	16.991	37.7123	34.608	31.4156	31.253	23.0062	32.9459	29.481	40.2915
TCONS_00023876	FBgn0003969	FBtr0074140	vap	5.4163	3.26128	6.64572	6.85725	4.07264	2.05513	4.09796	11.1085	3.5986	1.0849	2.75117	4.98195	0	2.74301	8.8287	4.4444	1.14695	0
TCONS_00023877	FBgn0003969	FBtr0074142	vap	23.8261	35.0664	32.1559	28.3515	39.4937	37.3722	31.4118	28.8431	29.4839	19.3783	37.7856	27.709	21.4161	19.8392	24.7093	26.3778	21.2916	35.6295
TCONS_00023878	FBgn0003969	FBtr0074143	vap	7.09326	8.36199	22.9191	10.5869	11.6892	8.07339	10.2086	8.7051	3.9558	8.74964	11.8448	15.6303	9.01417	15.2543	13.815	10.3752	4.53828	0.623028
TCONS_00023879	FBgn0030722	FBtr0074260	CG12395	0	0	0.930961	0.458617	0.53163	0	0	0.266871	0	0	0	0	0	0.222282	0	0.549446	0.165488	0
TCONS_00023880	FBgn0030724	FBtr0074258	Nipsnap	23.6345	24.7204	30.6238	15.9856	23.6146	18.2724	25.847	3.19613	40.8917	24.3328	29.9734	23.2083	26.3177	29.0127	20.054	28.3075	15.0189	26.3823
TCONS_00023881	FBgn0030724	FBtr0074259	Nipsnap	23.2571	21.6138	15.8263	26.2962	19.3561	17.2082	8.7228	33.3115	6.25151	11.8876	18.2891	10.8895	1.89416	19.4589	0.766765	20.4793	29.6191	7.08462
TCONS_00023882	FBgn0030724	FBtr0074257	Nipsnap	0.000984	0	0.00905	0	0.009451	0.006768	0.051783	13.3877	0.002764	0.006881	0.182769	10.5576	14.3048	0.005175	14.1771	0.212316	1.34002	5.8429
TCONS_00023884	FBgn0025865	FBtr0074256	Tob	0.907437	0	2.54475	0	0	0.312296	0.001257	0.00074	1.96185	0	1.42883	0.000773	2.3496	0	0	1.87905	0	0.171254
TCONS_00023886	FBgn0025865	FBtr0301653	Tob	0	0	0	0	0	0	0	0	0	0	0	0	0	0	0	0	0	0
TCONS_00023887	FBgn0028397	FBtr0301652	Tob	0.005769	7.18862	11.9623	0.161994	4.93341	0.157623	1.81759	6.25474	8.21889	0.003578	0.224929	3.80131	0.203022	1.02207	4.17603	1.09721	0.001683	1.68579
TCONS_00023888	FBgn0028397	FBtr0074255	Tob	5.72101	5.24963	4.04399	8.83756	12.6026	10.5011	10.3889	12.9743	0.033957	7.76254	14.2203	5.73384	3.46326	6.03144	5.34974	4.88037	3.58263	3.5325
TCONS_00023889	FBgn0259700	FBtr0299949	CG42354	52.6722	81.8138	119.021	59.3081	102.79	78.6541	84.8255	134.116	74.8005	57.5018	91.0334	68.0837	47.0332	45.8008	62.4363	40.9737	26.7139	32.0235
TCONS_00023890	FBgn0259700	FBtr0299950	CG42354	0.820907	1.15595	0.700929	1.5579	0.79065	0.539398	0.691756	0.294227	0.588926	0.674074	0.630057	0.903506	0.647071	0.772676	0.909317	0.617299	1.11961	0.599297
TCONS_00023891	FBgn0259700	FBtr0299951	CG42354	0	0	0	0	0	0	0	0	0	0	0	0	0	0	0	0	0.000164	0.000151
TCONS_00023892	FBgn0042650	FBtr0074251	disco-r	0.719582	0.839974	1.15804	0.697772	0.923674	0.690576	0.861213	0.417064	1.5418	0.179465	1.0049	0.52794	0.664823	0.396611	0.64804	0.979844	0.59747	0.628215
TCONS_00023894	FBgn0000459	FBtr0074250	disco	5.03709	4.10331	4.40391	5.11841	4.73697	0.000955	3.59638	0.001878	0.000833	0.98666	1.60835	2.89533	12.6142	8.02816	11.8027	11.5727	14.8382	16.5424
TCONS_00023895	FBgn0003933	FBtr0074249	snRNA:U5:14B	0	0	0	0	0	0	0	0	0	0	0	0	0	0	0	0	0	0
TCONS_00023896	FBgn0030729	FBtr0290087	CG12507	0.442002	0.632038	0.771864	0.464399	0	0.179631	0.256231	0	0.184403	0.102558	0.343806	0.181533	0.399926	0.378978	0	0	0	0
TCONS_00023897	FBgn0040207	FBtr0074247	kat80	14.6496	17.3832	18.6757	13.4797	16.5647	13.3044	12.081	10.3412	19.1641	9.51384	15.5891	18.1641	4.20298	9.15591	8.20188	12.3276	8.39772	12.6027
TCONS_00023898	FBgn0040207	FBtr0074246	kat80	0.000584	0	0.000623	0.758561	0.003845	0	0	0	0	0.765874	0	0	2.81407	0.002417	0.000999	0.000784	0.000594	0
TCONS_00023899	FBgn0052576	FBtr0074245	CG32576	2.98766	1.3892	1.40504	1.60987	1.94029	1.23234	1.55091	2.12875	3.08522	1.19453	1.42405	2.17323	1.41953	2.76471	1.37098	0.941613	1.87702	1.75755
TCONS_00023900	FBgn0052576	FBtr0100556	CG32576	24.6663	25.4717	46.9176	19.9244	27.7059	26.468	30.8027	32.7205	29.1965	31.1375	23.5756	26.4755	22.7327	23.4444	35.5909	22.177	25.8019	21.5518
TCONS_00023901	FBgn0030734	FBtr0074244	CG9911	0.675164	0	0	0	0	0	1.10132	0	0	0	0	1.84511	0	0	1.04204	0	0	1.99849
TCONS_00023902	FBgn0030734	FBtr0074243	CG9911	23.4241	18.5124	23.5572	15.337	18.2917	10.5769	15.5697	13.6552	22.9954	8.60897	15.1855	0.013751	16.3162	8.35258	7.11785	5.8526	12.0397	6.53625
TCONS_00023903	FBgn0030734	FBtr0074242	CG9911	0.11574	2.65779	0	0.021643	0	0	0	0.002589	0.935327	0.017882	0	15.8222	0	5.89507	10.6038	8.84445	2.96982	6.48276
TCONS_00023904	FBgn0030734	FBtr0074241	CG9911	1.95393	3.04989	0	0	0	5.58925	1.2893	0	0	0	1.29448	0	0	0	0	0	0	0
TCONS_00023905	FBgn0030737	FBtr0074240	CG9914	4.02876	12.9403	3.09275	6.07005	4.46366	2.07632	5.55552	3.6328	8.02498	6.32696	4.81447	4.04094	4.23022	6.51916	3.22688	7.98101	5.09659	3.25163
TCONS_00023906	FBgn0030738	FBtr0112992	CG9915	59.5678	69.0088	89.4627	66.3937	85.5975	78.2476	78.6179	86.7716	73.2359	40.8952	75.4116	70.1323	52.4244	51.013	64.5113	62.3577	37.55	53.553
TCONS_00023907	FBgn0004432	FBtr0074238	Cyp1	289.989	265.27	276.918	222.105	229.853	175.334	230.139	194.895	300.114	228.754	231.435	219.238	229.715	282.656	262.141	283.462	326.186	288.092
TCONS_00023908	FBgn0030740	FBtr0074237	CG9917	4.88453	2.25965	3.42677	2.9816	2.92196	1.82041	2.30472	2.92013	1.368	3.03123	2.4943	1.76978	5.35902	8.27103	8.30575	11.9596	6.47189	7.06791
TCONS_00023909	FBgn0030742	FBtr0074236	CG9919	2.32197	6.61299	3.60901	2.63352	2.02474	2.86888	3.28634	2.2294	4.02591	2.34026	3.00635	1.88185	1.86486	3.07123	1.97418	1.66576	3.44021	1.86239
TCONS_00023910	FBgn0030743	FBtr0074235	CG9921	32.6457	24.4534	24.4561	30.5048	23.5197	32.1036	28.4182	22.3149	23.1189	35.1245	30.5064	31.0477	29.9205	28.5246	39.8353	29.9435	36.4645	40.1097
TCONS_00023911	FBgn0005411	FBtr0074234	U2af50	373.805	335.689	333.167	386.496	367.378	339.216	380.275	355.571	327.351	468.228	352.229	361.499	349.604	371.205	359.515	381.654	415.332	388.733
TCONS_00023912	FBgn0030744	FBtr0074310	CG9992	3.69625	4.08211	0.001126	0.009699	0.000525	0.001151	5.52465	0.002182	0	4.36567	0.284249	1.37913	3.17278	0	0	3.73445	3.24474	4.40533
TCONS_00023913	FBgn0030744	FBtr0074309	CG9992	0.000645	0.001635	0	0	0	2.71125	1.27174	0	2.74242	1.94474	4.2795	0	0.00111	0	0	0.000993	0.000313	0.000802
TCONS_00023914	FBgn0030744	FBtr0074307	CG9992	8.04986	14.1201	19.3101	10.4438	16.0072	8.62057	18.7951	9.33638	3.85287	11.0489	9.31156	11.5942	7.44041	11.3576	10.0898	17.5996	5.20226	4.39063
TCONS_00023915	FBgn0030744	FBtr0074308	CG9992	7.66951	3.52704	0	9.79746	15.962	11.2357	4.14652	16.4056	12.2272	16.9912	16.7193	12.8244	10.3112	23.0996	12.3823	11.6669	10.853	13.6502
TCONS_00023916	FBgn0030744	FBtr0074306	CG9992	5.21596	5.96109	5.94881	5.88891	5.55487	5.49574	3.25619	4.00847	9.86422	4.85614	7.17755	6.56663	2.76384	6.15297	7.23842	3.6713	6.45768	5.7691
TCONS_00023917	FBgn0010416	FBtr0074305	TH1	95.1326	100.629	109.911	101.431	108.816	94.0755	104.1	101.448	114.568	95.8846	111.125	104.003	138.098	168.262	166.016	147.525	166.399	156.71
TCONS_00023918	FBgn0030746	FBtr0074304	CG9981	0	0.506761	0.062783	0.259435	0.050538	0.225683	0	0	0.608536	0.122634	0	0.09224	0.032954	0.045	0.31175	0.082622	0.135732	0.051766
TCONS_00023919	FBgn0030749	FBtr0074303	Anxb11	0.083397	0.010693	0.001751	6.76248	0.019689	0.01997	5.94145	0.006132	0.061081	0.024239	1.70636	2.9326	0.05108	0.000495	0.22142	4.41378	0.12684	0.231427
TCONS_00023921	FBgn0030749	FBtr0074302	Anxb11	22.7718	29.8803	28.3529	25.4031	26.2479	21.6905	23.9464	23.2063	32.0689	17.6437	24.3117	26.3216	31.2457	27.9907	31.0939	27.0909	25.3188	25.0313
TCONS_00023922	FBgn0030752	FBtr0074301	CG9947	27.0393	24.0446	25.9664	24.3376	20.8036	20.2569	25.3936	20.7029	23.4317	20.7277	23.2843	21.4276	20.5735	19.0588	19.7723	24.7442	18.588	18.1367
TCONS_00023923	FBgn0261609	FBtr0074300	eIF-2alpha	137.901	117.288	112.663	134.048	116.919	114.916	128.15	107.627	134.968	111.915	127.525	128.388	124.201	119.219	120.663	153.251	120.912	124.117
TCONS_00023924	FBgn0054015	FBtr0100070	CG34015	80.4668	88.0041	98.8053	67.0177	85.8027	90.251	76.5429	96.9208	63.0351	95.9158	68.3163	81.5462	62.147	65.3362	82.712	46.8976	53.2446	49.2503
TCONS_00023926	FBgn0264255	FBtr0074298	para	3.3e-05	0.001941	0.003402	0.004466	0	3.4e-05	9.9e-05	9.2e-05	1.3e-05	0	0.000352	0.001557	0.186381	0.150323	0.152246	0.078848	0	0.194116
TCONS_00023928	FBgn0264255	FBtr0111022	para	0.000241	0	0	0	0	0.000292	0.000266	0.000464	0.00025	0.000512	0.00119	0	0.000216	0.000184	0.000233	0.000236	0	0.000263
TCONS_00023929	FBgn0264255	FBtr0111023	para	5.4e-05	0.00388	0	0.006087	0	0.000149	0.000152	0.000143	6.1e-05	0.000289	0.000326	0.002317	0	0.000128	8.4e-05	0.000154	0.004378	0
TCONS_00023930	FBgn0264255	FBtr0290121	para	0.003703	0	0.133875	0	0	0.001597	0.004335	0.001653	0.000854	0	0.001245	0	0.174836	0.006528	0.00062	0.004871	0	0.093807
TCONS_00023931	FBgn0264077	FBtr0074299	CG9906	0.035492	0	0.17613	0.309369	0.070714	0.1206	0.209039	0.068764	0.25431	0.099879	0.185565	0.063139	0	0.065091	0	0.037908	0	0
TCONS_00023932	FBgn0030756	FBtr0074297	CG9903	0.359356	0	0	0.306207	0.141777	0.246199	0.25482	0.133085	0.37632	0.199512	0.214349	0.121411	0.530402	0.380981	0.683357	0.226155	0.279367	0.143562
TCONS_00023933	FBgn0030757	FBtr0074296	CG9902	1.42358	1.39974	0.785419	0.59299	1.07195	0.757855	1.22075	1.25769	0.947921	0.33716	0.698066	0.563215	1.03724	0.321984	1.75594	0.372454	0.721859	0.883859
TCONS_00023934	FBgn0011742	FBtr0112868	Arp14D	43.964	42.0239	44.348	39.1915	39.696	38.2232	36.1745	38.0266	46.0437	20.4643	37.6984	45.0925	40.5851	40.206	50.3837	38.5132	41.4281	45.5894
TCONS_00023935	FBgn0011742	FBtr0074295	Arp14D	61.2248	53.209	61.333	61.5111	64.6372	58.1491	49.3027	58.3377	60.3861	40.7035	66.1295	66.437	38.7556	56.6972	51.8134	60.2584	46.2076	65.0525
TCONS_00023936	FBgn0011826	FBtr0074294	Pp2B-14D	3.34197	3.56716	3.35406	2.32282	3.57369	2.44806	3.99532	4.77527	2.00815	2.8741	2.72553	2.19549	3.24159	4.00376	5.98925	5.26287	3.08912	3.56432
TCONS_00023937	FBgn0030758	FBtr0074293	CanA-14F	2.5e-05	3e-05	0.000935	1e-05	0	0.001378	9e-06	1.1e-05	2e-06	0.000943	1e-06	9e-06	0.001487	9e-05	0.0001	3.2e-05	5.2e-05	0
TCONS_00023938	FBgn0030758	FBtr0074292	CanA-14F	0.65965	0.444255	0.141419	0.142027	0.214454	0.096104	0.443784	0.272463	0.235007	0.241859	0.052589	0.226824	0.662274	0.872093	0.91042	1.07363	1.00042	0.786142
TCONS_00023939	FBgn0015615	FBtr0074290	Cap	49.4588	49.6685	41.1598	54.1445	49.6437	51.4476	46.2403	38.6909	55.214	32.5217	50.9271	57.2944	39.4205	49.5825	50.5252	58.3292	45.7687	62.686
TCONS_00023940	FBgn0015615	FBtr0074291	Cap	3.73051	0.00135	0.001167	1.84364	3.775	0.001401	0.000629	0.000494	3.18968	1.04084	0.95634	0.000959	2.28182	2.9758	0.001583	0.922875	0.000792	0.000911
TCONS_00023941	FBgn0030761	FBtr0074289	CG9784	12.3697	10.6588	9.00171	13.5295	10.1296	10.4573	12.461	7.51836	11.6647	9.01228	12.378	13.6178	8.55379	7.96892	9.34274	10.6155	7.41189	12.3664
TCONS_00023942	FBgn0030763	FBtr0074288	CG9782	0.415739	1.69823	0.234178	0.672899	0.090511	0.232322	0.64134	0.170903	0.783861	0.540038	0.30523	0.230459	0.233024	0.434214	0.532111	0	0.528839	0.08763
TCONS_00023943	FBgn0026181	FBtr0074286	rok	31.0018	38.7411	36.536	38.4715	42.1331	34.0452	44.8135	44.0838	41.2028	27.7436	53.0245	40.9662	26.1751	30.7105	32.3912	39.4003	25.2105	37.6624
TCONS_00023944	FBgn0030764	FBtr0074287	CG9777	1.86963	3.07466	1.99792	4.90632	4.61196	5.72198	2.22371	1.53312	3.04606	3.53525	4.85586	7.14435	0.68107	1.4283	1.51927	3.0105	0.457521	2.33105
TCONS_00023945	FBgn0261791	FBtr0074377	SmG	40.8198	18.5822	18.5461	19.6316	31.9088	0.005375	28.3835	9.59182	31.502	31.5744	48.7377	35.1745	18.7782	51.497	19.7204	15.489	28.212	27.7608
TCONS_00023946	FBgn0261791	FBtr0112993	SmG	331.629	276.752	212.244	321.277	240.976	292.332	307.952	249.597	292.779	358.483	272.094	303.424	346.277	311.917	290.869	353.886	417.874	323.029
TCONS_00023947	FBgn0030768	FBtr0074376	CG9723	63.015	55.9271	59.0906	51.9779	50.0221	48.3579	59.805	46.0971	67.0746	48.1957	61.4213	58.5368	49.8088	44.5016	53.3051	52.9788	43.3487	49.5485
TCONS_00023948	FBgn0015336	FBtr0074375	CG15865	0.163132	0.301657	0.146692	0.043586	0.116009	0.101666	0.071039	0.074167	0.209762	0.13595	0.119626	0.204542	0.025718	0.070984	0	0.021338	0.040501	0
TCONS_00023949	FBgn0030769	FBtr0290216	CG13012	0.792645	2.26481	0.974519	0	0	0.669872	0.923351	0	0	0	0	0.665572	0.491862	0	0	0	0	0.766331
TCONS_00023950	FBgn0030770	FBtr0074373	CG13010	1.14678	0.555172	1.50029	0.602961	0	0	0.67044	0	0.501415	1.8983	1.68107	1.46902	1.39704	0.53593	1.67953	1.50258	1.3874	0.563592
TCONS_00023951	FBgn0000152	FBtr0074372	Axs	18.9175	13.3203	12.915	14.2713	13.0139	12.8406	14.5269	12.4655	15.191	7.2946	11.1278	14.3222	13.5669	9.62986	15.5535	11.3605	14.2956	11.7042
TCONS_00023952	FBgn0000152	FBtr0100417	Axs	1.36195	1.85344	0.520118	0.282044	0.925509	0.942946	0.957642	0.58561	0.910266	0.279165	0.735446	0.486646	1.70866	1.26429	0.574789	0.528409	0.74367	1.54288
TCONS_00023953	FBgn0259923	FBtr0074371	2015-09-04	0.854349	1.1735	0.61709	0.328735	1.13315	0.539755	0.632281	0.793553	1.2019	0.557345	0.365429	0.377216	1.16439	0.550009	0.304422	0.016772	1.29486	0
TCONS_00023954	FBgn0259923	FBtr0074370	2015-09-04	0	0.7335	0.000337	0.00042	1.31689	0	0	0.000238	0.650817	4.6e-05	0.000106	0	0.047136	0.000135	0.035446	0.341101	0.903005	8e-05
TCONS_00023955	FBgn0259923	FBtr0074367	2015-09-04	0.271328	0.767233	0.643993	0.396421	0	0.380981	0.345958	0	0.337665	1.5e-05	0.533406	0.941794	0	0	0	0	0	0.331607
TCONS_00023956	FBgn0259923	FBtr0074368	2015-09-04	0.033061	0.000951	0.451106	0.142875	0.000992	0	0	0	0.001058	0	0.36181	0	5.9e-05	2.7e-05	0.37447	0.000326	0.001078	0.469833
TCONS_00023957	FBgn0259923	FBtr0074369	2015-09-04	1.5302	0.001467	0.848346	0.172399	0.001579	0	3.9e-05	1.7e-05	0.001662	0	0.455352	0	2.51824	3.3e-05	2.39834	0.000563	0.001817	0.553412
TCONS_00023958	FBgn0259923	FBtr0074366	2015-09-04	0	0	0.635521	5.7e-05	0	0.000298	1.45666	0.559407	0	0.629597	0.000457	0.000314	0	0.477989	0.780336	0.66801	4e-05	0.41222
TCONS_00023959	FBgn0259923	FBtr0074365	2015-09-04	0.178159	0.000195	0	0	0	0	0.017202	0	1.3678	0.000533	0	0	4.3e-05	0	0	1.00417	0.078227	0
TCONS_00023960	FBgn0030773	FBtr0074364	CG9676	0	0	0	0	0	0	0	0	0	0	0	0	0	0	0	0	0	0
TCONS_00023961	FBgn0030774	FBtr0074363	spheroide	0.281149	1.15709	0.169105	0.297673	0	0	0	0	0.724323	0.198289	0	0.117016	0	0	0	0	0.337216	0.135273
TCONS_00023962	FBgn0030775	FBtr0074362	CG9673	0.640525	4.62658	0.444983	1.84381	0	0.152118	1.18117	0	1.39379	1.40779	0	0.599971	0	0.330353	0.349766	0.097599	0.86233	0
TCONS_00023963	FBgn0030777	FBtr0074361	CG9672	0.222677	0	2.45725	0.116026	0	0	0.520989	0	0.185483	0	0	0	4.28868	0.808311	1.651	1.65503	0.610505	0.849507
TCONS_00023964	FBgn0085354	FBtr0112527	CG34325	0.367928	1.95974	0.181475	0.317952	0.142267	0.130854	0.170638	0.136936	0.664774	0.549332	0.077503	0	0.272907	0.502509	0.735808	0.836273	0.689006	0.43703
TCONS_00023965	FBgn0027528	FBtr0074359	CG9634	74.4559	75.3951	72.7896	74.4436	76.8135	70.7153	74.0629	70.0405	86.2119	48.343	83.4313	83.7824	59.8657	66.3359	72.6788	69.5887	59.0991	74.8889
TCONS_00023966	FBgn0001250	FBtr0301354	if	0.333535	0	0	0	1.56408	0	0	0	0	0	0.401566	0	0.042699	0	0	0	0	0
TCONS_00023969	FBgn0001250	FBtr0301353	if	0	0.471233	0	0.000167	0	0	0.080923	0	0.000437	0	0	0.002553	0.319524	0	0	0	0.551901	0
TCONS_00023970	FBgn0001250	FBtr0074357	if	0	2.12929	0.00017	0.000112	0	0	2.06146	0	1.58577	0	0	1.18798	0.495867	0.000296	1.15538	0	0.876606	0
TCONS_00023971	FBgn0001250	FBtr0301352	if	8.29297	7.25707	10.2958	3.51045	4.34606	5.94984	7.92034	6.87451	12.1595	7.14081	7.97717	10.6688	3.6979	6.74904	7.27855	6.74801	3.37206	8.41754
TCONS_00023972	FBgn0030787	FBtr0074356	CG9609	9.37859	6.55091	8.54273	9.94305	8.09954	6.22384	8.75448	6.53944	9.81411	7.30301	8.90635	9.79758	9.2539	12.393	10.2564	13.4643	12.2269	15.4711
TCONS_00023973	FBgn0030789	FBtr0074355	Rrp45	36.3451	26.8297	26.6774	33.2185	23.9822	25.8243	30.8279	19.2384	26.8863	34.3006	29.6588	31.1742	29.177	30.4697	31.424	32.0085	31.4778	31.9712
TCONS_00023974	FBgn0030791	FBtr0074354	CG9132	28.1513	46.9702	59.6744	31.8836	56.8184	37.4014	45.0683	74.2028	38.2788	32.4542	47.686	33.0494	31.1807	28.2674	33.4181	28.4716	13.115	15.6512
TCONS_00023975	FBgn0030791	FBtr0074353	CG9132	0.001126	0	0	0.003724	0	0.006389	0.0016	0.002429	0.001028	0	2.64997	0	0.003552	0	2.18739	0.001133	1.72484	0
TCONS_00023977	FBgn0030793	FBtr0074352	CG9125	52.1881	37.5498	43.5657	42.251	37.9268	36.7037	44.0724	29.1231	46.0891	36.3207	44.1566	44.8419	25.891	23.5631	24.6577	29.5998	28.9369	26.6835
TCONS_00023978	FBgn0030797	FBtr0074351	CG13004	0.197636	0.000495	0	0.526509	0.000173	0	0.055379	0	0	0	0.131671	0.283411	0.340727	0	0.214466	0.000407	0	0
TCONS_00023979	FBgn0030797	FBtr0112996	CG13004	0.672357	1.17602	0.573503	0.309891	0.713278	0.136685	0.395131	0.310072	0.569231	0.637981	0.370982	0.420665	0.391566	0.977189	0.938971	0.921439	1.3234	1.15411
TCONS_00023980	FBgn0024941	FBtr0074350	RSG7	0.11179	0.363379	0.166121	0.116645	0.127728	0.151899	0.102191	0.201171	0.155784	0.06488	0.084656	0	0.446908	0.039694	0.263042	0	0.1311	0
TCONS_00023981	FBgn0030798	FBtr0300431	CG13003	0.059175	0.026094	0.105755	0.046194	0.081338	0	5e-06	0	0.024611	0.014404	0.027249	0	0.01847	0	0	0	0.056191	0
TCONS_00023982	FBgn0030798	FBtr0074349	CG13003	3.2e-05	3.4e-05	2.8e-05	3.2e-05	3.3e-05	0	0.064113	0	3.7e-05	2.5e-05	3.9e-05	0	2.7e-05	0	0	0	3.3e-05	0
TCONS_00023983	FBgn0030800	FBtr0074348	CG9104	10.5014	8.95646	8.71811	8.32057	8.93851	7.49174	9.37861	8.68927	6.95823	8.32216	8.14045	7.86569	11.4526	7.41192	10.5305	8.6525	8.46868	7.07713
TCONS_00023984	FBgn0030802	FBtr0074347	CG9099	69.6323	53.0125	62.115	69.0987	58.4871	53.5148	64.3903	66.1519	49.2427	87.5039	64.9752	67.0511	67.4778	58.2134	57.4921	63.4209	56.9106	42.4189
TCONS_00023985	FBgn0053252	FBtr0074346	CG33252	0	0	0	0	0	0	0	0	0	0	0	0	0	0	0	0	0	0
TCONS_00023986	FBgn0030805	FBtr0074418	wus	8.60517	8.70386	9.11984	6.0395	6.89264	5.17492	11.6718	11.338	8.12556	6.47345	7.07948	4.92943	8.55301	7.20074	9.31179	6.46099	6.57124	4.75229
TCONS_00023987	FBgn0030806	FBtr0074417	CG13001	61.8911	51.8875	39.0018	63.2772	45.4336	52.0939	47.3018	42.9051	52.4009	58.607	54.8273	59.7945	50.6357	66.2554	51.1541	62.3738	61.2177	62.3986
TCONS_00023988	FBgn0030807	FBtr0074416	CG13000	1.7142	3.22469	1.37764	0	6.40895	2.00527	3.30041	3.17759	2.05882	3.85256	0.591418	0	43.8864	8.81911	23.5763	4.75666	14.8749	3.34823
TCONS_00023989	FBgn0030809	FBtr0074415	CG9086	43.6142	45.9714	50.892	51.36	60.2265	47.65	53.6147	52.4198	56.954	22.2418	64.6631	54.8586	34.5427	34.143	38.2675	53.1901	27.5553	47.7827
TCONS_00023991	FBgn0030810	FBtr0299585	CG9059	1.17325	0	0.87775	1.2877	0	0.805851	1.31111	0	1.2755	1.38583	0.752449	0	0.617842	0.727906	0.66908	0.565243	0.890927	0
TCONS_00023993	FBgn0031622	FBtr0074413	CG9059	0	0	0	0.000102	0	0.000183	4.3e-05	0	0	0	0.000217	0	0	0	0	0	0	0.0004
TCONS_00023994	FBgn0031622	FBtr0299584	CG9059	1.4395	0.603852	0.387915	1.83429	0.006675	1.21545	1.36598	0.466139	0.457282	2.59955	0.784454	1.08052	0	0	0.01847	0.000602	0	1.10709
TCONS_00023995	FBgn0085355	FBtr0112528	CG34326	0	0	0	0	0	0	0	0	0	0	0	0	0	0	0	0	0	0
TCONS_00023996	FBgn0030812	FBtr0074412	CG8949	75.1813	106.126	120.322	90.8771	129.341	98.5113	117.164	146.011	106.652	68.4893	135.633	94.8208	60.5875	66.1414	77.7169	81.1347	46.7274	74.624
TCONS_00023997	FBgn0030815	FBtr0074411	CG8945	1.05558	1.03695	0.964216	1.31386	1.82843	0.878431	1.07829	1.06215	1.18319	1.16682	1.19339	1.88147	1.08482	1.25465	0.961185	1.59328	0.657078	1.14976
TCONS_00023998	FBgn0065032	FBtr0113478	Arpc3B	2.3e-05	4.8e-05	0.000283	8e-06	0	4.9e-05	0.854548	0	1.2765	3.4e-05	6e-05	5.4e-05	3.7e-05	3.4e-05	5.2e-05	0.809056	2.5e-05	0
TCONS_00023999	FBgn0065032	FBtr0074410	Arpc3B	1.53466	2.6125	1.46184	0.66306	1.76377	0.525405	0.42265	0.858247	0.688801	1.13322	0.803554	2.94559	1.71649	0.778155	2.10401	0.155331	2.25128	0.29561
TCONS_00024000	FBgn0002709	FBtr0299823	mei-218	1.97321	0.000672	2.57842	2.03661	0	1.19448	1.2864	0	0	0	1.46494	0	0	0	0.782802	0.928836	1.0117	0
TCONS_00024001	FBgn0002709	FBtr0100640	mei-218	6.03226	2.54143	3.25958	4.51799	3.02501	5.44983	6.19171	4.30713	6.2161	2.07247	3.24433	2.63655	5.73625	6.38519	2.58412	7.0774	6.30686	3.79214
TCONS_00024002	FBgn0002709	FBtr0100639	mei-218	0	7.64018	7.01618	0.002518	3.12394	4.61596	0.649766	1.11731	6.19332	1.69068	1.02289	2.83341	5.82951	3.30718	12.2015	1.32261	2.67747	5.46644
TCONS_00024005	FBgn0002590	FBtr0074406	RpS5a	1387.67	1206.13	1164.09	1395.41	1181.15	1147.61	1382.08	1155.57	1245.47	1547.68	1342.35	1226.55	1533.35	1414.39	1239.4	1537.72	1465.05	1308.92
TCONS_00024006	FBgn0082998	FBtr0113563	snoRNA:Psi28S-1192d	14.8405	29.0475	34.9298	48.9836	28.5796	26.2388	17.1668	0	53.2146	26.4488	17.6668	26.8251	17.7789	24.0014	148.506	30.0087	17.0956	58.3713
TCONS_00024007	FBgn0082999	FBtr0113564	snoRNA:Psi28S-1192c	101.59	57.2926	101.646	112.106	84.1931	51.6337	67.0626	55.8031	78.8169	39.2421	86.9469	79.0313	105.189	47.786	118.39	73.3385	34.1554	57.4202
TCONS_00024008	FBgn0083000	FBtr0113565	snoRNA:Psi28S-1192b	107.537	130.396	32.1973	89.1952	0	96.2721	62.5715	0	120.43	60.8657	62.8869	49.1122	49.2465	0	53.5518	81.6921	90.9951	26.2984
TCONS_00024009	FBgn0083001	FBtr0113566	snoRNA:Psi28S-1192a	86.6997	42.3661	152.029	23.4352	63.7416	55.1537	75.4174	62.8211	74.9238	49.627	59.7632	18.3817	13.2085	36.8755	103.892	22.0092	46.6102	40.6698
TCONS_00024010	FBgn0086671	FBtr0091623	snoRNA:Psi28S-2876	20.9463	82.0085	96.4523	45.6095	40.7686	53.3789	48.18	0	92.0644	28.5396	35.5321	54.7908	64.5028	0	41.546	32.0305	23.6873	80.4801
TCONS_00024011	FBgn0083040	FBtr0113567	snoRNA:Psi18S-1854c	20.6813	0	23.2739	22.4802	20.0199	53.0856	23.7114	0	0	9.53562	11.7201	0	50.8436	0	0	10.4841	11.7221	18.7587
TCONS_00024012	FBgn0083007	FBtr0113568	snoRNA:Psi28S-1135f	7.51817	0	0	8.16399	14.6673	0	0	0	12.8915	0	0	12.9427	0	0	14.4708	0	17.9324	13.7228
TCONS_00024013	FBgn0083041	FBtr0113569	snoRNA:Psi18S-1854b	10.9308	21.0957	24.5785	23.84	0	18.8116	25.101	0	19.44	10.0342	25.2381	0	0	18.2985	0	33.2343	0	0
TCONS_00024014	FBgn0083008	FBtr0113570	snoRNA:Psi28S-1135e	7.51943	0	0	0	0	0	0	0	0	0	8.76588	12.947	0	0	0	0	0	0
TCONS_00024015	FBgn0083042	FBtr0113571	snoRNA:Psi18S-1854a	9.92499	0	0	10.7683	0	17.3981	11.3847	0	0	9.17512	0	17.3243	0	0	0	0	0	0
TCONS_00024016	FBgn0083009	FBtr0113572	snoRNA:Psi28S-1135d	19.7999	40.3978	0	32.7886	0	0	0	0	0	18.0602	0	0	12.3349	0	0	0	0	37.2457
TCONS_00024017	FBgn0083010	FBtr0113573	snoRNA:Psi28S-1135c	19.5845	0	67.0412	21.1514	0	0	22.4634	0	16.616	0	10.8381	65.7442	11.9022	32.1331	0	19.6391	0	0
TCONS_00024018	FBgn0083011	FBtr0113574	snoRNA:Psi28S-1135b	18.5739	18.8029	20.7379	0	36.3446	15.5141	21.5959	0	15.8702	8.57469	21.6444	16.0439	11.6301	16.0666	17.9424	38.1657	21.2219	33.513
TCONS_00024019	FBgn0083012	FBtr0113575	snoRNA:Psi28S-1135a	15.2537	29.0879	36.2348	0	0	12.7293	8.75644	0	13.3828	7.08346	0	12.9468	9.44504	13.1789	0	7.8942	0	29.4522
TCONS_00024020	FBgn0016080	FBtr0074405	xmas-1	3.81189	2.2809	3.95114	5.83223	5.51549	2.56964	4.37782	3.35722	4.99884	2.55167	0.014519	6.88105	2.73962	4.59965	3.87796	5.02492	0.103986	3.53441
TCONS_00024022	FBgn0028974	FBtr0074404	xmas-2	29.4537	29.8719	32.8923	26.8423	32.337	24.9714	33.2572	39.4787	33.6518	14.5272	29.549	29.0656	0.413428	0.021467	0.000417	0.019796	3.68154	2.71016
TCONS_00024023	FBgn0030823	FBtr0074403	CG8918	0.051471	0.096804	0	0.055696	0	0	0	0.094454	0	0.047889	0	0.089822	0	0.086516	0	0.265436	0.052004	0.099334
TCONS_00024024	FBgn0030826	FBtr0074402	CG12995	0.384122	0	0	0	0	0	0	0	0	0	0	0	0	0.331969	0	0	0.179027	0
TCONS_00024025	FBgn0085356	FBtr0112529	CG34327	0	0	0	0	0	0	0	0	0.231435	0	0.119979	0	0	0	0	0	0	0
TCONS_00024026	FBgn0003057	FBtr0074400	CG10598	6.73136	27.5566	0	6.21051	0	0	1.1272	0	11.5728	4.78188	0	0	0	1.73726	0	0	2.84651	0
TCONS_00024027	FBgn0030832	FBtr0273221	CG10597	0.191874	1.48396	0	0	0	0	0	0	0.443283	0	0	0	0	0	0.360852	0	0.517763	0
TCONS_00024028	FBgn0030832	FBtr0074398	CG10597	0	0	0	0	0	0	0	0	0.245457	0.072806	0	0	0	0	0	0	0	0
TCONS_00024030	FBgn0030833	FBtr0074447	CG8915	7.63083	5.73242	5.31093	5.04317	5.82405	5.39374	6.69139	5.41968	5.46403	4.12847	5.47407	5.94962	6.73355	7.27839	8.61306	7.7276	6.4136	7.91635
TCONS_00024031	FBgn0030834	FBtr0074446	CG8675	35.4036	27.8889	34.8704	33.8836	32.4412	27.8886	35.9216	35.1191	28.3227	40.5411	34.1854	29.6773	27.5514	25.3509	25.7146	25.8115	22.4476	18.521
TCONS_00024032	FBgn0030836	FBtr0074445	CG8664	0.406144	0.504845	0.344161	0.430871	0	0	0	0.244784	0.243368	0.258949	0	0	0.510693	0	0	0	0.126441	0
TCONS_00024033	FBgn0030837	FBtr0074444	CG8661	0	0.554541	0.70776	0.478236	0	0	0.343568	0	0.770545	0.137802	0	0	0	0	0	0	0.585742	0
TCONS_00024034	FBgn0024238	FBtr0074443	Fim	3.23031	5.59639	5.59306	5.62544	2.11827	3.54012	2.28082	0.601894	9.24834	1.44438	6.01319	7.52324	1.82115	2.38625	0.891081	5.41016	1.56222	4.43684
TCONS_00024035	FBgn0024238	FBtr0074442	Fim	0.383909	1.36374	0	1.11934	1.76644	0	0.906237	0.503702	1.04111	0.9599	1.09928	1.2447	0.528189	0.435894	1.37768	1.30046	0.646564	0.274191
TCONS_00024036	FBgn0024238	FBtr0074441	Fim	43.2412	42.522	43.5193	48.333	49.438	41.6175	40.6604	40.3516	47.1436	40.2675	59.7489	50.3383	37.2019	49.9467	42.1876	58.3466	40.9492	55.373
TCONS_00024037	FBgn0027602	FBtr0074439	CG8611	6.32795	9.29822	5.08954	4.70979	14.7744	7.83414	12.9156	8.43056	3.37307	2.26427	6.23248	5.34361	10.0902	0.002196	0.003511	4.69005	5.21384	4.95727
TCONS_00024038	FBgn0027602	FBtr0074440	CG8611	19.8526	20.4903	22.4358	23.8831	15.7369	20.1574	23.7486	21.7397	30.5125	19.4049	29.4869	25.3089	11.0124	23.9282	28.2034	23.6011	16.5422	25.2342
TCONS_00024039	FBgn0040877	FBtr0074438	CG12994	0	0	0.157234	0	0.251504	0	0.075287	0	0	0	0	0	0	0	0	0.06833	0	0
TCONS_00024040	FBgn0030840	FBtr0074437	p-cup	0	0	0	0	0.074315	0	0.044967	0	0	0	0	0	0	0	0	0.040194	0	0
TCONS_00024041	FBgn0030841	FBtr0074436	CG8568	0	0	0.053745	0	0.04792	0	0	0	0	0	0.027072	0	0	0.086396	0	0.02518	0	0
TCONS_00024042		FBtr0074434	CG8557	0	0	0	0	0	0	0	0	0	0	0	0	0.247165	0	0	0	0	0
TCONS_00024043		FBtr0300436	CG8557	0.011454	0.001051	0.000908	0.001392	0.000665	0.000625	0.002073	0.000283	0.001946	0.000672	0.001391	0.001091	0.000377	0.000164	0.000165	0.000389	0.000268	0.000475
TCONS_00024044		FBtr0074435	CG8557	10.7864	13.041	14.4706	13.0153	13.0123	11.5406	13.7674	10.4418	18.6855	5.24189	17.8998	14.3595	9.06212	9.65628	10.4679	16.7831	7.24993	15.5054
TCONS_00024045		FBtr0074433	CG12432	0.074454	0.327331	0.090295	0.115574	0.205178	0.061341	0.254945	0.256619	0.062908	0.072353	0.166086	0.120554	0.046757	0	0	0	0	0.142795
TCONS_00024046	FBgn0030844	FBtr0112998	ppk23	0	0.085624	0	0.048082	0	0.076072	0.052257	0	0.232284	0	0.139559	0	0	0	0.000778	0	0	0
TCONS_00024048	FBgn0030844	FBtr0074491	ppk23	0.111635	0	0	0	0	0	0	0.103581	0	0.105198	0	0	0	0	0	0.118834	0.110743	0
TCONS_00024049	FBgn0030844	FBtr0100574	ppk23	0.000729	0	0	0	0	0	0	0.000696	0	0.0005	0	0	0	0	0	0	0.00104	0
TCONS_00024050	FBgn0028343	FBtr0301415	l(1)G0222	7.3199	8.62284	6.83782	2.97658	8.63481	12.1914	4.04204	7.8573	4.79116	0.005888	3.11788	5.97271	12.4926	3.84496	19.4062	7.7532	12.1906	8.22362
TCONS_00024051	FBgn0028343	FBtr0301414	l(1)G0222	2.68611	9.61044	2.9896	7.44015	10.4635	3.56972	4.13484	4.81126	3.78923	7.48173	8.92296	1.20252	3.49913	5.86341	0.000866	2.87103	7.07124	9.09835
TCONS_00024052	FBgn0028343	FBtr0301413	l(1)G0222	67.0391	54.4448	53.3977	68.0831	58.3409	57.9845	73.9924	64.4246	69.3507	63.5961	75.4746	74.6011	52.4608	70.391	54.723	82.2748	51.0083	71.3871
TCONS_00024053	FBgn0030850	FBtr0074487	CG8408	73.7798	59.1867	60.4293	71.3681	62.0978	61.9877	60.4113	43.3414	66.5063	65.3501	69.9145	75.2115	54.1747	65.3515	60.6817	67.6292	67.2107	81.9115
TCONS_00024054	FBgn0030850	FBtr0290036	CG8408	14.3922	14.3629	11.6773	10.4918	13.0964	10.7739	8.46996	10.9979	20.6006	10.2231	11.3371	11.4666	8.56282	9.91974	14.34	8.71714	13.7174	8.81063
TCONS_00024055	FBgn0030851	FBtr0074486	CG8326	63.014	59.8892	67.2476	62.2705	59.2273	62.2715	60.8189	69.0972	56.879	65.2273	62.5591	65.6126	61.4029	60.3543	68.1739	50.7646	55.716	52.9134
TCONS_00024056	FBgn0030852	FBtr0074485	CG8316	2.79367	2.36128	4.32311	2.78253	4.13132	5.09353	2.80197	4.99358	2.86368	2.27575	2.68039	1.75256	3.17066	4.42479	4.67247	2.30195	1.93554	1.92824
TCONS_00024057	FBgn0030854	FBtr0074484	CG8289	138.694	167.142	197.409	126.845	150.43	133.528	117.734	108.968	209.329	83.3546	161.849	149.892	98.7727	128.76	122.49	150.67	107.532	145.565
TCONS_00024058	FBgn0026375	FBtr0074483	RhoGAPp190	0.924419	0	0	1.99386	0.899194	1.44803	0.511906	0.838253	2.52616	0.925971	0.787351	1.63064	0.655099	0	0.914699	0.525039	1.32047	0
TCONS_00024059	FBgn0026375	FBtr0074482	RhoGAPp190	16.0255	18.421	19.2365	17.5623	28.1455	20.7234	20.1527	24.2652	21.0252	8.8164	21.1596	20.3227	10.0491	11.0237	12.0358	12.644	6.61335	16.3716
TCONS_00024060	FBgn0026375	FBtr0074481	RhoGAPp190	45.006	59.0697	58.1198	50.9891	64.5939	51.925	55.6997	69.1952	51.89	23.0619	80.2119	51.227	33.0462	36.0999	38.814	52.2944	26.3549	40.4224
TCONS_00024061	FBgn0030858	FBtr0074480	CG8211	19.2684	18.805	15.2246	22.0997	16.2522	16.6016	23.2944	15.85	22.1028	16.5983	22.3088	24.415	17.3623	17.617	20.607	20.7223	18.6736	26.298
TCONS_00024062	FBgn0030859	FBtr0074479	CG12990	6.01253	6.99991	5.03453	4.3414	6.00846	5.45524	4.92264	6.10981	6.58805	3.05699	4.45131	4.68803	7.23982	4.39542	7.8223	4.98698	6.54739	7.13806
TCONS_00024063	FBgn0263258	FBtr0074478	CG32556	1.4316	2.25213	3.01302	1.30716	2.13271	1.26132	3.19803	3.00758	3.07521	1.27818	2.34926	2.02791	1.47477	1.12306	2.32648	1.32885	0.52606	0.328135
TCONS_00024064	FBgn0263258	FBtr0074477	CG32556	0.092832	0.254404	0	0.194611	0.092936	0.092422	0.071942	0.099125	0.090385	0.048026	0.121943	0	1.4e-05	0.084168	0.120514	0.055137	0.214605	0.443578
TCONS_00024065	FBgn0030863	FBtr0100463	CG8188	11.0411	20.1314	33.383	15.4016	21.6396	19.2882	14.4061	20.6167	21.1492	8.07373	18.2481	11.553	37.5939	46.0047	53.4369	39.0801	21.0942	36.575
TCONS_00024067	FBgn0030864	FBtr0074475	CG8173	100.219	133.964	173.392	106.856	170.244	130.454	130.268	187.535	126.936	118.47	138.866	118.756	105.288	99.3458	119.108	93.8607	65.2311	89.2091
TCONS_00024068	FBgn0030868	FBtr0074474	CG12986	15.1656	11.2668	0.963141	17.7833	5.36822	14.7455	18.5508	7.28683	4.09545	34.0919	7.55058	14.1815	13.7543	11.1082	10.7021	8.28765	17.5882	5.4121
TCONS_00024069	FBgn0030869	FBtr0074473	Socs16D	8.34637	11.9864	15.719	9.41769	14.1377	10.1559	14.0611	19.5801	10.3562	8.97552	14.9134	10.8055	7.2393	8.30757	8.25149	8.71633	4.04648	6.64254
TCONS_00024070	FBgn0030871	FBtr0074472	CG8142	58.355	41.4374	34.0342	40.18	37.4844	34.7075	50.2238	37.393	46.9148	38.3043	36.0893	39.808	44.2876	45.8524	52.6037	47.0189	62.183	44.4618
TCONS_00024071	FBgn0030873	FBtr0074471	CG15814	5.09343	15.0566	24.1175	11.0119	19.3051	27.1839	11.9678	11.1377	19.336	2.26887	14.5504	14.8407	14.8188	18.6213	9.73473	8.91637	4.82752	32.9134
TCONS_00024072	FBgn0030873	FBtr0074470	CG15814	5.68777	13.4325	17.8012	9.8011	3.80069	10.4051	7.45624	12.3181	12.2851	12.7647	14.8379	9.56942	0.005371	0.006595	22.0573	10.7481	13.3967	0.000622
TCONS_00024073	FBgn0030873	FBtr0074469	CG15814	9.03445	10.3289	12.8354	11.9033	15.9237	8.95161	10.2384	10.1086	12.0791	8.08797	10.6378	12.5968	7.05478	9.83453	13.1168	9.1658	4.1368	9.45302
TCONS_00024074	FBgn0030873	FBtr0074468	CG15814	24.6221	14.8604	14.8479	16.782	15.9106	10.4123	27.1819	22.1434	21.0087	17.7859	17.234	17.5132	23.3555	21.6321	8.86776	22.9818	7.38647	8.77184
TCONS_00024075	FBgn0052554	FBtr0074467	CG32554	6.4646	4.48069	6.27445	5.7126	4.04446	3.76666	5.71205	5.33165	5.84557	3.13695	4.01794	2.25443	8.72803	4.71341	7.52637	5.47285	5.5924	5.51487
TCONS_00024076	FBgn0052557	FBtr0074466	CG32557	1.24237	1.16118	1.13109	0.189793	0.495303	0.101607	1.1641	1.18857	0.70801	0.321177	0.335716	0.394404	1.50625	0.363065	1.04047	0.321818	1.00434	0.295003
TCONS_00024077	FBgn0030877	FBtr0074544	Arp8	27.5184	25.9311	24.9651	24.0793	29.545	22.6056	33.4574	31.7124	28.6112	34.4317	32.6843	26.1381	26.0935	29.1026	29.802	29.4939	27.6664	28.3747
TCONS_00024078	FBgn0259168	FBtr0300508	mnb	42.8047	43.5721	38.6204	48.4469	49.3368	40.1966	41.1238	41.0593	43.9369	30.7959	50.0754	45.0202	36.6075	36.9206	40.5822	43.1078	34.8555	44.352
TCONS_00024079	FBgn0259168	FBtr0300510	mnb	0.19118	0	0	0	0	0	0	0.11714	0.127426	0	0.066534	0.119178	0	0.117009	0	0.103869	0	0
TCONS_00024081	FBgn0259168	FBtr0299619	mnb	10.9049	14.9543	18.872	15.1497	24.2929	26.4668	19.9219	30.8972	16.2719	8.64029	21.5455	18.7374	10.1963	11.1316	19.3144	13.7415	5.56946	11.6409
TCONS_00024082	FBgn0259168	FBtr0300509	mnb	16.1666	25.5792	37.7277	13.5429	31.712	19.4439	24.3116	41.788	24.3945	16.9302	30.6796	18.7675	11.8353	15.2317	13.8152	10.9551	6.59797	12.6457
TCONS_00024083	FBgn0030883	FBtr0074540	CG7772	7.76996	5.4591	2.42032	6.97465	5.57135	6.19065	9.93311	4.47939	4.37503	7.41345	4.59323	4.72657	9.56852	9.10426	10.3082	7.93791	7.62934	7.59617
TCONS_00024084	FBgn0003380	FBtr0089658	Sh	0	0	1.2e-05	0	0	0	0	0	0	0	0	0	9e-06	1e-05	8e-06	0	0	0
TCONS_00024086	FBgn0003380	FBtr0089660	Sh	0.197582	0.300247	0.237567	0.338366	0.230887	0.220152	0.152324	0.134649	0.167345	0.084441	0.2104	0.208648	0.085919	0.056382	0.278048	0.071037	0.239323	0
TCONS_00024087	FBgn0003380	FBtr0089657	Sh	0	0	0	0	0	0	0	0	0	0	0	0	0	0	0	0	0	0
TCONS_00024089	FBgn0003380	FBtr0089661	Sh	0.000321	0.499337	0	0.000266	0.000301	0	0.00031	0.000243	0.000319	0.000277	0	0.000276	0	0	0	0.000315	0.000184	0
TCONS_00024090	FBgn0003380	FBtr0089663	Sh	0	0	0	0	0	0	0	0	0	0	0	0	0	0	0	0	0	0
TCONS_00024091	FBgn0003380	FBtr0301955	Sh	0	0	0	0	0.215695	0.179374	0	0	0	0	0	0	0	0	0	0	0	0
TCONS_00024092	FBgn0003380	FBtr0089659	Sh	0	0	0	0	0	0.000186	0	0	0	0	0	0	0	0	0	0	0	0
TCONS_00024093	FBgn0030886	FBtr0074539	CG12672	0	0.063198	0	0.03931	0	0	0	0	0.067873	0.077606	0	0	0	0	0	0	0	0
TCONS_00024094	FBgn0030890	FBtr0074531	CG7536	41.5273	58.2558	75.5135	47.1946	70.2108	57.5226	59.0939	84.7547	46.6712	43.96	69.1628	50.9759	32.9893	31.6495	40.8516	37.1072	17.865	21.5909
TCONS_00024095	FBgn0030890	FBtr0074530	CG7536	1.14444	0	2.8225	1.07962	1.75618	0	1.98766	0	7.27273	0	1.84861	0	2.05074	4.13548	1.36409	1.52249	1.90539	6.08383
TCONS_00024096	FBgn0051477	FBtr0089575	CG7206	14.7698	9.40111	6.73328	6.66859	16.1859	7.27718	11.9082	6.02375	21.6356	6.85234	4.27533	8.61686	10.2203	11.3405	21.9789	9.58315	5.39831	8.93645
TCONS_00024097	FBgn0030892	FBtr0089576	CG7206	13.161	12.7095	13.6052	17.011	5.92352	13.532	11.5477	9.78174	6.97305	12.5191	17.4705	15.4406	10.4727	10.7289	3.53158	13.1792	13.0736	13.1663
TCONS_00024098	FBgn0030894	FBtr0074528	CG7192	8.25045	14.2666	22.0767	4.83802	18.3563	13.5814	8.67439	18.3545	7.24308	1.27027	7.26868	5.7674	0.07528	5.47379	4.46119	7.05908	9.87284	13.2062
TCONS_00024099	FBgn0030894	FBtr0074527	CG7192	36.8546	33.4192	43.6732	41.3647	43.4456	35.4583	44.9573	42.8398	38.6069	31.5119	48.8479	44.6019	37.3842	32.8579	41.5884	38.7186	16.3028	22.3448
TCONS_00024100	FBgn0004028	FBtr0074525	wupA	0.000498	1.605	0	0	0	0	0.000159	0	0	0	0.241563	0	0.159426	0.00019	0	0.071242	0.887839	0
TCONS_00024101	FBgn0004028	FBtr0074526	wupA	0	0	0	0.684331	0	0	0	0	0	0	0.003548	0	0.014918	0.000211	0	0.000461	0	0
TCONS_00024102	FBgn0004028	FBtr0074524	wupA	0	0	0	0	0	0	0	0	0	0	0	0	0	0	0	0	0	0
TCONS_00024103	FBgn0004028	FBtr0074520	wupA	10.2215	44.8805	3.96863	14.289	0	0	7.18248	0	15.6948	17.4194	0	0.003573	2.6e-05	5.37375	2.68581	9e-06	11.2772	0
TCONS_00024104	FBgn0004028	FBtr0074521	wupA	0	7.39791	1.09173	0	0	0	0.623795	0	1.44918	0.833243	0.000236	0.9863	0.000132	0	0	0.000254	1.43143	0
TCONS_00024105	FBgn0004028	FBtr0074522	wupA	0.460822	0.001323	0	0	0	0	0.295434	0	4.18036	0.796705	1.7e-05	0.00298	0	0.427065	0	0.00019	0	0
TCONS_00024106	FBgn0004028	FBtr0074523	wupA	0	0	0	0.000393	0	0	0	0	1.26833	0.354533	0	8.3e-05	0	0.393119	0	1e-06	0	0
TCONS_00024108	FBgn0017418	FBtr0089507	ari-1	25.7501	26.6548	49.3662	29.1025	39.6387	14.0116	28.9281	49.2192	16.7554	23.955	34.4159	27.4096	21.195	2.8351	31.6697	22.3759	21.1335	20.0259
TCONS_00024109	FBgn0017418	FBtr0089508	ari-1	1.45544	4.25201	1.63706	0.844543	2.45523	10.6226	2.72115	4.5514	1.22955	1.39443	3.78476	4.40171	0.996529	4.81695	3.52601	0.902835	0	1.53791
TCONS_00024110	FBgn0017418	FBtr0089506	ari-1	12.9254	23.4653	14.9206	13.9907	33.7356	26.4124	25.2014	28.616	30.7244	13.9567	22.3205	14.4304	17.8637	28.1327	6.78529	13.001	4.08789	7.84946
TCONS_00024111	FBgn0030898	FBtr0074591	Andorra	0	0	0	0	0	0	0	0	0	0	0	0	0	0	0	0	0	0
TCONS_00024112	FBgn0030899	FBtr0074590	Her	0	0	0	0	0	0	0	0	0	0	0.291654	0	0	0	0	0	0	0
TCONS_00024113	FBgn0053639	FBtr0091616	CG33639	0	0	0	0.068664	0	0	0.076379	0	0.111196	0	0	0.108866	0.081055	0	0	0	0	0
TCONS_00024114	FBgn0030904	FBtr0300182	upd2	8.95025	6.17413	4.77557	5.90122	5.01969	5.89135	6.97093	3.98062	5.30935	7.75674	6.12661	7.04661	7.21584	8.00062	5.57358	10.3801	8.42478	8.53076
TCONS_00024115	FBgn0030905	FBtr0074584	CG15059	0.179076	0	0	0	0.69336	7e-06	0.208573	0	0	0	0	0.310411	0	0.949892	0	0.374371	0.180611	0
TCONS_00024116	FBgn0030905	FBtr0074585	CG15059	5.5e-05	0	0	0	6.6e-05	0.497237	0.000105	0	0	0	0	8.7e-05	0	6.3e-05	0	6.2e-05	7e-05	0
TCONS_00024117		FBtr0074582	CG15057	0	0	0	0	0	0	0	0	0	0	0	0	0	0	0	0	0	0
TCONS_00024118	FBgn0004956	FBtr0074581	os	4.25597	2.52475	1.3216	4.29738	0.007257	9.01985	7.24918	8.01635	0.911179	3.02823	4.79763	5.02672	4.6057	0.384121	3.5214	8.52007	6.479	2.36627
TCONS_00024119	FBgn0004956	FBtr0112847	os	24.7929	22.1967	18.4746	30.1454	29.7777	23.6368	18.6851	15.3195	27.243	23.9072	23.0845	28.9773	17.8613	29.3223	23.9619	22.8497	18.8647	31.9406
TCONS_00024120	FBgn0030912	FBtr0074580	CG6023	0.112211	0.105919	0	0.245379	0	0	0	0.004533	0	0	0	0	0.289122	0.050352	0.237905	1.8e-05	2.8e-05	0
TCONS_00024121	FBgn0030912	FBtr0074579	CG6023	0.002553	0.000963	0	9e-06	0	0	0	0.103818	0	0	0	0	0.000902	0.050794	0.686426	0.301207	0.409635	0.113875
TCONS_00024122	FBgn0030913	FBtr0074578	CG6123	0.098843	0.181939	0.067042	0.030048	0.187928	0.047605	0	0	0.146654	0.013186	0.014166	0	0.034677	0.048236	0.081347	0	0.014516	0
TCONS_00024123	FBgn0004957	FBtr0074577	por	16.8295	15.7611	12.6222	17.3782	14.3271	16.427	18.3473	15.5515	15.9769	19.548	15.6365	18.4838	14.6709	18.3041	17.4867	18.3874	15.6066	15.9177
TCONS_00024124	FBgn0008635	FBtr0074576	betaCop	40.9381	46.8367	39.1748	47.2716	43.9621	35.8103	51.5101	30.507	61.3783	37.6023	64.4399	57.5641	25.7596	33.149	32.2588	51.251	30.7846	47.1926
TCONS_00024125	FBgn0052549	FBtr0074572	CG32549	1.68224	0.911989	1.10279	0.001045	0.000891	0.197621	1.39318	0.009101	0	1.88114	0.007651	0	0.047712	0	0.003553	1.05509	0.000457	0.000446
TCONS_00024126	FBgn0052549	FBtr0074571	CG32549	2.92256	2.55258	6.74991	1.76324	4.39654	1.16801	2.78823	1.01499	6.37983	0.342341	1.66213	2.17033	1.50425	0.782584	5.01142	2.58671	0.760407	3.12631
TCONS_00024127	FBgn0052549	FBtr0074570	CG32549	0.006023	0.002021	5.33435	5.03483	7.28292	6.04935	4.55613	3.4278	0.321884	3.05612	7.20746	5.87093	1.92724	3.07838	6.27287	2.55075	2.14025	1.50255
TCONS_00024128	FBgn0052549	FBtr0074573	CG32549	1.08103	1.51646	1.88046	1.00856	1.59049	1.77145	2.83313	4.80706	1.60325	0.756688	1.74132	2.19116	0	0.744537	0.915537	0.346597	0	1.51645
TCONS_00024129	FBgn0052549	FBtr0074574	CG32549	0	1.12748	0.450646	0	0	2.36599	0	3.4081	0	0.000278	1.02758	0.00035	0	0	0	0.000149	0	0
TCONS_00024130	FBgn0052549	FBtr0074575	CG32549	4.78466	8.38476	8.11415	6.00327	6.4165	1.71204	5.56677	4.13664	7.13125	2.60505	5.10326	4.17064	4.54564	4.18281	2.85334	4.0316	2.37781	1.3147
TCONS_00024131	FBgn0085357	FBtr0112530	CG34328	3.21746	6.26342	6.2867	4.22783	5.65693	11.1604	5.02693	2.05433	3.77503	3.39216	4.8067	1.87561	6.28888	3.2642	5.01809	4.17141	3.68012	4.97445
TCONS_00024132	FBgn0052548	FBtr0074569	CG32548	0	0	0	0	0	0	0.055348	0	0	0	0	0	0	0	0	0	0	0
TCONS_00024133	FBgn0052548	FBtr0074568	CG32548	0	0	0	0	0	0	7.1e-05	0	0	0	0	0	0	0	0	0	0	0
TCONS_00024134	FBgn0052547	FBtr0290002	CG32547	0.016897	0.061378	0.042142	0.035289	0.128424	0	0.039237	0	0.144146	0.016034	0.015327	0.027635	0.042323	0.059658	0.096193	0.071073	0.047441	0.131249
TCONS_00024135	FBgn0030925	FBtr0074630	CG6361	3.7e-05	0.452055	0.420137	0.038109	0	0	0.197248	0.102698	0.193038	0.156308	0.054772	3.1e-05	0.278396	0.098373	0	0.117753	0.107934	0
TCONS_00024136	FBgn0030925	FBtr0113000	CG6361	0.120439	0.262016	0	0.07523	0	0	1e-06	1e-06	1e-06	1e-06	0	0.101703	0	1e-06	0.294848	1e-06	1e-06	0
TCONS_00024137	FBgn0030926	FBtr0074629	psh	0.1137	0.214251	0.142776	0	0	0	0.066633	0	0	0.052699	0	0	0	0	0	0	0	0
TCONS_00024138	FBgn0030927	FBtr0074628	CG15046	0	0.088844	0.121181	0	0	0	0	0	0	0.047563	0.044076	0	0.062305	0	0	0.052519	0	0.096149
TCONS_00024139	FBgn0030928	FBtr0074627	CG15044	0.111217	0.196887	0.52322	0	0	0	0.387783	0	0.186215	0.210259	0	0	0	0	0	0	0.512943	0
TCONS_00024140	FBgn0030929	FBtr0074626	CG15043	0.824243	2.2289	4.61985	1.72939	2.0652	0.987924	0.543591	0.219701	1.21869	1.93447	1.38706	0.996638	1.04255	1.29277	1.63058	1.37438	4.07975	0.929988
TCONS_00024141	FBgn0030930	FBtr0074625	GalNAc-T2	26.2196	32.4339	39.8158	33.4288	37.8441	32.4952	33.727	42.0251	34.1648	32.6859	40.6838	36.4694	4.03054	1.05041	0	3.26598	4.77653	0
TCONS_00024143	FBgn0010194	FBtr0074623	Wnt5	46.0774	48.1719	49.311	54.8745	48.7178	48.0227	46.2825	42.514	54.7042	33.3447	62.3404	59.7152	38.7658	46.5164	43.1427	56.5278	35.26	56.8048
TCONS_00024144	FBgn0030932	FBtr0074622	CG6461	5.02883	2.84145	1.61042	2.57142	2.09183	1.60217	3.06323	3.86782	1.6848	3.00872	2.37894	1.17748	2.33063	3.74135	4.99342	7.73659	5.84114	6.83766
TCONS_00024145	FBgn0030933	FBtr0074621	CG6470	0.358687	0.160679	0.214846	0.374438	0.420856	0.36552	0.257568	0.159467	0.379047	0.519473	0.206087	0.366959	0.84821	0.316957	0.424971	0.046976	0.343696	0.255015
TCONS_00024146	FBgn0030936	FBtr0074620	CG6481	0.19085	0	0.59185	0.069657	0.612877	0.213407	0	0.244387	0.111668	0.234313	0.693522	0.110931	0.159906	0.429797	0.251156	0.065597	0.211287	0.239884
TCONS_00024147	FBgn0030937	FBtr0074619	CG15042	0	0	0	0	0.131546	0	0	0	0	0.124923	0	0	0.082295	0.117151	0	0	0.06914	0
TCONS_00024148	FBgn0030940	FBtr0074618	CG15040	0.009531	0	0.043802	0	0.070104	0	0.032244	0.034691	0.049381	0.009391	0.029926	0.032786	0.023947	0	0	0.009728	0	0.017686
TCONS_00024149	FBgn0030941	FBtr0074617	wgn	7.22763	6.43396	7.69186	6.68484	5.33245	4.87466	5.86434	4.53332	6.60133	6.31238	5.49156	6.06442	11.5282	11.248	11.5295	11.8021	14.7974	13.8501
TCONS_00024150	FBgn0027335	FBtr0074616	Rip11	16.0027	17.214	14.4605	22.5128	18.6408	15.8919	18.491	12.4003	21.5203	18.4448	27.7841	25.3526	10.6069	18.9552	13.6971	23.3819	13.9862	24.2469
TCONS_00024151	FBgn0027335	FBtr0301545	Rip11	8.54472	12.0914	9.14189	9.20048	9.87405	10.325	9.84881	8.35588	8.68413	8.13477	10.7229	10.2292	3.57934	6.7298	5.87161	9.43656	4.24277	8.06548
TCONS_00024152	FBgn0030944	FBtr0074615	CG6617	98.5827	86.2171	94.7544	92.5289	89.3948	83.696	106.174	85.3271	88.1661	117.119	82.4496	97.442	88.9058	113.952	94.0124	104.042	105.414	97.1164
TCONS_00024153	FBgn0030945	FBtr0074614	Ing3	12.0884	11.7656	6.8803	14.5275	10.1341	10.0912	15.0859	7.89033	12.6895	24.0103	14.4587	13.9202	10.4772	15.0656	12.8558	14.3275	15.6941	16.2732
TCONS_00024154	FBgn0030946	FBtr0074613	CG6659	2.02847	0.000214	0.000301	2.29664	0	2.10057	0.533161	1.73412	1.30278	0.979856	2.30456	0.828229	2.09525	3.6989	3.19481	4.13002	3.06091	0.708981
TCONS_00024155	FBgn0030946	FBtr0074612	CG6659	15.9815	18.2588	22.0645	21.1816	22.8736	19.2934	22.1871	19.836	21.2987	14.931	21.4131	20.6087	14.3254	13.7368	19.798	17.6113	9.34573	17.0923
TCONS_00024156	FBgn0030947	FBtr0074611	CG6696	4.30659	4.30785	8.56087	5.95465	7.95641	8.29318	7.81646	7.79484	6.8678	5.78671	6.4702	7.31881	4.47894	3.57446	4.91016	5.56121	3.07064	4.99134
TCONS_00024158	FBgn0010383	FBtr0074610	Cyp18a1	1.6e-05	0.000248	0	4.2e-05	0	9.6e-05	0.000173	0	0.562554	0.069967	0	0.005018	0.405144	2e-05	1.3e-05	6e-05	0	2.4e-05
TCONS_00024159	FBgn0259231	FBtr0299681	CCKLR-17D1	0.049369	0	0	0.026132	0	0	0.057644	0	0.085945	0.046661	0	0	0	0	0	0	0	0
TCONS_00024160	FBgn0259198	FBtr0299682	CG42302	0	0	0	0	0	0	0	0	0	0	0	0	0	0	0	0	0	0
TCONS_00024161	FBgn0030951	FBtr0074607	CG6873	0	0	0	0	0	0	0	0	0	0	0	0	0	0	0	0	0	0
TCONS_00024162	FBgn0030952	FBtr0074605	CG12609	0	0	0	0	0	0	0	0	0	0	0	0	0	0	0	0	0	0
TCONS_00024163	FBgn0030952	FBtr0074606	CG12609	0	0	0	0	0	0	0	0	0	0	0	0	0	0	0	0	0	0
TCONS_00024164	FBgn0030954	FBtr0113003	CCKLR-17D3	1.04279	1.21535	0.471367	1.41189	0.960845	0.585235	0.738382	0.392656	1.54942	1.03428	1.46901	1.45267	0.470553	0.90292	0.416095	0.867544	0.316709	0.554321
TCONS_00024165	FBgn0030956	FBtr0074661	CG18259	35.3051	39.6537	47.8432	39.0771	43.9078	40.3692	40.7362	45.4211	37.8301	45.6341	45.3013	41.9245	36.0921	39.3816	42.9044	41.5908	34.5293	37.5901
TCONS_00024166	FBgn0030959	FBtr0074660	CG6961	51.6902	49.7268	64.2523	53.5458	65.3802	52.7812	60.2444	67.0171	51.7154	63.0645	60.7854	52.2975	39.9978	43.689	50.4623	45.9471	37.6446	40.2413
TCONS_00024167	FBgn0001090	FBtr0074659	bnb	1.1472	0	0	0	0	0	0	0	0	0	0	0	0	0	0	0	0	0.813404
TCONS_00024168	FBgn0001090	FBtr0074658	bnb	1.21955	1.50543	1.25441	1.97121	0	1.48162	2.58068	0.743043	2.83888	0.551908	1.26343	2.10677	1.8525	0.68835	1.05939	0.859506	1.76568	0.493291
TCONS_00024169	FBgn0001090	FBtr0074656	bnb	5.19871	9.95217	15.7662	6.78842	10.9396	9.13284	11.8769	5.66119	6.99757	1.00838	4.49635	10.1149	10.3691	4.47307	13.9806	10.529	6.92791	11.1654
TCONS_00024170	FBgn0001090	FBtr0074657	bnb	684.16	602.782	439.402	704.884	553.581	544.326	678.625	559.366	670.035	316.304	620.774	666.077	718.559	600.21	737.543	733.311	594.654	833.073
TCONS_00024171	FBgn0030966	FBtr0074655	CG7280	0.754146	1.29398	0.772229	0.892046	0.641115	0.892934	1.12949	1.65989	0.873974	1.32344	0.937871	0.999082	1.64172	1.26119	2.72408	2.09763	1.5309	1.49022
TCONS_00024172	FBgn0030968	FBtr0074654	CG7322	1.83526	2.55498	2.29404	1.21971	1.32598	0.342032	2.15348	1.77058	1.53894	1.2836	1.00189	0.99072	2.64939	1.23376	0.75957	1.63708	2.57409	0.980609
TCONS_00024173	FBgn0030970	FBtr0074653	CG7326	15.308	10.9789	10.6302	16.7469	11.7428	11.8014	11.6142	7.79289	11.2955	15.4856	13.8333	13.7724	13.3227	13.1074	13.1316	16.1744	14.8061	16.8867
TCONS_00024174	FBgn0030974	FBtr0074652	CG7358	52.7198	55.6872	39.2607	62.0899	50.7245	44.3116	75.2034	59.9354	57.7213	66.5209	74.3231	61.5974	52.3625	53.2818	61.1321	63.0336	61.5691	69.2543
TCONS_00024175	FBgn0085359	FBtr0112532	CG34330	0	0	0	0	0	0	0	0	0	0	0	0	0	0	0	0	0	0
TCONS_00024176	FBgn0030982	FBtr0074704	CG7423	0	0	0	0	0	0	0	0	0	0	0.398409	0	0	0	0	0	0	0
TCONS_00024177	FBgn0030983	FBtr0074703	CG15882	9.35547	10.8329	7.80441	8.17218	9.67825	16.9598	8.84805	9.41475	6.83147	8.09775	9.97411	9.50636	1.14863	0.543675	1.22005	0.794611	0.876473	0.288108
TCONS_00024178	FBgn0030984	FBtr0290275	tgy	0.562916	0.026919	2.82258	0.281257	0.948236	0.655533	0.452533	2e-05	1.81733	0.165783	0.27431	0.037987	0.011784	0	0.345826	0.000384	0.171711	0.114986
TCONS_00024179	FBgn0030984	FBtr0290276	tgy	2.16288	2.10775	1.44277	1.17613	0.681418	1.20312	1.21233	1.00009	2.8e-05	0.601358	1.1523	1.24633	0.390305	0	3.2e-05	0.278971	4.2e-05	3.4e-05
TCONS_00024180	FBgn0030985	FBtr0074701	Obp18a	0	0.657816	0.395513	0	0.322992	0	0.200541	0	0.62216	0.157761	0.379831	0.613918	0	0.550111	1.36647	0	0	0
TCONS_00024182	FBgn0261461	FBtr0299623	RhoGAP18B	7.25617	13.2713	17.7201	8.77167	16.9319	12.676	10.7856	20.5554	10.0062	6.2485	10.8917	7.12765	6.73473	3.09923	4.8723	3.39582	2.85721	0
TCONS_00024184	FBgn0261461	FBtr0299624	RhoGAP18B	9.12293	11.7298	27.9141	7.15871	8.48272	6.89476	10.5746	5.89644	22.5352	5.04234	7.70109	10.4762	8.26286	6.87927	9.11253	8.38847	5.28094	12.3047
TCONS_00024185	FBgn0261461	FBtr0299622	RhoGAP18B	1.45279	0	0	0.005396	0.60765	0.149593	4.96663	5.4365	0.001604	1.05074	4.15191	3.75565	0.000504	0	0	0.001449	0.000589	0
TCONS_00024186	FBgn0261461	FBtr0299625	RhoGAP18B	0.143092	0	0	0	0.059687	0.02498	0.878829	0.868572	0	0.178558	1.60563	0.868361	0	0	0	0	0	0
TCONS_00024187	FBgn0030989	FBtr0074698	inx5	1.66386	0.587127	1.17332	0.941377	0.700922	1.42116	1.23025	1.04853	1.15886	1.23344	0.878916	1.05447	1.71986	0.558557	1.01455	0.892193	1.00412	0.408447
TCONS_00024188	FBgn0047095	FBtr0091949	pncr004:X	3.04662	14.8137	0.550921	3.09538	0	0.814635	0.544172	0.453984	0.851837	1.7025	0	0.855326	1.16519	2.35283	0.960087	0.477991	0.818206	1.83074
TCONS_00024189	FBgn0030990	FBtr0074697	CG7556	33.8463	29.9876	24.1442	34.042	28.6692	22.2283	35.9071	21.6846	34.537	35.5617	35.4083	33.0655	28.0691	31.0945	27.8535	35.8729	34.2337	35.4384
TCONS_00024190	FBgn0030995	FBtr0074696	CG7914	6.16479	4.93229	2.85833	5.54517	4.94734	4.0884	4.26408	2.23997	5.38784	4.31178	4.81305	3.44299	4.13653	2.22996	3.1492	4.67591	2.98373	3.72346
TCONS_00024191	FBgn0031674	FBtr0074694	CG7990	0.000713	0.000684	1.04615	0.000717	0.000691	0.865503	0.00215	0.000623	0.000694	0.000603	0.0008	0.000656	1.16837	0.000638	0.000682	0.000685	0.000676	0.000626
TCONS_00024192	FBgn0030997	FBtr0074695	CG7990	1.02054	1.77461	3.5e-05	0.818575	0.64787	0.000402	1.07623	0.899466	1.92483	0.972784	0.689684	0.802394	0.000295	1.04187	1.3237	0.968408	0.928736	1.08512
TCONS_00024193	FBgn0027603	FBtr0074693	Ulp1	77.517	84.2507	86.5864	75.2521	89.2531	76.7045	72.3522	91.3603	91.8662	26.1421	84.5804	83.9597	61.6154	68.4036	82.6318	74.7273	57.0388	80.8285
TCONS_00024194	FBgn0030998	FBtr0074692	CG14195	1.22287	1.3114	1.07391	0.872781	1.12164	1.49203	1.48217	1.56086	1.28314	1.29195	0.560357	0.691938	1.20759	0.529325	1.03742	0.717783	1.00276	0.418935
TCONS_00024195	FBgn0031002	FBtr0074691	CG14196	0.334213	0.928028	0.742083	0.389105	0.761101	0.39822	0.508246	0.420445	0.518457	0.126565	0.409539	0.391439	0.923041	0.174518	1.15626	0.423254	0.346807	0.458126
TCONS_00024196	FBgn0031004	FBtr0074690	CG7992	5.49425	6.60935	5.98616	6.3907	6.09034	7.51869	6.16058	3.71895	6.6109	4.77187	5.40682	7.67343	6.54035	4.92805	6.50306	5.83146	4.44717	6.13019
TCONS_00024197	FBgn0031006	FBtr0074689	rictor	18.578	19.5378	18.7274	17.2141	18.4092	15.8014	19.7933	12.9537	26.6417	8.55159	23.113	20.4469	17.4602	15.1188	19.8209	25.5236	14.4282	22.6918
TCONS_00024198	FBgn0031008	FBtr0074688	CG8010	27.9037	27.187	29.7414	29.3083	37.0466	26.2798	36.5314	39.8901	28.3798	39.3143	31.5429	25.237	29.9532	28.8868	30.3012	28.1034	25.7046	23.767
TCONS_00024199	FBgn0052537	FBtr0074687	CG32537	2.216	2.15886	0.000103	2.42681	0.750124	2.16529	2.34564	1.7591	3.27648	2.4638	9.9e-05	2.50288	2.928	0.00016	0.744701	1.48811	0.725308	1.15166
TCONS_00024200	FBgn0052536	FBtr0074686	CG32536	8.07674	5.2455	5.78124	6.91028	5.01764	4.35872	7.46597	4.26126	5.15302	9.06567	8.11074	5.53325	2.20392	3.75764	4.08195	2.23185	3.7676	2.89265
TCONS_00024202	FBgn0051948	FBtr0113005	CG8028	3.07019	2.98186	3.8002	2.99727	2.58941	1.72274	2.54546	1.00202	2.66428	1.10146	2.04005	1.72824	4.41973	1.14768	3.04119	2.34199	1.4414	1.41525
TCONS_00024203	FBgn0051948	FBtr0074685	CG8028	5e-05	7.6e-05	0	3.6e-05	6.6e-05	0.574373	0	7.2e-05	0.883298	4.7e-05	0.021623	7e-05	4.3e-05	5.1e-05	0.942493	3.9e-05	0.077578	5.9e-05
TCONS_00024204	FBgn0031011	FBtr0301226	CG8034	0.00044	0	0	2.14274	0	0.036636	0.000346	0.200091	0	0.003072	0	0	1.28778	0.00111	0	0.420418	0.022312	0
TCONS_00024205	FBgn0031011	FBtr0074684	CG8034	25.3346	24.9957	25.8377	27.8169	28.7933	23.754	23.3288	20.6893	36.8077	15.1665	33.8284	36.1016	9.04653	15.5795	12.9008	22.2594	10.8492	19.3494
TCONS_00024206	FBgn0031012	FBtr0074683	CG8051	0.398812	1.15716	0.223512	0.530155	0.058739	0.052555	0.336734	0.057171	1.02351	0.145008	0.031126	0.211744	0.231458	0.15906	0.060862	0.096041	0.626501	0.179558
TCONS_00024207	FBgn0065084	FBtr0091699	snmRNA:763	0	0	0	43.7308	0	0	28.3894	0	0	0	0	0	0	0	0	0	0	0
TCONS_00024208	FBgn0259834	FBtr0074682	out	22.2339	31.3878	45.8786	27.5687	33.2189	28.4626	23.49	27.0649	41.2931	14.0476	34.9495	37.6049	13.3885	21.531	20.4836	30.0242	11.3002	23.9554
TCONS_00024210	FBgn0086778	FBtr0074680	gfA	0.000584	0.167664	0	0	0.352344	5e-06	0.000844	0.000127	0	0	0	0	0	0	6.7e-05	0	0	0.000941
TCONS_00024211	FBgn0086778	FBtr0074681	gfA	0	0	0.000298	0.000345	4.7e-05	0	0	0.180464	0.00036	0.000261	0.25247	0.000354	0.000277	0.000255	0.579721	0	0.000337	0
TCONS_00024212	FBgn0086778	FBtr0301834	gfA	0.362095	0.000224	0	0	0	6.4e-05	0.144585	0	0	0	0	0	0.427954	0.192136	6.4e-05	0.051823	0.194403	0
TCONS_00024213	FBgn0086778	FBtr0301835	gfA	0.001478	0.588314	0	0	0	9e-06	0.021446	0	0	0	0	0	0	0.051679	0	0.06256	0	0
TCONS_00024214	FBgn0052533	FBtr0074786	CG32533	15.7754	17.0835	12.4016	16.7763	16.354	14.0443	22.6309	17.0436	18.4129	20.3144	21.136	16.7831	14.7612	14.0478	16.4024	16.9656	16.442	17.1895
TCONS_00024215	FBgn0044030	FBtr0074785	mRpS14	96.8397	69.3505	43.4877	74.7856	61.9434	60.4002	75.9865	50.6515	67.9191	71.1752	66.2703	53.1068	95.1744	84.7586	74.6172	84.7819	111.717	71.2764
TCONS_00024216	FBgn0020261	FBtr0074784	pcm	14.3427	13.7689	8.70418	8.7175	9.76202	5.55141	14.2183	8.32817	15.9342	6.23253	8.63701	10.4933	8.85349	5.6597	13.0545	13.5546	6.53784	5.41409
TCONS_00024217	FBgn0020261	FBtr0302082	pcm	4.9614	4.36764	8.45017	11.6328	7.38924	10.6477	11.824	8.20225	9.36091	9.77973	15.0223	9.92939	7.28346	9.08383	4.05916	7.81143	9.61961	13.405
TCONS_00024218	FBgn0031022	FBtr0074783	CG12204	10.8931	8.8723	6.59687	14.5552	8.24306	5.50562	10.9583	8.28056	8.87457	10.01	10.9872	9.08315	18.5869	11.5578	14.145	15.9769	15.6074	14.9982
TCONS_00024220	FBgn0040890	FBtr0300214	CG14199	68.441	61.8611	44.5218	63.5296	62.8686	54.2908	59.6823	35.2413	69.6769	59.5056	67.8686	68.3527	1.90267	1.80207	2.04273	2.45342	0	0
TCONS_00024221	FBgn0027291	FBtr0074780	l(1)G0156	124.19	117.571	88.6337	116.766	114.028	90.407	115.701	106.771	106.967	66.9921	122.81	115.584	105.16	90.4178	98.4316	120.028	93.9572	91.225
TCONS_00024222	FBgn0264489	FBtr0074781	l(1)G0156	9.86931	2.1425	6.02504	8.6787	3.36908	10.4304	2.78849	7.04171	3.82549	3.93939	1.69579	5.10073	6.24853	5.5377	11.2232	5.6416	8.04766	12.4889
TCONS_00024223	FBgn0031026	FBtr0074779	CG12231	0	0	0	0	0	0	0	0	0	0	0	0	0	0	0	0	0	0
TCONS_00024224	FBgn0052532	FBtr0074778	CG32532	0.072992	0.0745	0.214265	0.060062	0.078597	0.098608	0.032945	0.098378	0.099784	0.057106	0.052373	0.072712	0.053816	0.073209	0.055515	0.149385	0.055216	0.111415
TCONS_00024225	FBgn0026430	FBtr0074776	Grip84	0.911642	0.579877	0.921316	1.53596	0	0.000466	0	0.002123	0.000745	0.996866	0.560915	0.000865	0.108892	0.442512	0.137837	0.32324	0.304345	0.272058
TCONS_00024226	FBgn0026430	FBtr0074777	Grip84	5.70649	3.14822	4.00146	4.9944	0	0.000448	0	0.016351	0.002612	3.00891	2.70967	0.003359	5.09582	4.88493	3.16149	6.12434	4.55474	3.96781
TCONS_00024228	FBgn0026430	FBtr0074775	Grip84	4.26266	4.61782	3.90244	6.31494	7.05009	12.5251	4.16707	2.41034	6.66903	3.88528	5.97938	5.03714	0.416274	1.6789	1.09569	1.48156	1.52976	1.6613
TCONS_00024229	FBgn0026430	FBtr0301307	Grip84	4.35118	4.00038	4.90414	5.86302	8.76645	5.32673	4.22037	2.60295	4.59793	4.7385	7.49876	5.36445	1.06833	1.4702	1.18972	3.38543	1.42648	6.09667
TCONS_00024230	FBgn0026430	FBtr0301308	Grip84	25.8355	25.2177	16.7999	20.532	26.4454	19.0325	25.9837	23.0643	31.0457	11.9905	27.1812	26.8875	17.2582	17.4429	23.0029	25.8963	21.2013	23.5479
TCONS_00024231	FBgn0031030	FBtr0074774	Tao-1	49.908	86.8495	112.169	64.8678	101.529	76.3731	80.2149	122.199	76.0101	53.4931	93.0029	76.205	68.7309	70.9061	99.0089	62.9546	40.7252	63.2321
TCONS_00024232	FBgn0031030	FBtr0074773	Tao-1	9.74517	7.70631	9.41296	7.26856	10.6902	7.95058	6.68937	12.4334	11.8094	6.06389	8.35805	10.4127	5.36125	7.77761	7.77425	11.2268	6.7876	4.55407
TCONS_00024233	FBgn0031030	FBtr0074772	Tao-1	10.956	4.49008	0	7.01936	3.97672	4.01835	12.9807	5.13165	7.40904	11.8656	15.292	7.36314	5.14555	5.49867	3.5014	4.23122	0.013675	1.99141
TCONS_00024234	FBgn0031030	FBtr0074771	Tao-1	53.5765	64.2096	70.3696	67.3146	75.0112	58.699	71.3492	80.3923	69.756	39.4737	82.2114	67.476	50.6697	50.9727	59.6827	67.3094	45.9226	64.8213
TCONS_00024235	FBgn0038090	FBtr0074770	CG14218	2.31005	2.71421	3.55739	3.40869	3.28409	1.67012	2.26632	5.01911	1.64442	2.65165	4.00335	1.58879	2.27904	2.12155	1.83545	1.51042	1.49341	1.42551
TCONS_00024236	FBgn0031033	FBtr0074769	CG14219	2.56934	2.08293	2.77051	2.12707	1.80266	2.46754	1.601	1.22355	1.64697	1.91288	0.922348	1.54285	1.04469	0.560026	0.99305	0.634937	1.12881	1.00561
TCONS_00024237	FBgn0031036	FBtr0074768	CG14220	31.0996	22.2284	22.5535	37.1628	30.4994	26.8246	29.1698	20.7492	25.3532	37.8714	35.2489	29.8774	29.4416	30.888	28.847	39.7982	27.2755	28.8696
TCONS_00024239	FBgn0027358	FBtr0074767	Tim9b	11.8411	12.8108	11.7403	11.8071	11.3869	6.57847	8.39405	7.22694	6.57175	10.5777	2.63217	0.530386	6.34817	12.6593	17.0471	6.58688	14.7901	0.91665
TCONS_00024240	FBgn0031042	FBtr0290086	CG14221	2.66771	1.29586	1.14308	3.61173	2.76044	1.5224	2.86324	0.669235	2.19578	4.0289	1.6726	2.79661	2.51678	2.05814	1.70314	1.8705	1.74615	1.65937
TCONS_00024241	FBgn0031043	FBtr0074763	CG14222	128.007	132.006	141.15	120.938	140.72	123.397	127.882	166.654	115.668	128.534	116.904	121.662	145.35	121.708	161.395	106.811	133.028	105.839
TCONS_00024242	FBgn0087008	FBtr0074762	e(y)3	37.26	41.7967	45.9441	47.4787	49.375	41.1738	56.4552	47.5801	57.8046	22.6409	65.6731	50.2595	28.9872	32.0962	35.8803	51.3465	24.7557	44.3303
TCONS_00024243	FBgn0031048	FBtr0074761	CG12237	41.2753	34.8953	27.2977	43.043	36.5923	35.5824	40.7066	39.2696	33.5577	50.2393	37.4622	39.4175	35.9714	36.9141	40.3726	39.9427	33.529	39.3832
TCONS_00024244	FBgn0031050	FBtr0074760	Arp11	28.5992	20.7248	15.5918	25.9221	16.0114	16.7713	27.2452	15.0498	22.5267	31.3529	21.2953	25.3086	22.0135	16.2317	23.7377	22.4809	26.9491	23.0099
TCONS_00024245	FBgn0031051	FBtr0074759	Ranbp21	16.0054	19.8678	22.6393	21.3699	24.4274	22.3081	26.4477	26.8614	25.2664	12.7924	34.1142	24.7649	12.6901	12.8787	16.9598	18.975	8.33304	15.3334
TCONS_00024246	FBgn0031053	FBtr0074758	CG14223	5.64623	3.82545	2.44619	4.62874	3.82033	2.19044	5.11584	3.70523	4.15043	3.28446	5.12771	4.42236	3.20969	2.68205	3.398	3.41694	2.59578	2.3091
TCONS_00024247		FBtr0074757	CG14225	0.307758	0.508364	0.227479	0.583966	0.583366	0.154701	0.43009	0.165068	0.789161	0.321965	0.574549	0.511035	0.11604	0.324207	0.535342	0.45419	0.380882	0.241181
TCONS_00024248	FBgn0043903	FBtr0074756	dome	85.6986	100.705	108.723	108.106	111.201	97.3012	131.312	117.672	116.98	76.1579	134.558	111.765	72.1215	72.8182	85.6898	98.7086	56.3261	84.6755
TCONS_00024249	FBgn0031058	FBtr0300350	CG14227	5.28382	3.31853	7.37996	6.5789	4.99533	4.87602	2.78735	3.94323	3.70883	7.31522	5.81392	7.27063	4.64799	4.79325	4.17441	3.85709	3.9191	5.69919
TCONS_00024250	FBgn0086384	FBtr0074754	Mer	45.5781	44.2377	40.9856	50.8409	51.9306	43.2853	47.1661	46.0957	47.5511	36.071	55.0627	48.9285	42.9238	38.4794	44.4074	52.1139	34.395	47.077
TCONS_00024251	FBgn0031059	FBtr0074753	CG14229	26.026	32.7314	45.9813	28.694	37.5216	38.2736	34.8981	50.4207	34.9304	33.5401	40.597	28.4335	31.005	24.1627	37.2768	27.9643	17.8597	19.3988
TCONS_00024252	FBgn0031060	FBtr0074814	CG14231	18.2251	14.2116	9.07279	13.7463	11.3702	9.22948	16.2141	12.3482	11.0336	16.7804	13.4629	12.8274	11.7786	15.4947	12.7854	14.9032	18.8588	15.5088
TCONS_00024253	FBgn0031061	FBtr0074813	CG14232	28.0344	22.4084	18.0726	26.4802	21.2884	23.2676	22.4708	15.2519	22.6698	23.112	22.9682	27.6475	20.7238	21.2599	21.4662	28.0771	21.6934	27.2942
TCONS_00024254	FBgn0040089	FBtr0074812	meso18E	11.8861	8.49131	11.2419	8.25694	8.60212	9.61145	11.15	7.2491	12.854	4.68203	8.67346	9.81596	4.95816	5.84778	4.21723	11.4711	6.57982	6.83512
TCONS_00024255	FBgn0040089	FBtr0301703	meso18E	6.87059	15.4168	16.8097	7.76046	11.4933	7.15762	8.64076	6.80582	20.0974	3.5145	9.68298	9.35855	6.05688	9.33433	8.20128	10.9077	4.69245	12.0439
TCONS_00024256	FBgn0031066	FBtr0074815	CG14235	15.4299	12.8323	8.26452	23.8343	22.6061	15.5818	15.0232	17.0819	7.45706	10.6131	14.4931	21.3134	14.9151	12.8924	12.4281	9.95174	12.3538	9.97819
TCONS_00024257	FBgn0031066	FBtr0074817	CG14235	139.747	140.29	126.454	126.383	136.965	116.308	127.113	127.176	129.496	134.469	122.624	103.34	134.04	146.115	157.812	148.748	134.137	146.947
TCONS_00024258	FBgn0031066	FBtr0074816	CG14235	198.301	130.111	99.0257	185.105	108.281	165.054	174.704	137.837	145.14	181.761	148.696	157.651	168.294	106.445	128.733	165.379	167.692	115.01
TCONS_00024259	FBgn0042132	FBtr0074810	CG18809	13.4784	16.1831	13.5463	15.4798	12.6292	16.0069	9.5479	6.65654	10.5122	10.0823	10.7401	25.3969	10.2117	12.709	3.68073	14.3911	7.19655	12.8952
TCONS_00024260	FBgn0042132	FBtr0074811	CG18809	25.8629	15.0784	12.1826	30.5933	20.4263	21.9321	28.0947	23.9794	21.1284	24.7258	24.5611	19.7364	17.943	13.3348	25.7859	18.8235	16.3965	16.8083
TCONS_00024261	FBgn0031070	FBtr0074809	CG12702	51.4606	60.0422	50.9559	54.5617	58.8887	48.089	76.8066	66.2446	69.2347	41.3522	73.6469	61.8368	46.9005	43.0717	55.7855	51.0667	44.8464	50.3328
TCONS_00024262	FBgn0259789	FBtr0074808	vfl	22.43	25.2226	25.1949	20.2953	26.3718	33.0827	25.9535	23.3517	20.2448	14.2519	30.5611	23.5236	13.2645	15.9569	10.2871	21.6674	14.1403	12.1284
TCONS_00024263	FBgn0259789	FBtr0074807	vfl	80.2894	83.5824	91.6877	101.739	105.574	89.1912	116.706	94.4139	127.315	60.9317	114.474	112.57	49.3509	54.6848	70.7444	71.1182	36.1914	82.8998
TCONS_00024264	FBgn0031074	FBtr0074806	skpE	1.10925	0.838347	1.11344	0.238829	2.11784	1.15694	1.03924	0.411319	2.37683	0.637781	0.656801	0.394531	0.573052	0.800663	3.26962	0.95047	0.218571	0
TCONS_00024265	FBgn0261811	FBtr0074805	jog	15.9284	14.2309	11.8789	18.2836	12.8101	10.291	18.7335	13.1779	16.4517	17.8369	17.1923	16.4274	15.3046	14.1203	18.1113	20.2784	18.8911	20.5785
TCONS_00024266	FBgn0261811	FBtr0074804	jog	7.34097	6.63612	6.02765	7.00439	6.18264	6.9625	7.97493	4.77142	7.43171	5.87487	7.68442	7.77998	7.25755	8.77874	8.38606	8.80086	5.59849	9.27252
TCONS_00024267	FBgn0031077	FBtr0289978	CG15618	5.80732	6.67742	5.98253	6.90907	5.35837	6.23301	8.33832	5.10164	8.92044	7.33538	9.066	8.31563	4.18105	5.6003	5.70567	7.00402	5.88295	8.4514
TCONS_00024268	FBgn0086782	FBtr0074802	amn	0.182178	0.417577	0.351892	0.203599	0.465946	0.090422	0.180483	0.102743	0.377643	0.046125	0.35992	0.19	0.276635	0.168428	0.150302	0.28233	0.127069	0.434589
TCONS_00024269		FBtr0070037	CG32821	0	0	0	0	0	0	0.570531	0	0	0	0	0	0	0	0	0.512123	0	0
TCONS_00024270	FBgn0031080	FBtr0070036	CG12655	0.460556	0.825584	0.37192	0.315541	0.285879	0	0.176117	0	0.508653	0	0	0	0.374845	0.261044	0.854338	0	0.432291	0.886887
TCONS_00024271	FBgn0031082	FBtr0070035	CG17003	0	0	0	0	0	0	0	0	0	0	0	0	0	0	0	0	0	0
TCONS_00024272	FBgn0053517	FBtr0070034	D2R	0	0	0	0	0	0	0	0	0	2.6e-05	0	0	0	0	0	0	0.042042	0
TCONS_00024275	FBgn0053517	FBtr0091461	D2R	0	0	0	0	0	0	0	0	0	1.1e-05	0	0	0	0	0	0	0.000413	0
TCONS_00024276	FBgn0053517	FBtr0070033	D2R	0	0	0.034346	0.046397	0	0	0	0	0	0	0	0	0	0	0	0	0	0
TCONS_00024278	FBgn0053517	FBtr0100196	D2R	0	0	0	4.6e-05	0	0	0	0	0	0	0	0	0	0	0	0	0	0
TCONS_00024280	FBgn0031086	FBtr0070032	CG9571	0	0	0.248972	0	0.559405	0.171322	0.119921	0.895782	0	0.200769	0	0	0	0	0.585861	0.10891	0.094879	0
TCONS_00024281	FBgn0260871	FBtr0301573	CG42581	0	0	0	0	0	0	0	0	0	0	0	0	1.38994	11.2472	18.0878	9.19515	8.98777	6.43718
TCONS_00024282	FBgn0040784	FBtr0301572	CG15323	8.33294	10.7901	7.75585	4.87257	11.2813	3.04619	8.449	7.12407	8.81904	6.8829	6.25113	8.85547	2.6124	0.908527	1.58544	1.6149	0.882318	0.989807
TCONS_00024283	FBgn0260872	FBtr0301571	CG42582	0	0	0.307716	0.555984	0.244784	0	0	0	0.452096	0	0	0	0	0	0	0	0	0
TCONS_00024284	FBgn0041626	FBtr0070029	Or19a	0	0	0	0	0.145338	0	0	0	0	0	0	0	0	0	0	0	0	0
TCONS_00024285	FBgn0031090	FBtr0070028	Rab35	66.0359	89.1645	120.348	72.6925	122.034	92.4374	95.0689	145.811	88.8952	57.8055	114.232	78.2209	74.813	67.8276	91.2543	71.3447	50.4829	57.9501
TCONS_00024286	FBgn0031091	FBtr0070027	CG9576	32.6018	26.4513	21.0188	25.3977	21.8053	18.0186	27.1843	20.5958	23.5946	22.9888	22.3223	24.9233	25.7212	25.3492	24.7307	27.0042	31.4918	30.3298
TCONS_00024287	FBgn0031093	FBtr0070026	CG9581	20.3152	23.4012	16.5632	19.0473	20.8264	15.467	30.1088	28.6487	18.0729	27.4465	21.1045	18.224	20.3789	17.9996	21.1831	14.9714	23.5365	15.4159
TCONS_00024288	FBgn0000084	FBtr0301931	AnnX	1.06866	1.95545	0.550781	0.01007	0.71785	0.994197	1.07829	0.910213	0.286785	1.7696	0.982739	4.1e-05	2.03489	0.896843	7.5e-05	0.000235	1.58456	0.006704
TCONS_00024289	FBgn0000084	FBtr0070025	AnnX	0.574378	0.000383	0.000446	1.5666	0.000474	0.000398	0.000379	0.053552	0.253986	0.000977	0.000418	1.02628	0.001761	0.000384	1.01511	1.51348	0.001277	1.94084
TCONS_00024290	FBgn0067861	FBtr0089604	Sdic1	0	0	0.152257	0	0	0	0.037469	0.115748	0.052944	0	0	0	0.121485	0.056618	0	0.033804	0	0
TCONS_00024291	FBgn0053491	FBtr0089603	CG33491	0	0	0	0	0	0	0	0	0	0	0	0	0	0	0	0	0	0
TCONS_00024292	FBgn0053497	FBtr0089610	Sdic2	0	0	0	0	0	0	0	0	0	0	0	0	0	0	0	0	0	0
TCONS_00024293	FBgn0053496	FBtr0089609	CG33496	0	0	0	0	0	0	0	0	0	0	0	0	0	0	0	0	0	0
TCONS_00024294	FBgn0052823	FBtr0089465	Sdic3	0	0.110132	0	0.094585	0	0	0	0	0	0.028216	0	0.048894	0	0	0.055975	0	0	0.111904
TCONS_00024295	FBgn0053487	FBtr0089464	CG33487	0	0	0	0	0	0	0	0	0	0	0	0	0	0	0	0	0	0
TCONS_00024296	FBgn0053499	FBtr0089612	Sdic4	0	0	0	0	0	0	0	0	0	0	0	0	0	0	0	0	0	0
TCONS_00024297	FBgn0053498	FBtr0089611	CG33498	0	0	0	0	0	0	0	0	0	0	0	0	0	0	0	0	0	0
TCONS_00024299	FBgn0003654	FBtr0089409	sw	0.002066	0	0	0	0	0.058015	0	0.023071	0	0	0	0	0	0.231925	0	0.042863	0	0
TCONS_00024302	FBgn0003654	FBtr0089401	sw	0.109392	2.44235	1.59091	1.22936	0.000542	0.106538	0.38918	2.51016	0.000211	1.55484	1.90457	1.1064	0.801906	3.73996	1.85313	0.938271	0.277155	0.740129
TCONS_00024303	FBgn0003654	FBtr0089397	sw	0.754588	1.52513	1.45917	0.620501	0.714706	0.397051	2.31561	1.03321	1.07767	1.47712	1.67074	0.664931	0.875285	0.427047	1.67241	2.61132	0.48517	0.704861
TCONS_00024304	FBgn0003654	FBtr0089398	sw	0	0	0	0.215352	0	0.412765	0.703812	0.54766	0.570119	0	0.25083	0.34385	0.307319	0.447516	0	0	0.512666	0
TCONS_00024305	FBgn0003654	FBtr0089399	sw	0.272879	0	0	0.65926	0.756318	0	0	0	0	0	0	0.352924	0	0	0	0.282605	0	0.387068
TCONS_00024306	FBgn0003654	FBtr0089400	sw	4.22614	1.9849	1.92265	2.65539	3.70369	1.50198	1.69799	3.25209	3.1152	2.54369	2.88654	3.40527	2.36911	2.25876	2.10402	2.80408	1.93642	3.16207
TCONS_00024307	FBgn0003654	FBtr0089402	sw	0.314811	0.478178	0	0.285035	0.585758	1.13527	0	0	1.58484	0.461678	0.299286	0	1.08445	0.736114	0.504415	1.18807	0	0
TCONS_00024308	FBgn0003654	FBtr0089403	sw	0	0	0.000186	0.000734	0	0	0	0	0.015949	9.8e-05	0	0.002733	0	0	0	0.000185	0	0
TCONS_00024309	FBgn0003654	FBtr0089404	sw	0	0	2.14621	0.770709	0	1.35374	2.47143	0	0.980176	1.54092	1.09638	1.02116	0.923228	0	0.000108	0.852124	1.00154	0
TCONS_00024310	FBgn0003654	FBtr0089405	sw	0	0	0	0	0	0	0	0	0	0	0	0	0	0	0	0	0	0
TCONS_00024311	FBgn0003654	FBtr0089406	sw	1.17965	0	0.903682	0	0	0	0	0	0	0	0	0	0	0	0	0	0	0
TCONS_00024312	FBgn0003654	FBtr0089407	sw	0	0.000625	0	0	2.14532	0.535914	0.917661	0.026679	0	0.000184	0.000278	0	0.000209	0.000126	0	0	7.8e-05	0.000308
TCONS_00024313	FBgn0003654	FBtr0089408	sw	0.096076	0	0	1.60992	0.506786	0.500242	1.02976	0.190013	0	0.659556	0.621853	0.800858	0	0.135934	0	0.108527	0.402163	0.818975
TCONS_00024315	FBgn0031098	FBtr0077341	CG17068	13.9505	14.823	11.8519	15.8349	13.3194	11.946	16.7476	13.579	14.9909	14.5678	16.5301	15.2969	16.9075	20.2236	20.9392	23.3124	18.8247	20.8073
TCONS_00024316	FBgn0031099	FBtr0077340	CG17065	4.56647	3.68199	2.79102	2.76562	1.51405	1.75149	3.72162	1.86915	1.68671	3.75741	3.01463	2.52489	1.91319	2.63126	2.75225	3.11631	3.35456	3.12401
TCONS_00024317	FBgn0031099	FBtr0301568	CG17065	0.00035	0.000345	0.000165	1.14012	1.28683	1.01196	0.000274	9e-05	1.14396	0.000154	0.00029	1.40789	1.09389	4.2e-05	0.000232	0.689506	0.000284	0.000232
TCONS_00024318	FBgn0027107	FBtr0077339	inx6	0	0	0	0	0	0	0	0.110707	0	0.057037	0	0	0.074343	0	0	0	0	0
TCONS_00024319	FBgn0039733	FBtr0077338	CG1504	2.08603	2.70607	1.08571	2.05045	2.44417	2.80042	1.99547	0.877531	1.36025	1.78956	3.50067	2.83751	0.887918	0.774779	0.356827	1.74661	0.713537	0.602874
TCONS_00024320	FBgn0031103	FBtr0077332	CG12679	0	0	0	0	0	0	0	0	0	0	0	0	0.31673	0	0	0.131926	0	0
TCONS_00024321	FBgn0085340	FBtr0112509	CR34311	0	0	0	0	0	0	0	0	0	0	0	0	0	0	0	0	0.341056	0
TCONS_00024322	FBgn0031104	FBtr0302241	CG15460	0.197694	1.11	0	0.430887	0	0.331883	0.228739	0.361725	0.344555	0.553902	0.617164	0	0.986924	0	0.383436	0	0.208533	0
TCONS_00024323	FBgn0031106	FBtr0077330	Syx16	8.16057	5.84942	4.62886	12.1332	8.14438	8.83547	10.7999	4.89219	8.87034	15.5018	12.4142	12.8217	6.95145	7.6814	5.24479	11.6768	5.94839	9.15445
TCONS_00024324	FBgn0031108	FBtr0077329	CG15459	0	0	0	0	0.110279	0	0	0.101436	0	0	3.8e-05	0	0	0	0	0	0	0
TCONS_00024326	FBgn0040651	FBtr0077328	CG15458	0	0.414934	0	0	0	0	0	0.409954	0	0.145112	0.369823	0	0	0	0	0.673002	0	0
TCONS_00024327	FBgn0031111	FBtr0077326	Obp19c	0.079289	0.149369	0	0.16664	0	0	0	0.145395	0.140289	0	0.149219	0.136124	0.099918	0.295659	0	0.084109	0.149642	0
TCONS_00024328	FBgn0023177	FBtr0077324	Pp4-19C	215.608	226.34	226.655	230.704	237.273	196.778	236.372	248.184	213.257	230.164	237.817	218.345	166.038	210.763	201.737	206.623	203.845	205.918
TCONS_00024329	FBgn0023177	FBtr0077325	Pp4-19C	6.94039	6.23041	3.58471	7.43356	5.50111	4.78174	5.6571	5.23228	3.61256	7.57787	7.51388	3.68996	7.36293	5.14776	2.95681	9.81582	7.97771	10.2485
TCONS_00024330	FBgn0040650	FBtr0077323	CG15456	61.6759	26.1284	24.7763	31.0751	19.5842	26.261	46.4086	26.4763	24.0492	50.1287	31.5658	42.4878	28.8684	18.8174	30.5262	23.4993	34.1289	19.8369
TCONS_00024331	FBgn0031115	FBtr0089642	CG11710	9.28481	2.77128	2.8109	5.666	2.55043	7.73249	9.71698	7.82888	10.7733	9.08701	7.30684	11.1928	6.31307	8.10099	0.005036	9.10232	8.78879	7.96665
TCONS_00024332	FBgn0031115	FBtr0089643	CG11710	3.84815	8.22527	5.92624	5.92333	7.41572	1.11428	2.38575	0.001277	1.00963	2.08275	2.3367	0.000265	2.20211	0.000663	7.22888	0.017618	0.00057	0.186574
TCONS_00024334	FBgn0031118	FBtr0077320	RhoGAP19D	11.4421	11.9166	17.1435	14.9971	14.4248	16.462	15.0887	15.974	13.7281	8.25219	18.7152	15.1158	9.774	10.9035	8.63303	17.042	7.46916	14.4722
TCONS_00024335	FBgn0031118	FBtr0301537	RhoGAP19D	7.35049	7.53316	4.65766	9.23835	8.9478	5.58997	11.8407	7.03727	10.1286	3.19006	10.7193	7.98734	8.15094	5.72867	10.7797	7.89912	4.52877	7.88436
TCONS_00024336	FBgn0026323	FBtr0077319	Tak1	38.0026	40.6935	47.3033	39.9394	49.5707	41.4675	46.5754	54.9636	43.9765	28.6129	52.3344	40.9344	28.9433	29.907	32.4562	36.8271	21.1184	30.7888
TCONS_00024337	FBgn0033915	FBtr0110992	RunxA	0	0	0.14984	0	0	0	0	0	0.050032	0	0.053129	0	0	0	0	0	0.027556	0
TCONS_00024338	FBgn0031128	FBtr0077295	hydra	0.249955	0.293565	0.111603	0.103125	0.293744	0	0.109277	0	0.441835	0.42439	0	0.085482	0.250325	0	0.398174	0.046388	0.050465	0
TCONS_00024339	FBgn0031128	FBtr0300487	hydra	0.006378	0.004836	0.004741	0.005234	0.005227	0	0.005489	0	0.005788	0.005752	0	0.003521	0.005817	0	0.004793	0.003648	0.005826	0
TCONS_00024340	FBgn0031128	FBtr0077294	hydra	0.000797	0.000415	0.003356	0.003786	0.003474	0	0.003894	0	0.001456	0.000818	0	0.000672	0.000983	0	0.003338	0.002834	0.001088	0
TCONS_00024341	FBgn0031129	FBtr0077293	CG1324	0.707448	0.711392	0.464708	0.762242	0.243522	0.320914	0.523685	0.234356	0.450047	0.545023	0.187179	0.548783	0.660576	0.556272	0.642957	0.340019	0.578916	0.248098
TCONS_00024342	FBgn0031130	FBtr0077292	CG15452	0.175355	0.331898	0	0	0	0	0	0	0	0	0	0	0	0	0	0	0.184946	0
TCONS_00024343	FBgn0085387	FBtr0112572	shakB	0	0.266347	0	0	0	0	0	0	0	0	0	0	0	0	0	0	0	0
TCONS_00024344	FBgn0085387	FBtr0112571	shakB	0.088673	0.398448	0	0.289481	0	0	0.423308	0	0	0.082077	0.098506	0	0	0.148967	0	0	0.195309	0
TCONS_00024345	FBgn0085387	FBtr0114645	shakB	0.76112	1.01053	0.692469	0.253296	0.644925	0.597109	0.5273	0.669517	0.506561	0.264975	0.292635	1.0269	0.643112	0.126553	0.419142	0.211485	0.623776	0.451578
TCONS_00024346	FBgn0085387	FBtr0112570	shakB	9.3e-05	9.5e-05	9.8e-05	8.5e-05	0.000101	9.1e-05	9.6e-05	8.6e-05	9.7e-05	7.4e-05	9e-05	8.8e-05	7.5e-05	7.8e-05	9e-05	9.1e-05	7.2e-05	9.7e-05
TCONS_00024347	FBgn0085387	FBtr0112569	shakB	0	0	0	0	0.290928	0	0	0.275818	0.248459	0	0	0	0	0	0	0	0	0
TCONS_00024348	FBgn0031134	FBtr0077286	CG1314	0	0	0.13216	0	0	0	0	0	0	0	0	0	0	0	0	0	0	0
TCONS_00024349		FBtr0299922	l(1)19Ec	0	0	0	0	0	0	0	0	0	0	0	0	0	0	0	0.116475	0	0
TCONS_00024350	FBgn0031139	FBtr0077275	CG11227	0	0.05979	0	0	0	0	0	0	0	0	0	0	0	0	0	0	0	0
TCONS_00024351	FBgn0031139	FBtr0077273	CG11227	0	0.000757	0	0	0	0	0	0	0	0	0	0	0	0	0	0	0	0
TCONS_00024352	FBgn0031139	FBtr0077274	CG11227	0	5.6e-05	0	0	0	0	0	0	0	0	0	0	0	0	0	0	0	0
TCONS_00024354	FBgn0011834	FBtr0077272	Ser6	0.229852	2.14718	0	0.367702	0	0	0.40267	0	0.203866	0.530404	0	0	0	0	0	0	1.25481	0
TCONS_00024355	FBgn0031141	FBtr0077271	CG1304	0.113036	0	0	0.120926	0	0	0	0	0	0	0	0	0	0	0	0	1.45034	0
TCONS_00024356	FBgn0031142	FBtr0077269	r-cup	1.1358	0.453779	0.761458	1.21432	1.26352	0.52474	1.32859	0.444808	1.08645	2.11261	1.59082	1.52461	1.12948	1.21885	1.55105	1.9535	1.1222	1.41041
TCONS_00024357	FBgn0031143	FBtr0077268	CG1532	20.9751	17.4339	18.3758	15.8824	14.6259	13.0033	17.5989	14.2816	20.5594	16.805	13.7883	14.677	14.3359	12.2241	16.1107	14.3282	16.7325	15.2994
TCONS_00024358	FBgn0031144	FBtr0077267	CG1529	18.0746	17.7433	15.569	19.1402	15.3983	13.7039	14.7811	14.8561	19.5284	13.1826	19.0769	21.1082	17.2633	17.063	17.5715	15.2694	16.586	19.8886
TCONS_00024359	FBgn0031144	FBtr0114624	CG1529	1.52888	0.495201	0.000924	0.007586	0.007758	0.002386	3.11357	0.004474	0.005828	3.34974	0.001991	0.034487	0.004403	0.177714	0.001375	2.72758	3.66088	0.001879
TCONS_00024360	FBgn0031146	FBtr0077266	CG15449	5.5781	6.02553	8.48722	6.19876	11.8347	5.43935	5.65068	9.05803	4.92199	6.21997	8.31709	9.19368	7.76525	8.06004	10.2684	8.84652	6.00888	6.80215
TCONS_00024361	FBgn0031149	FBtr0077264	CG1518	78.5019	86.1385	107.774	74.9155	87.1623	81.7351	103.89	117.113	87.8943	79.8321	80.113	75.6231	109.128	94.8474	118.466	95.4593	88.9131	89.1395
TCONS_00024362	FBgn0086048	FBtr0114324	snoRNA:Me28S-U3344b	250.319	0	0	274.912	0	406.178	143.924	245.566	0	111.353	300.892	642.599	0	209.034	0	126.717	0	229.392
TCONS_00024363	FBgn0065057	FBtr0091724	snoRNA:MeU2-C28	0	0	0	0	0	0	0	0	0	0	0	0	0	0	0	0	0	0
TCONS_00024364	FBgn0086049	FBtr0114325	snoRNA:Me28S-U3344a	167.902	0	0	183.877	0	0	0	0	0	0	0	0	0	0	0	0	0	317.254
TCONS_00024365	FBgn0052512	FBtr0077262	CG32512	31.9549	45.2095	68.165	34.5801	63.4277	47.4057	55.0803	73.5787	45.8013	26.0867	56.1056	38.511	27.0602	22.6058	39.6967	26.4759	11.3143	17.153
TCONS_00024366	FBgn0031155	FBtr0300353	CG15446	0	0	0.30042	0	0	0.107811	0.072379	0	0.109252	0.057444	0	0	0.154342	0.216138	0	0	0.202374	0
TCONS_00024367	FBgn0031157	FBtr0077260	CG1503	9.14397	9.76081	12.8178	11.0663	13.4711	9.65417	10.466	13.8718	9.14454	14.3582	12.8532	8.26114	5.02072	6.6553	7.75932	6.02322	7.89622	4.01493
TCONS_00024368	FBgn0003950	FBtr0077259	unc	1.96336	1.72008	1.26933	1.12456	1.20456	0.817351	2.45141	1.01658	1.95889	0.960084	0.908959	1.00481	1.67315	0.637285	1.69793	0.755409	1.06946	0.881815
TCONS_00024369		FBtr0077258	CG32511	0	0	0	0	0	0	0	0	0	0	0	0	0	0	0	0	0	0
TCONS_00024370	FBgn0031164	FBtr0077257	CG1724	0	0	0	0.118479	0	0	0	0	0	0	0	0	0	0	0	0.114693	0	0
TCONS_00024371	FBgn0052521	FBtr0077234	CG32521	26.4616	30.529	24.4342	34.0217	33.3103	26.8715	32.4881	38.2977	25.0838	27.1065	33.5287	27.2197	23.874	23.3276	31.185	27.0767	24.341	25.9535
TCONS_00024372	FBgn0052521	FBtr0077235	CG32521	1.212	1.32099	1.18544	0	0	0.828473	2.31531	0.991889	3.78961	0	0.61601	1.87602	1.68371	0.956223	0.947089	0	0	0
TCONS_00024374	FBgn0052521	FBtr0077236	CG32521	4.83395	4.25608	6.46771	5.72075	8.66831	5.35412	8.1759	11.5883	5.23094	7.88361	7.52788	4.96732	3.84567	3.68511	2.33125	2.61598	1.59805	2.53192
TCONS_00024375	FBgn0052518	FBtr0077238	tRNA:CR32518:Psi	0	0	0	0	0	0	0	0	0	0	0	0	0	0	0	0	0	0
TCONS_00024376	FBgn0031168	FBtr0077237	CG1722	0.064051	0	0	0	0.393441	0.110001	0	0	0	0	0	0.111938	0	0	0	0	0	0
TCONS_00024377	FBgn0040356	FBtr0077233	CG1718	14.6744	18.503	21.3583	11.2383	18.5876	10.9189	15.2932	17.7772	17.387	4.93107	14.1993	14.2999	12.6986	7.11681	13.2473	8.41578	6.84122	6.91901
TCONS_00024378	FBgn0052520	FBtr0089301	tRNA:CR32520	0	0	0	0	0	0	0	0	0	0	0	0	0	0	0	0	0	0
TCONS_00024379	FBgn0031171	FBtr0300938	CG1801	0.897234	0.955162	1.2171	0.41133	1.40025	0.733775	0.981234	0.814143	0.85955	0.296254	0.946686	0.580227	1.09988	0.387586	1.31882	0.348902	0.597743	0.210599
TCONS_00024380	FBgn0064116	FBtr0091702	CG33713	1.18717	0.000556	0.002158	1.30073	1.96139	2.00376	5.00246	0.00075	0.000236	0.000462	3.17098	0.001159	0.000523	0	0.00127	1.95863	2.25135	3.50865
TCONS_00024381	FBgn0064116	FBtr0077227	CG33713	24.0779	23.669	20.2522	19.7929	18.7199	19.282	19.252	16.3627	20.8091	22.2334	18.6295	18.2599	31.1582	22.3285	31.426	24.9472	22.0213	17.8571
TCONS_00024382	FBgn0029067	FBtr0077226	l(1)G0269	70.4199	83.7763	84.1113	72.6594	89.5723	80.3923	75.1887	93.1466	74.259	58.4109	90.5814	77.883	61.0739	71.2499	81.0989	63.9509	65.9351	68.9251
TCONS_00024383	FBgn0015558	FBtr0077224	tty	30.9148	30.2679	23.7837	34.4875	28.986	25.1729	34.838	20.6037	36.1718	22.0654	34.5934	35.5951	21.242	19.4442	23.3467	28.2766	18.8542	27.9319
TCONS_00024384	FBgn0015527	FBtr0077223	pen	91.4671	99.0917	88.7135	100.257	100.637	88.7129	109.967	104.091	101.091	113.783	113.934	103.896	82.2959	97.147	99.5685	101.389	102.669	100.476
TCONS_00024385	FBgn0001565	FBtr0077221	Hlc	153.792	168.704	186.141	155.987	191.223	169.824	164.783	213.185	152.367	133.912	174.132	148.831	148.913	119.932	150.565	125.401	116.122	110.519
TCONS_00024386	FBgn0025882	FBtr0077222	snoRNA:MeU6-A47	0	0	0	0	0	0	0	0	0	0	0	0	77.1143	0	0	64.1503	0	0
TCONS_00024387	FBgn0028583	FBtr0077220	lcs	0	0	4.76332	0	0	0	0.174618	0	0.250411	0.589862	0.133362	0	0	0	0	0	0.142119	0
TCONS_00024388	FBgn0031176	FBtr0077219	CG1678	0	0	0	0.489439	0	0	0	0	0	0.433244	0	0	0	0	0	0	0	0
TCONS_00024389	FBgn0259245	FBtr0299898	CG42343	0.000795	0.000714	0.291695	0.000676	0	0	0	0.000643	0.000728	0	0.000816	0	0	0	0	0.000416	0.000854	0
TCONS_00024390	FBgn0259245	FBtr0299901	CG42343	0.078279	0.360741	3.6e-05	0.209886	0	0	0	0.212064	0.41292	0	0.193922	0	0	0	0	0.040688	0.038257	0
TCONS_00024391	FBgn0031178	FBtr0077218	CG10918	0	0	3.09287	0	0	0	0	0	0	0.903422	0.180263	0	1.46614	0.731666	0.376511	0.845386	0.529807	1.17959
TCONS_00024392	FBgn0259245	FBtr0299899	CG42343	0	0	0.448646	0	0.000567	0.0006	0	0	0	0.000261	0	0.000586	0	0	0	0	0	0
TCONS_00024393	FBgn0259245	FBtr0299900	CG42343	0	0	0	0	0.129355	0.120359	0	0	0	0.124409	0	0.37525	0	0	0	0	0	0
TCONS_00024394	FBgn0031181	FBtr0077213	Ir20a	0.054677	0.105318	0.131606	0.294958	0	0	0.064393	0	0	0.051433	0	0	0	0	0	0	0	0
TCONS_00024395	FBgn0031182	FBtr0077212	Cyp6t1	0.679943	0.277004	0.360736	0.315848	0	0.084536	0.342057	0.090035	0.256009	0.136688	0.34288	0.084436	0.429942	0.168299	0.576003	0.560729	0.72727	0.574901
TCONS_00024396	FBgn0027588	FBtr0070062	CG14476	3.03613	0	0	1.72823	3.23205	5.85819	1.9897	0.00229	2.92532	2.62362	4.29521	5.68567	2.01057	0	3.79248	1.58628	1.65319	0.001323
TCONS_00024397	FBgn0027588	FBtr0070061	CG14476	1.63853	6.24318	2.85185	2.21228	4.74003	4.30286	4.42714	3.24028	3.62679	1.89412	2.42787	2.16032	1.54385	0.711561	4.22609	2.16391	2.99263	2.46762
TCONS_00024398	FBgn0027588	FBtr0070060	CG14476	3.14124	5.93892	2.17546	2.30899	0	7.11217	6.57756	4.51255	1.82484	5.63924	8.4806	5.53255	1.34185	3.75063	4.4661	3.28949	2.0851	2.02796
TCONS_00024399	FBgn0027588	FBtr0070059	CG14476	20.3333	0.065356	11.4724	23.866	33.0681	39.2665	18.7703	62.273	39.5527	10.3862	12.404	27.0015	39.0086	17.1516	43.5562	8.24854	5.51178	42.9564
TCONS_00024400	FBgn0027588	FBtr0070058	CG14476	119.87	145.26	153.235	127.612	126.716	98.4567	162.202	142.461	109.622	101.21	135.662	117.195	105.574	102.098	107.446	135.58	108.893	83.2074
TCONS_00024401	FBgn0040028	FBtr0070056	CG17450	0	0	0.086776	0	0	0	0	0	0	0	0	0	0	0	0	0	0	0
TCONS_00024402	FBgn0040028	FBtr0070057	CG17450	0	0	3.9e-05	0	0	0	0.035766	0	0	0.030005	0	0	0	0	0	0	0	0
TCONS_00024403	FBgn0053502	FBtr0070055	CG33502	0	0	0	0	0	0	0	0	0	0	0	0	0	0	0	0	0	0.13661
TCONS_00024404	FBgn0052820	FBtr0070054	CG32820	0	0	0	0	0	0	0	0	0	0	0	0	0	0	0	0	0	0
TCONS_00024405	FBgn0052820	FBtr0070053	CG32820	0	0	0	0	0	0	0	0	0	0	0	0	0	0	0	0	0	0
TCONS_00024406	FBgn0052857	FBtr0070052	CG32857	0	0	0	0	0	0	0	0	0	0	0	0	0	0	0	0	0	0
TCONS_00024407	FBgn0052819	FBtr0070051	CG32819	0	0	0	0	0	0	0	0	0	0	0	0	0	0	0	0	0	0
TCONS_00024408	FBgn0052819	FBtr0070050	CG32819	0	0	0	0	0	0	0	0	0	0	0	0	0	0	0	0	0	0
TCONS_00024409	FBgn0052500	FBtr0077374	CG32500	0.34436	0.126209	0.167342	0.219364	0.13014	0.113609	0.161088	0.373087	0.346222	0.130458	0.192177	0.226638	0.352225	0.121778	0.398894	0.366718	0.458854	0.13183
TCONS_00024415	FBgn0024807	FBtr0077371	DIP1	25.6817	12.0821	25.4371	22.7831	39.7539	25.0847	24.7659	17.8942	41.2517	13.9721	25.7472	34.3552	12.0066	13.2897	14.2039	11.0575	9.99561	10.7324
TCONS_00024416	FBgn0024807	FBtr0077372	DIP1	7.88695	4.96908	1.97461	9.11523	8.76335	2.86286	7.13693	7.41201	3.82582	2.47821	7.06852	1.33615	5.66412	2.28954	3.08238	4.22047	4.54089	0.855
TCONS_00024417	FBgn0024807	FBtr0077373	DIP1	6.20035	2.70908	5.00802	2.32147	5.30492	4.76156	6.60787	6.79096	2.60012	3.85034	4.08437	3.83137	2.51341	2.17981	4.35457	4.98018	3.09002	1.68357
TCONS_00024418	FBgn0024807	FBtr0300373	DIP1	10.3206	11.7057	5.89491	6.06013	8.4869	7.6999	7.59971	5.08946	8.3029	2.3001	6.72493	5.32428	9.2241	6.25763	9.87491	5.60015	6.95643	11.0149
TCONS_00024419	FBgn0024807	FBtr0300374	DIP1	0	4.38448	0.006337	0	2.01748	6.05727	0	0	0.023152	0.000878	0	0.01514	0.005231	11.0976	0.152841	2.2355	0.001007	3.0067
TCONS_00024420	FBgn0024807	FBtr0301293	DIP1	1.21435	0.48263	0.40427	1.33684	1.49622	0.416468	1.16194	0.607772	1.71768	0.372166	1.98232	0	2.60882	0	0	0.937633	1.38722	0
TCONS_00024421	FBgn0024807	FBtr0301294	DIP1	5.64947	7.26939	21.3702	0.018973	2.17457	1.09343	0.004284	0	0.003218	0.002442	1.5913	5.81289	4.32124	3.63165	10.1518	0.00368	4.0365	8.05526
TCONS_00024422	FBgn0069969	FBtr0301957	DIP1	0	0	0	0	0	0	0	0	0	0	0	0	0	0	0	0	0	0
TCONS_00024423	FBgn0024807	FBtr0301292	DIP1	30.1989	20.385	5.16586	40.9358	14.8512	21.9042	32.6533	27.698	20.6414	14.6211	29.5155	23.2923	13.5182	10.3469	11.3231	20.1703	17.7267	8.21158
TCONS_00024424	FBgn0031184	FBtr0077369	CG14615	4.88795	5.36895	3.29517	7.06428	7.38903	4.09376	4.78754	5.61541	2.94514	6.00554	7.68058	5.27649	7.81194	5.75202	6.72559	8.50697	5.94904	5.5261
TCONS_00024425	FBgn0031186	FBtr0077368	CG14614	134.365	164.608	200.066	148.394	186.867	161.88	147.044	204.731	150.8	112.358	167.502	158.072	106.965	122.205	139.282	111.463	95.7962	116.448
TCONS_00024426	FBgn0031188	FBtr0077367	CG14613	5.15726	3.96456	4.01782	3.52544	5.98623	3.22295	5.16691	7.09941	3.09129	3.30092	4.30516	3.02115	6.6863	6.25391	9.98955	7.21259	4.11162	2.96385
TCONS_00024427	FBgn0031190	FBtr0077366	CG12576	2.10284	4.479	0	2.34014	0.000864	0	2.47905	0.717474	1.20504	1.11307	1.29481	2.99861	3.63089	0	1.40332	0.000731	0.736065	0
TCONS_00024428	FBgn0031190	FBtr0077365	CG12576	35.9873	35.2595	29.3402	38.6759	31.2692	34.2543	29.7945	24.5648	36.634	37.0168	39.5359	41.0949	25.6858	34.137	33.4941	36.5129	36.1046	41.8095
TCONS_00024429	FBgn0031194	FBtr0077364	CG17598	40.5613	41.8586	45.5415	41.167	49.6135	39.8506	49.7962	48.5569	44.7395	40.3059	50.144	45.5117	21.8849	25.0066	24.8442	30.4314	23.58	30.6612
TCONS_00024430	FBgn0031196	FBtr0077363	CG17599	0.295743	0.13411	0.085446	0.117344	0.415165	0.116119	0.256686	0.399837	0.424132	0.106454	0.139552	0.176925	0.284601	0.13016	0.069451	0.0786	0	0
TCONS_00024431	FBgn0052499	FBtr0077362	Cda4	0.388476	1.20545	0.1857	0.291057	0	0	0.454671	0.07362	0.662745	0.147331	0.360966	0	0.244352	0.210504	0.598928	0.613657	0.510767	0.44132
TCONS_00024432	FBgn0031201	FBtr0077343	CG12446	0	0.052099	0	0.029929	0	0.095573	0.032759	0.051185	0	0	0.026992	0.04774	0.106566	0.049653	0.054841	0	0.02733	0.164598
TCONS_00024433	FBgn0000719	FBtr0077342	fog	0.805192	0.654036	0.674157	1.3644	0	1.60874	1.25233	0.650781	0.28599	0.548979	0.42356	0.856324	3.14425	3.5336	5.15764	2.39482	3.68648	4.95179
TCONS_00024434	FBgn0000719	FBtr0100538	fog	10.005	7.03306	6.54931	8.03456	7.30165	7.32994	8.4395	8.18095	8.04604	5.66113	6.72478	7.71045	20.5084	16.6994	23.7046	20.1493	18.4196	21.3159
TCONS_00024435	FBgn0263830	FBtr0111187	CG40486	0	0	2e-05	0	0.349075	1.9e-05	0	8e-06	2.1e-05	0.308675	2.9e-05	1.5e-05	0	1.4e-05	2.1e-05	1.6e-05	0.529551	1.5e-05
TCONS_00024436	FBgn0263830	FBtr0111188	CG40486	1.81046	1.17651	0.224046	1.71551	0.61825	0.614309	0.527798	0.653779	0.631061	1.5109	0.935951	0.610394	0.797559	0.632909	1.06336	1.62931	0.272254	0.902779
TCONS_00024437	FBgn0069973	FBtr0111189	CG40485	0.350924	0	0	0.076426	0.538962	0	0	0.249042	0	0	0	2e-06	0	0	0.273477	0.128989	0.304909	0
TCONS_00024438	FBgn0069973	FBtr0111190	CG40485	3e-05	0.523618	0	0	0.004124	0.496593	0.327945	0.025006	0.501805	0.393653	0.272504	0.24255	0	0	0	0.024897	0	0
TCONS_00024439	FBgn0016976	FBtr0301618	stnA	0.540501	0.464546	0.000598	0.000322	0.46212	7.9e-05	6.4e-05	0.000308	0.765922	0.080999	0.001125	9.8e-05	0.001117	2.8e-05	0.31889	0.000221	0.320831	0.000728
TCONS_00024440	FBgn0016975	FBtr0302020	stnB	0.00053	0.867209	0.612265	0.424145	0.000371	0.256889	0.503999	0.41527	0.000413	0.135313	0.302819	0.276488	0.378634	0.383165	0.000431	0.365718	0.10165	0.289428
TCONS_00024441	FBgn0044872	FBtr0299926	FucTC	3.93786	3.71792	5.10246	3.12184	3.05304	2.01883	2.98034	2.94011	3.50305	2.90665	2.89347	1.66927	3.62411	2.23285	1.6145	1.90539	2.51452	2.55806
TCONS_00024442	FBgn0039966	FBtr0111134	Rab21	1.79252	0	8.1e-05	0	6.3e-05	0.759016	3.40868	6.3e-05	0	0.455899	0.570135	0.000166	0.000108	0.770072	8.5e-05	1.33821	0.689919	0.764807
TCONS_00024443	FBgn0039966	FBtr0299903	Rab21	8.61177	4.13711	5.98151	9.60553	4.82182	7.60386	5.06765	5.72361	7.79688	11.2788	8.26987	8.69518	7.99711	8.82133	8.24455	8.03043	9.59683	7.89934
TCONS_00024444	FBgn0040030	FBtr0301132	CG2893	0	0	0	0	0	0	0	0	0	0	0	0	0	0	0	0	0	0
TCONS_00024445	FBgn0040030	FBtr0301133	CG2893	0	0	0	0	0	0	0	0	0	0	0	0	0	0	0	0	0	0
TCONS_00024446	FBgn0040030	FBtr0113768	CG2893	0	0	0	0	0	0	0	0	0	0	0	0	0	0	0	0	0	0
TCONS_00024447	FBgn0040030	FBtr0113769	CG2893	0	0	0	0	0	0	0	0	0	0	0	0	0	0	0	0	0	0
TCONS_00024448	FBgn0264386	FBtr0113682	CG12061	0	0	0	0	0	0	0	0	0	0	0	0	0	0	0	0	0	0
TCONS_00024449	FBgn0264386	FBtr0113683	CG12061	0	0	0	0	0	0	0	0	0	0	0	0	0	0	0	0	0	0
TCONS_00024450	FBgn0264386	FBtr0113684	CG12061	0	0	0	0	0	0	0	0	0	0	0	0	0	0	0	0	0	0
TCONS_00024451	FBgn0039941	FBtr0300806	CG17167	0	0	0	0	0	0	0	0	0	0	0	0	0	0	0	0	0	0
TCONS_00024452	FBgn0039941	FBtr0300807	CG17167	0	0	0	0	0	0	0	0	0	0	0	0	0	0	0	0	0	0
TCONS_00024453	FBgn0039943	FBtr0113730	CG17168	0	0	0	0	0	0	0	0	0	0	0	0	0	0	0	0	0	0
TCONS_00024454	FBgn0040514	FBtr0302055	CG17169	0	0	0	0	0	0	0	0	0	0	0	0	0	0	0	0	0	0
TCONS_00024455	FBgn0003559	FBtr0113732	su(f)	0	0	0	0	0	0	0	0	0	0	0	0	0	0	0	0	0	0
TCONS_00024457	FBgn0003559	FBtr0113733	su(f)	0	0	0	0	0	0	0	0	0	0	0	0	0	0	0	0	0	0
TCONS_00024458	FBgn0039946	FBtr0301978	ATbp	0	0	0	0	0	0	0	0	0	0	0	0	0	0	0	0	0	0
TCONS_00024459	FBgn0085765	FBtr0114215	CR40677	0	0	0	0	0	0	0	0	0	0	0	0	0	0	0	0	0	0
TCONS_00024460	FBgn0085813	FBtr0114268	CR41602	0	0	0	0	0	0	0	0	0	0	0	0	0	0	0	0	0	0
TCONS_00024461	FBgn0039942	FBtr0113727	CG17163	0	0	0	0	0	0	0	0	0	0	0	0	0	0	0	0	0	0
TCONS_00024462	FBgn0039945	FBtr0302542	CG17159	0	0	0	0	0	0	0	0	0	0	0	0	0	0	0	0	0	0
TCONS_00024463	FBgn0039945	FBtr0113717	CG17159	0	0	0	0	0	0	0	0	0	0	0	0	0	0	0	0	0	0
TCONS_00024468	FBgn0039944	FBtr0113725	CG17162	0	0	0	0	0	0	0	0	0	0	0	0	0	0	0	0	0	0
TCONS_00024469	FBgn0039944	FBtr0113726	CG17162	0	0	0	0	0	0	0	0	0	0	0	0	0	0	0	0	0	0
TCONS_00024470	FBgn0039944	FBtr0113724	CG17162	0	0	0	0	0	0	0	0	0	0	0	0	0	0	0	0	0	0
TCONS_00024471	FBgn0039944	FBtr0300041	CG17162	0	0	0	0	0	0	0	0	0	0	0	0	0	0	0	0	0	0
TCONS_00024472	FBgn0001315	FBtr0113891	kl-5	0	0	0	0	0	0	0	0	0	0	0	0	0	0	0	0	0	0
TCONS_00024473	FBgn0001314	FBtr0113756	kl-3	0	0	0	0	0	0	0	0	0	0	0	0	0	0	0	0	0	0
TCONS_00024474	FBgn0001313	FBtr0300022	kl-2	0	0	0	0	0	0	0	0	0	0	0	0	0	0	0	0	0	0
TCONS_00024475	FBgn0046697	FBtr0113889	Ppr-Y	0	0	0	0	0	0	0	0	0	0	0	0	0	0	0	0	0	0
TCONS_00024476	FBgn0046323	FBtr0302286	Ory	0	0	0	0	0	0	0	0	0	0	0	0	0	0	0	0	0	0
TCONS_00024477	FBgn0031981	FBtr0113894	Pp1-Y2	0	0	0	0	0	0	0	0	0	0	0	0	0	0	0	0	0	0
TCONS_00024478	FBgn0085787	FBtr0302230	CG41503	0	0	0	0	0	0	0	0	0	0	0	0	0	0	0	0	0	0
TCONS_00024479	FBgn0085789	FBtr0114242	CR41506	0	0	0	0	0	0	0	0	0	0	0	0	0	0	0	0	0	0
TCONS_00024480	FBgn0085788	FBtr0114241	CR41504	0	0	0	0	0	0	0	0	0	0	0	0	0	0	0	0	0	0
TCONS_00024481		FBtr0113890	CG40441	0	0	0	0	0	0	0	0	0	0	0	0	0	0	0	0	0	0
TCONS_00024482	FBgn0085831	FBtr0114289	CR42201	0	0	0	0	0	0	0	0	0	0	0	0	0	0	0	0	0	0
TCONS_00024483	FBgn0085790	FBtr0114243	CR41507	0	0	0	0	0	0	0	0	0	0	0	0	0	0	0	0	0	0
TCONS_00024484	FBgn0085791	FBtr0114244	CR41508	0	0	0	0	0	0	0	0	0	0	0	0	0	0	0	0	0	0
TCONS_00024485	FBgn0085792	FBtr0114245	CR41509	0	0	0	0	0	0	0	0	0	0	0	0	0	0	0	0	0	0
TCONS_00024486	FBgn0013696	FBtr0100854	mt:tRNA:I	0	0	0	0	0	0	0	0	0	0	0	0	0	0	0	0	0	0
TCONS_00024488	FBgn0013700	FBtr0100856	mt:tRNA:M	0	0	0	0	0	0	0	0	0	0	0	0	0	0	0	0	0	0
TCONS_00024490	FBgn0013680	FBtr0100857	mt:ND2	0	0	0	0	0	0	0	0	0	0	0	0	0	0	0	0	0	0
TCONS_00024491	FBgn0013709	FBtr0100858	mt:tRNA:W	0	0	0	0	0	0	0	0	0	0	0	0	0	0	0	0	0	0
TCONS_00024492	FBgn0013674	FBtr0100861	mt:CoI	0	0	0	0	0	0	0	0	0	0	0	0	0	0	0	0	0	0
TCONS_00024494	FBgn0013699	FBtr0100862	mt:tRNA:L:UUR	0	0	0	0	0	0	0	0	0	0	0	0	0	0	0	0	0	0
TCONS_00024495	FBgn0013675	FBtr0100863	mt:CoII	0	0	0	0	0	0	0	0	0	0	0	0	0	0	0	0	0	0
TCONS_00024496	FBgn0013697	FBtr0100864	mt:tRNA:K	0	0	0	0	0	0	0	0	0	0	0	0	0	0	0	0	0	0
TCONS_00024497	FBgn0013691	FBtr0100865	mt:tRNA:D	0	0	0	0	0	0	0	0	0	0	0	0	0	0	0	0	0	0
TCONS_00024498	FBgn0013673	FBtr0100866	mt:ATPase8	0	0	0	0	0	0	0	0	0	0	0	0	0	0	0	0	0	0
TCONS_00024499	FBgn0013672	FBtr0100867	mt:ATPase6	0	0	0	0	0	0	0	0	0	0	0	0	0	0	0	0	0	0
TCONS_00024500	FBgn0013676	FBtr0100868	mt:CoIII	0	0	0	0	0	0	0	0	0	0	0	0	0	0	0	0	0	0
TCONS_00024501	FBgn0013694	FBtr0100869	mt:tRNA:G	0	0	0	0	0	0	0	0	0	0	0	0	0	0	0	0	0	0
TCONS_00024502	FBgn0013681	FBtr0100870	mt:ND3	0	0	0	0	0	0	0	0	0	0	0	0	0	0	0	0	0	0
TCONS_00024503	FBgn0013689	FBtr0100871	mt:tRNA:A	0	0	0	0	0	0	0	0	0	0	0	0	0	0	0	0	0	0
TCONS_00024504	FBgn0013704	FBtr0100872	mt:tRNA:R	0	0	0	0	0	0	0	0	0	0	0	0	0	0	0	0	0	0
TCONS_00024505	FBgn0013701	FBtr0100873	mt:tRNA:N	0	0	0	0	0	0	0	0	0	0	0	0	0	0	0	0	0	0
TCONS_00024506	FBgn0013705	FBtr0100874	mt:tRNA:S:AGY	0	0	0	0	0	0	0	0	0	0	0	0	0	0	0	0	0	0
TCONS_00024507	FBgn0013692	FBtr0100875	mt:tRNA:E	0	0	0	0	0	0	0	0	0	0	0	0	0	0	0	0	0	0
TCONS_00024508	FBgn0013707	FBtr0100881	mt:tRNA:T	0	0	0	0	0	0	0	0	0	0	0	0	0	0	0	0	0	0
TCONS_00024510	FBgn0013685	FBtr0100883	mt:ND6	0	0	0	0	0	0	0	0	0	0	0	0	0	0	0	0	0	0
TCONS_00024511	FBgn0013678	FBtr0100884	mt:Cyt-b	0	0	0	0	0	0	0	0	0	0	0	0	0	0	0	0	0	0
TCONS_00024512	FBgn0013706	FBtr0100885	mt:tRNA:S:UCN	0	0	0	0	0	0	0	0	0	0	0	0	0	0	0	0	0	0
TCONS_00024513	FBgn0013703	FBtr0100855	mt:tRNA:Q	0	0	0	0	0	0	0	0	0	0	0	0	0	0	0	0	0	0
TCONS_00024515	FBgn0013690	FBtr0100859	mt:tRNA:C	0	0	0	0	0	0	0	0	0	0	0	0	0	0	0	0	0	0
TCONS_00024517	FBgn0013710	FBtr0100860	mt:tRNA:Y	0	0	0	0	0	0	0	0	0	0	0	0	0	0	0	0	0	0
TCONS_00024518	FBgn0013693	FBtr0100876	mt:tRNA:F	0	0	0	0	0	0	0	0	0	0	0	0	0	0	0	0	0	0
TCONS_00024520	FBgn0013684	FBtr0100877	mt:ND5	0	0	0	0	0	0	0	0	0	0	0	0	0	0	0	0	0	0
TCONS_00024521	FBgn0013695	FBtr0100878	mt:tRNA:H	0	0	0	0	0	0	0	0	0	0	0	0	0	0	0	0	0	0
TCONS_00024522	FBgn0262952	FBtr0100879	mt:ND4	0	0	0	0	0	0	0	0	0	0	0	0	0	0	0	0	0	0
TCONS_00024523	FBgn0013683	FBtr0100880	mt:ND4L	0	0	0	0	0	0	0	0	0	0	0	0	0	0	0	0	0	0
TCONS_00024524	FBgn0013702	FBtr0100882	mt:tRNA:P	0	0	0	0	0	0	0	0	0	0	0	0	0	0	0	0	0	0
TCONS_00024525	FBgn0013679	FBtr0100886	mt:ND1	0	0	0	0	0	0	0	0	0	0	0	0	0	0	0	0	0	0
TCONS_00024527	FBgn0013698	FBtr0100887	mt:tRNA:L:CUN	0	0	0	0	0	0	0	0	0	0	0	0	0	0	0	0	0	0
TCONS_00024528	FBgn0013686	FBtr0100888	mt:lrRNA	0	0	0	0	0	0	0	0	0	0	0	0	0	0	0	0	0	0
TCONS_00024529	FBgn0013708	FBtr0100889	mt:tRNA:V	0	0	0	0	0	0	0	0	0	0	0	0	0	0	0	0	0	0
TCONS_00024530	FBgn0013688	FBtr0100890	mt:srRNA	0	0	0	0	0	0	0	0	0	0	0	0	0	0	0	0	0	0
TCONS_00000001	FBgn0031208	FBtr0300689	CG11023	1.01619	0.000857	0.000581	0.756881	0.000684	0.769006	0.000816	0.80018	2.6e-05	0.383469	0.001268	0.000958	1.49149	0.000796	2.13563	0.754156	1.26546	0.000691			0.354524
TCONS_00000002	FBgn0031208	FBtr0300690	CG11023	0.002046	0.545089	0.629873	0.000412	0.724356	0.000112	0.647058	1.3e-05	0.650111	7.5e-05	1.00884	0.805905	0.033737	0.955118	0.000202	0.000515	0.000169	0.786431			0.326828
TCONS_00000003	FBgn0067779	FBtr0078100	dbr	58.9867	70.1356	82.4007	59.7067	80.7391	69.4827	56.4594	82.7097	76.4225	25.0696	82.4415	72.6086	42.3958	52.5635	59.6767	51.2426	39.6052	51.1639			0.478092
TCONS_00000004	FBgn0031213	FBtr0078101	galectin	1.29655	2.9766	1.87312	1.56244	3.18819	1.32177	1.83536	3.75463	1.25532	1.79107	2.25405	1.26922	1.25514	1.90437	1.17915	1.58047	0.982943	1.12986			0.487946
TCONS_00000005	FBgn0031213	FBtr0302164	galectin	1.91332	2.18127	2.68583	1.45773	0.963399	1.3709	0	0.942664	2.088	1.42538	4.36575	1.76938	2.14866	3.45935	3.66866	2.63877	2.30951	1.38959			0.0108913
TCONS_00000006	FBgn0031213	FBtr0301733	galectin	3.94523	4.12892	7.6115	3.03028	9.1309	7.12669	5.43411	6.71869	4.94454	4.85912	3.20099	3.48191	6.75006	5.52078	7.51892	6.544	4.36482	6.42865			0.303579
TCONS_00000007	FBgn0011206	FBtr0114507	CG11374	0.197517	0.198598	0.441337	0.110679	0.777477	0	0.46205	0	0.350804	0.265306	0.120435	0.175653	0.121472	0.163667	0.384407	0	0.470544	0			0.475265
TCONS_00000008	FBgn0031216	FBtr0078103	CG11376	110.569	131.358	127.261	110.064	133.525	120.294	93.6872	117.97	127.227	37.7009	133.611	123.361	78.9512	100.963	109.492	92.2245	85.2103	112.095			0.429235
TCONS_00000009	FBgn0031217	FBtr0078104	CG11377	58.9304	46.7351	44.4104	42.6554	43.9873	43.5867	48.0575	34.8354	52.4658	36.3327	44.4889	43.5806	50.2104	42.9823	52.7657	47.1435	53.7698	46.8372			0.108575
TCONS_00000010	FBgn0005278	FBtr0089437	M(2)21AB	0	0	0	0	0	0	0	0	0	0	0	0	0.868759	0	0	0	0	0			#DIV/0!
TCONS_00000014	FBgn0005278	FBtr0089428	M(2)21AB	1.76926	2.32375	0.60069	0	1.03134	0.537387	1.02497	1.17468	0.557976	0.699735	1.54739	1.00342	4.03086	0	4.5732	3.99916	0	3.01384			0.0757732
TCONS_00000018	FBgn0005278	FBtr0089429	M(2)21AB	0	3.17541	0	0	2.1134	0	0	0	0	0	0	0	0.685112	3.56562	0	0	4.82801	0			0.397245
TCONS_00000019	FBgn0005278	FBtr0089430	M(2)21AB	181.489	201.136	251.644	168.049	176.999	178.742	179.637	230.075	237.48	133.509	198.099	208.707	148.455	200.757	189.515	161.733	155.813	173.304			0.0783528
TCONS_00000020	FBgn0005278	FBtr0089431	M(2)21AB	0.399979	0.088768	0.401559	0.616212	0.638285	0.448331	0.383631	0.363121	1.6023	0.315831	0.747555	0.377909	0.285119	0.375993	0.26013	0.507383	0.673121	0.328029			0.0435357
TCONS_00000021	FBgn0005278	FBtr0089432	M(2)21AB	1.84526	0	12.143	0	6.73698	7.26733	6.03468	8.60043	3.00699	4.98784	6.03769	11.2145	1.86107	11.5451	0.327205	2.52071	2.63198	4.7187			0.499548
TCONS_00000022	FBgn0005278	FBtr0089433	M(2)21AB	163.91	245.418	246.983	187.529	303.398	214.146	222.014	312.824	190.164	184.01	233.188	146.511	200.794	133.033	230.44	148.846	170.695	163.425			0.366714
TCONS_00000023	FBgn0005278	FBtr0089434	M(2)21AB	33.8084	34.0248	35.3583	29.5797	42.299	32.6469	23.9409	49.5004	24.1029	17.5706	29.0418	29.5667	21.6323	28.1117	22.2756	25.3022	17.8602	17.7909			0.456942
TCONS_00000024	FBgn0005278	FBtr0089435	M(2)21AB	53.8287	66.5818	100.968	51.6098	87.3446	68.9753	59.7516	92.9821	72.9947	52.7759	74.1965	67.7612	50.9248	77.6065	69.9483	49.6374	39.0304	46.5662			0.404984
TCONS_00000025	FBgn0005278	FBtr0089436	M(2)21AB	0.48308	0	0	0.457297	0	0	1.57363	1.80831	0	0	0.579838	0.848085	1.26727	0	0	0	0	0.822085			0.48547
TCONS_00000026	FBgn0001142	FBtr0078114	Gs1	28.3173	37.6882	31.119	32.3232	48.367	20.004	47.0145	47.1647	30.7623	53.9601	48.1981	25.9994	23.3651	38.801	51.905	29.9863	15.1048	23.6802			0.448723
TCONS_00000028	FBgn0001142	FBtr0078115	Gs1	1.50046	1.26273	2.27189	0.82172	6.08496	2.48999	1.74853	1.3638	1.61449	1.16137	1.11225	1.50768	1.36009	0.41785	0.475479	0.820103	1.6783	0			0.205119
TCONS_00000029	FBgn0031224	FBtr0078116	CG11454	52.3077	39.2362	36.5454	50.476	40.3096	46.0184	46.8788	34.0098	52.5563	55.349	44.3092	50.0566	40.3449	39.2061	39.9872	43.7205	41.9541	42.0336			0.31823
TCONS_00000030	FBgn0031228	FBtr0078117	CG11455	136.465	108.544	73.5019	126.114	108.034	102.739	100.698	98.3565	98.8185	153.598	132.236	124.213	112.745	125.322	81.539	105.642	146.591	96.1022			0.384794
TCONS_00000031	FBgn0031228	FBtr0078118	CG11455	116.643	112.042	103.214	119.188	114.856	116.049	119.938	107.115	109.529	141.458	110.967	130.533	146.938	169.809	160.382	144.438	192.573	145.939			0.108712
TCONS_00000032	FBgn0031228	FBtr0301886	CG11455	0	0	0	0	0	0	0	0	0	0	0	0	3.37127	4.92239	0	0	0	0			#DIV/0!
TCONS_00000033	FBgn0031228	FBtr0301887	CG11455	54.8068	38.6348	58.2525	66.224	48.2867	46.8018	57.5772	60.5776	48.7997	69.2562	39.7206	49.6373	40.3998	52.4899	30.3408	42.5546	53.6113	63.6994			0.365441
TCONS_00000034	FBgn0031228	FBtr0301888	CG11455	0.036228	14.8083	4.05406	10.5665	8.0696	11.8191	6.72552	9.25661	5.28513	5.08979	5.92485	8.55456	19.4467	11.8534	0	2.67083	2.6136	6.42837			0.222223
TCONS_00000035	FBgn0031229	FBtr0078119	CG3436	4.83654	0.004369	0	0.00273	0	2.88713	2.13803	0.002494	5.66194	5.56967	1.05728	4.8112	0	0	4.83141	1.49414	2.03858	9.52013			0.373201
TCONS_00000036	FBgn0031229	FBtr0078120	CG3436	0	5.73318	0	2.91982	0	4.02849	1.94376	0	0	1.74769	0.015964	2.40018	1.08294	0	1.90278	2.3314	0	0			0.43316
TCONS_00000038	FBgn0016977	FBtr0078121	spen	27.6476	31.2751	23.3543	27.9991	23.4304	25.8038	22.9585	30.6736	40.425	7.55911	41.6822	31.7099	23.9522	24.9171	22.9341	32.8294	19.9801	41.677			0.279577
TCONS_00000039	FBgn0016977	FBtr0078122	spen	1.61836	0.78486	0	4.24085	7.25242	1.17318	3.08172	0	0.424319	0.305316	2.24493	4.74364	0.699006	3.52129	0.000638	0.284783	0.849204	1.52497			0.0663513
TCONS_00000041	FBgn0016977	FBtr0078123	spen	22.4412	41.379	57.1628	30.116	61.4252	36.8246	38.5366	58.6008	40.0414	3.97705	48.8262	26.3067	14.7402	11.9071	26.0331	22.4117	5.3284	13.17			0.433719
TCONS_00000042	FBgn0031231	FBtr0078124	mRpL10	27.4439	16.1102	17.1613	15.1725	9.61291	9.35589	27.1925	21.0826	17.1663	19.9116	9.50895	9.63778	24.3994	15.8796	19.5976	17.4904	21.995	12.9774			0.0479365
TCONS_00000043	FBgn0031233	FBtr0078125	CG11490	16.8873	21.6174	31.0383	18.802	32.3159	30.4189	23.3037	32.1331	16.9958	17.1802	27.0574	20.6454	17.7937	20.7658	29.2962	19.0101	11.0997	15.9317			0.26851
TCONS_00000044	FBgn0031235	FBtr0078126	CG13693	0.242838	0.239666	0	0.067746	0.238757	0	0.070299	0	0.213205	0	0.071764	0	0.448749	0	0.117321	0	0	0.222689			0.306816
TCONS_00000045	FBgn0031240	FBtr0078127	CG3345	1.33369	0.938263	0.51025	1.99044	1.53684	1.20177	1.07835	0.926406	0.659738	0.375342	1.14653	0.869754	1.90147	1.21037	1.35752	1.79605	1.08752	2.02634			0.0602361
TCONS_00000047	FBgn0003444	FBtr0078129	smo	77.7177	88.9858	91.1162	81.7575	84.9788	91.2333	73.2024	100.882	88.4004	54.6834	82.4934	95.2344	75.2067	78.8826	97.9582	71.3743	70.3871	88.8963			0.496253
TCONS_00000048	FBgn0031247	FBtr0078130	CG11562	24.7852	21.4272	28.3017	25.2167	29.8591	26.2583	26.413	33.65	18.9865	30.2024	24.5394	18.8047	34.1923	30.6477	33.3681	25.7033	24.9267	24.1046			0.201459
TCONS_00000049	FBgn0024352	FBtr0078131	Hop	60.8227	64.7812	54.9551	60.8569	56.5004	48.4207	49.4306	43.4483	67.2183	50.6504	56.5659	66.3077	50.7787	62.7992	53.6885	70.0957	67.0736	78.0494			0.173536
TCONS_00000050	FBgn0032286	FBtr0078132	Pi3K21B	10.2435	8.54437	9.81544	8.94016	8.61736	8.68999	6.84725	6.30657	10.6297	6.52871	9.16106	10.8189	6.39338	8.15064	6.34672	10.0398	8.10945	11.5581			0.102589
TCONS_00000051	FBgn0004611	FBtr0078047	Plc21C	0.680645	0	1.52039	0.986018	4.50804	1.06596	2.44905	0.000924	3.08729	0.334475	3.20387	1.62146	1.44055	1.13702	0.001126	1.56789	0.002198	0.532407			0.153397
TCONS_00000052	FBgn0004611	FBtr0078049	Plc21C	4.90767	5.68127	11.7196	3.78385	5.4845	4.81798	5.14593	10.4983	5.64683	2.46683	6.03173	4.41385	4.89203	3.2986	7.84564	4.89742	2.99257	3.34238			0.141295
TCONS_00000053	FBgn0004611	FBtr0078048	Plc21C	0	0.015754	0	0	0	0.051291	0	0	0.159325	7.2e-05	0.022845	0.002492	0.221461	0.13001	0	0	0	0			0.271991
TCONS_00000054	FBgn0004611	FBtr0078050	Plc21C	0	0.33198	0	0	0	0.443062	0.234302	0	0.118048	0.196461	0.155016	0.373516	0.006753	0.039028	0	0	0	0			0.425384
TCONS_00000056	FBgn0031710	FBtr0078051	Plc21C	0.0011	0	0.000355	0.133175	0	0	0.004825	0	0	0.007018	0	0.26824	0	0	0	0.00021	0	0.000167			0.189314
TCONS_00000057	FBgn0053127	FBtr0078052	CG33127	0.417448	2.94863	1.49661	0.894265	0	0	0.857462	0	1.74642	0.993392	0.102818	0.685953	0	0.368498	0	0	0.403377	0			0.0850144
TCONS_00000058	FBgn0000061	FBtr0078053	al	0.404798	0.68789	0.694652	0.679795	0.396785	0.398179	0.521444	0.075257	1.81238	0.272278	0.590438	0.914744	0.201569	0.149622	0.373882	0.469774	0	0.299554			0.240251
TCONS_00000059	FBgn0003278	FBtr0078054	RpI135	27.2514	25.8751	30.5749	26.2908	24.8966	27.2062	21.1796	18.4621	31.4626	12.0885	24.349	27.1082	17.7747	21.8469	21.697	21.4964	17.7942	26.4387			0.158442
TCONS_00000060	FBgn0263933	FBtr0078055	ebi	76.8501	105.932	146.917	88.0533	133.545	107.738	116.442	166.397	100.89	67.7298	131.2	91.8164	67.793	64.0986	88.3399	75.052	39.7865	55.7145			0.498121
TCONS_00000061	FBgn0002593	FBtr0078056	RpLP1	2742.7	2667.58	2744.03	2724.76	2800.48	2774.61	2793.72	2843.94	2568.01	2381.21	2811.08	2572.61	3197.14	2768.51	2671.21	2939.91	2351.05	2308.83			0.111413
TCONS_00000062	FBgn0031254	FBtr0078057	CG13692	7.42999	6.35478	4.14714	3.10054	4.66516	6.74301	7.10058	4.54563	3.44795	3.02662	4.55823	3.44098	2.69981	0.372107	2.55006	1.80669	0.706574	0			0.234884
TCONS_00000063	FBgn0031255	FBtr0078058	BBS8	1.91152	1.34312	0.659379	1.06029	0.949334	1.1318	1.53626	0.655648	1.24615	0.697045	0.771623	0.679096	2.13021	1.12284	2.18951	0.766248	1.29472	0.526856			0.260142
TCONS_00000064	FBgn0004583	FBtr0078059	ex	24.5158	25.1478	27.0494	26.5605	27.6261	21.8935	23.188	19.7846	31.1057	6.91919	31.4952	28.5983	15.1964	13.8095	18.4072	21.4897	11.6075	21.6911			0.458859
TCONS_00000065	FBgn0031256	FBtr0078060	CG4164	99.2196	108.021	116.835	100.015	104.439	102.164	110.155	115.752	104.221	100.434	109.065	101.952	106.18	105.602	114.643	108.092	93.6205	89.782			0.16464
TCONS_00000066	FBgn0031257	FBtr0078061	CG4133	10.7533	7.97464	7.798	8.04334	6.85037	7.23216	10.4552	6.19375	9.16872	8.5888	7.63612	10.0036	12.4416	6.3933	11.8983	8.25363	7.1233	8.29543			0.111845
TCONS_00000067	FBgn0027592	FBtr0078062	MED15	62.5436	72.3565	78.9556	73.4368	84.0525	75.1996	76.4645	86.1844	76.187	58.8118	82.0959	78.9922	52.86	56.7894	69.3893	63.0218	53.7251	63.0006			0.16961
TCONS_00000068	FBgn0003963	FBtr0078063	ush	37.8248	35.1367	25.2342	50.735	36.212	41.6069	37.8479	29.2286	38.1077	24.1196	43.3283	49.7216	29.5166	29.358	33.3416	35.212	27.0432	40.3077			0.0755609
TCONS_00000069	FBgn0031261	FBtr0078064	nAcRbeta-21C	1.96068	0.081981	2.39814	1.62511	0.762205	1.45149	2.08111	1.43349	1.91927	0.742389	0.466505	2.02583	3.16377	2.6e-05	1.10412	1.00011	0.000666	0.0006			0.40212
TCONS_00000070	FBgn0039491	FBtr0078065	nAcRbeta-21C	0.000137	2.32746	0.000117	3.4e-05	0.478554	4.2e-05	6.7e-05	0.454781	0.000133	0.607237	1.30708	0.000127	4.9e-05	1.14474	0.000111	0.000127	0.46817	0.807619			0.23995
TCONS_00000071	FBgn0031263	FBtr0078066	CG2789	3.27659	1.92292	2.90941	1.89593	2.58912	0.83327	1.97787	2.27218	1.00682	2.54144	1.28004	1.78234	9.56485	7.99945	9.4237	13.4503	13.4093	10.3971			0.113181
TCONS_00000072	FBgn0031265	FBtr0078067	CG2794	11.4684	9.45273	7.99276	14.0615	7.8738	13.1689	11.5245	6.47573	11.0948	10.8724	12.4378	14.5529	8.03333	9.87228	9.99917	9.96138	6.53669	12.8679			0.198552
TCONS_00000073	FBgn0031266	FBtr0078068	CG2807	68.7039	75.1115	80.5766	83.8948	89.0067	84.3597	80.2807	94.1261	77.8109	47.3441	92.7965	83.9375	66.8063	68.7876	78.1919	86.6162	56.0853	83.0161			0.0224214
TCONS_00000074	FBgn0031268	FBtr0078069	CG2813	123.512	130.367	122.127	110.416	108.471	129.935	110.736	104.107	137.365	122.046	113.914	126.458	101.741	112.291	117.074	97.4862	114.511	109.772			0.141488
TCONS_00000075	FBgn0023489	FBtr0078070	Pph13	0.114207	0.201493	0.183227	0.44187	0.276709	0.19105	0.043898	0.197887	0.324489	0.762145	0.632439	0.56711	0.095301	0.127804	0.073134	0.356383	0.144797	0.072421			0.0775704
TCONS_00000076	FBgn0031270	FBtr0078071	CG13689	62.9329	71.1835	84.6798	66.5648	79.6403	69.3676	63.6169	73.3202	64.7256	73.5466	63.4134	90.8152	57.6883	65.8008	64.4162	51.5614	52.3536	67.8798			0.446372
TCONS_00000077	FBgn0040107	FBtr0077998	lectin-21Ca	0	0	0	0	0	0	0	0	0.210428	0	0.303237	0	0.146218	0	0	0	0	0			#DIV/0!
TCONS_00000078	FBgn0031273	FBtr0077999	CG2839	0.021215	0	0	0	0	0	0.025027	0	0	0	0	0	0.05626	0	0.043777	0	0.035785	0			0.18695
TCONS_00000079	FBgn0011244	FBtr0078000	Hsp60B	0	0.068242	0	0.07716	0	0	0	0	0	0	0	0.12379	0.136048	0	0	0	0.036373	0			0.467585
TCONS_00000080	FBgn0031275	FBtr0301439	GABA-B-R3	4.5e-05	0	0	0	0	0.04791	0	0	0	0.055385	0	0	0	0	0	0.030441	3e-06	0.05561			0.187152
TCONS_00000081	FBgn0031275	FBtr0078001	GABA-B-R3	0.069284	2e-06	2e-06	2e-06	2e-06	0	2e-06	0	0.168985	0	0.046348	2e-06	0	2e-06	2e-06	0	0	0			0.186944
TCONS_00000082	FBgn0031275	FBtr0078002	GABA-B-R3	0	0.227471	0.14594	0.08576	0.076878	0	0.046566	0	0.067512	0	0.011604	0.034455	0	0.034611	0.077989	1e-06	0.040501	0			0.191887
TCONS_00000083	FBgn0031276	FBtr0078003	CG12506	0	0	0	0	0	0	0	0	1.96751	1.29522	0	0	0	0	0	0	0	0			#DIV/0!
TCONS_00000084	FBgn0040725	FBtr0078004	CG13946	0	0	0	0	0	0	0	0	7.3416	4.79149	0	0	0	0	0	0	0	0			#DIV/0!
TCONS_00000085	FBgn0031277	FBtr0078005	CG13947	0	0	2.11711	0	0	0	0	0	5.80783	0.834593	0	0	0	0	0	0	0.783618	0			0.18695
TCONS_00000086	FBgn0041250	FBtr0078006	Gr21a	0	0	0	0	0	0	0.04556	0	0	0.036661	0	0	0	0	0	0	0	0			#DIV/0!
TCONS_00000087	FBgn0031279	FBtr0078007	CG3544	0	0	0	0	0	0	0	0	0	0	0	0	0.051709	0	0	0	0	0			#DIV/0!
TCONS_00000088	FBgn0051658	FBtr0078008	Nnf1b	49.3338	51.8306	62.6527	32.5256	47.1044	38.3833	44.733	48.6233	46.6636	32.5092	36.6201	35.0136	59.0453	60.808	61.3736	45.0179	48.5404	43.8923			0.0302193
TCONS_00000089	FBgn0086130	FBtr0078009	KH1	23.4416	24.3212	29.9722	25.5089	32.5381	28.1089	28.9336	38.5622	23.9735	26.6207	27.5187	22.2087	26.3279	25.9344	28.7644	23.8074	21.8466	22.5995			0.19378
TCONS_00000090	FBgn0031282	FBtr0078010	CG3639	7.53589	6.67051	5.63656	5.85394	2.98358	5.60338	7.67061	2.55849	6.24065	4.87673	3.25437	5.63195	6.36593	4.41293	4.79872	5.09905	4.93134	3.53095			0.0837722
TCONS_00000091	FBgn0015621	FBtr0078011	Clp	31.8289	22.8052	16.3273	30.1504	20.598	22.0668	26.2055	15.9399	23.788	34.8312	20.6481	26.8154	31.0626	28.4735	29.2658	28.4701	37.5025	30.7883			0.457107
TCONS_00000093	FBgn0031285	FBtr0078012	CG3662	160.149	114.076	124.69	153.978	126.692	131.11	146.045	106.269	123.721	151.797	101.609	165.605	137.382	160.297	165.316	141.121	136.558	142.04			0.402714
TCONS_00000094	FBgn0031285	FBtr0100469	CG3662	1.00917	0.813588	0.848271	1.4608	1.09813	0.290862	0.961585	0.351727	0.97865	0.594276	0.61212	0.863944	1.05197	0.881459	1.19144	0.688512	1.23074	1.44959			0.436712
TCONS_00000095	FBgn0031285	FBtr0301908	CG3662	51.4882	72.1984	41.7574	76.2692	52.2595	63.6741	76.6659	94.9723	53.3378	86.8394	86.5027	45.3247	48.1949	30.3186	14.6749	37.8656	53.619	31.3795			0.237802
TCONS_00000096	FBgn0010583	FBtr0078013	dock	52.5822	57.7475	58.3804	63.4439	63.0572	59.3591	57.5038	58.1461	55.1834	43.3764	65.1959	70.7303	34.4658	43.7474	49.1406	50.5238	33.4295	47.724			0.0320055
TCONS_00000097	FBgn0010583	FBtr0078014	dock	0.969988	0	0.000799	0.000726	0	0	1.75551	1.12155	2.01628	1.01607	2.22402	0.958912	1.7917	0	0.001864	0.00069	0.000473	1.07866			0.186846
TCONS_00000098	FBgn0010583	FBtr0078015	dock	1.81004	3.05623	3.90204	3.21532	0	1.94255	4.82449	3.53487	6.09658	2.4804	4.66157	1.99654	6.34089	2.22947	3.9828	1.49956	5.63612	6.9702			0.170577
TCONS_00000099	FBgn0020545	FBtr0078016	kraken	20.6865	25.6752	20.9364	23.1363	25.7548	23.4792	30.788	32.4791	18.3562	40.4641	27.7477	20.0928	25.6552	25.6231	30.157	26.6388	21.652	19.3904			0.202627
TCONS_00000100	FBgn0031288	FBtr0078017	CG13949	0.316299	0.613174	0	0	0.205839	0.17104	0.368225	0.202051	0.178112	0.100452	0.110625	0.355017	0.411326	0.380646	0.83305	0.786634	0.666396	0.195586			0.191471
TCONS_00000101	FBgn0031289	FBtr0078018	CG13950	0	0.149771	0.202303	0.256318	0.464229	0	0.094486	0	0	0.077191	0.378912	0.136079	0	0	0	0	0.07536	0			0.225636
TCONS_00000102	FBgn0053526	FBtr0091487	PNUTS	37.5613	31.6882	32.4488	28.8747	24.1314	36.9193	34.7106	21.2895	33.2763	18.4596	23.7639	27.0162	26.3724	25.709	27.4688	29.1181	26.9881	32.0537			0.199616
TCONS_00000103	FBgn0030982	FBtr0091488	PNUTS	0.881363	2.37769	0	0	0	0	1.00007	0	0	0.770487	0	3.30193	0	2.28435	0	0	0	0			0.0962756
TCONS_00000105	FBgn0053526	FBtr0091489	PNUTS	1.27656	1.63678	0.000747	2.5209	2.67615	2.10516	4.37481	3.40437	2.95667	2.8331	3.06172	0.003235	0	4.02203	0.000667	1.16964	1.62663	3.25737			0.0247242
TCONS_00000106	FBgn0053526	FBtr0091486	PNUTS	0.04752	6.11142	0.000805	0	0	0.008502	0.128224	0.00842	0.011614	0.001984	0.001761	0	0.023053	0.039749	3.8896	0	1.54291	0.323979			0.184711
TCONS_00000107	FBgn0002936	FBtr0078023	ninaA	0	0	0	0.203884	0.182384	0	0.111663	0.172437	0.163222	0.090307	0.277116	0.159283	0.365326	0	0.186171	0.101924	0	0.186691			0.0586737
TCONS_00000108	FBgn0002563	FBtr0078025	Lsp1beta	0	0.048278	0	0	0	0.041645	0.030653	0	0	0.024796	0.048414	0.042026	0	0	0	0	0	0			0.461075
TCONS_00000109	FBgn0046113	FBtr0273244	GluRIIC	0.046707	0.087584	0.11089	0.07551	0.044146	0	0.191254	0	0.120002	0.021861	0	0.078793	0.059093	0.039881	0.136203	0	0.070202	0			0.110202
TCONS_00000110	FBgn0028481	FBtr0077949	CG4341	0.085989	0.29123	0.254306	0.127533	0	0	0.161126	0	0.448531	0.314346	0.081624	0.056603	0.020113	0.029454	0	0.071332	0.09882	0			0.0459935
TCONS_00000111	FBgn0034326	FBtr0112936	CG4341	0.00125	0.001068	6e-06	0.001309	0	0	0.001123	0	0.001314	4.4e-05	0.001523	0.001356	0.001381	0.000882	0	0.001148	0.001317	0			0.29666
TCONS_00000112	FBgn0031296	FBtr0301087	CG4415	1.5868	2.04302	2.05225	1.42666	2.70024	0.971455	2.14799	1.38016	1.2448	1.08666	1.21461	0.513969	1.00057	1.38461	2.28252	1.43643	1.66876	0.859596			0.368346
TCONS_00000113	FBgn0031296	FBtr0077951	CG4415	0	0	0.000159	0	0	0	0	0.000647	0.000128	0.000122	0.473454	0.662476	1.10003	0.846583	0	0	0	0.86202			0.18695
TCONS_00000115	FBgn0031298	FBtr0077953	Atg4	43.0055	44.0482	51.2123	47.2271	52.4241	44.0685	52.6001	55.2015	44.091	35.3768	55.0268	46.5721	38.2937	37.1822	37.2116	44.3207	32.0303	37.6192			0.317684
TCONS_00000116		FBtr0100071	CG34016	0	0	0	0.166613	0	0	0	0	0	0.139643	0	0	0	0	0	0	0	0			0.18695
TCONS_00000117	FBgn0031301	FBtr0077954	CG14339	0.043365	0.082745	0	0.046705	0.041774	0.107981	0.051047	0.121641	0.037179	0.081926	0.02172	0.109498	0.082649	0.038229	0	0	0	0.082977			0.252197
TCONS_00000118	FBgn0031302	FBtr0077955	CG14340	0.090883	0.17045	0	0.192491	0.175206	0	0.21163	0	0.479303	0.08748	0	0	0	0	0.352595	0	0	0			0.337981
TCONS_00000119	FBgn0031304	FBtr0077956	CG4552	10.708	10.6496	9.10708	11.9862	9.42216	10.1344	10.0662	6.35149	11.1548	7.3357	10.3403	10.6641	10.5235	9.33453	9.4894	12.122	8.17918	11.1487			0.358954
TCONS_00000120	FBgn0031306	FBtr0077957	CG4577	0.155349	0.844202	0.475968	0.789092	0.725903	0.208959	0.148319	0.092713	0.682825	0.815402	0.522568	0.249107	0.15823	0.220228	0.140959	0.18483	0.103821	0.046877			0.387533
TCONS_00000121	FBgn0031307	FBtr0077958	CG4726	0.440245	1.57831	1.01706	2.36789	0.544264	0.829268	1.12968	0.219297	1.11874	3.18802	1.56312	1.29395	0.707123	0.653067	0.157312	0.7271	0.517102	0.239834			0.368764
TCONS_00000122	FBgn0031308	FBtr0077959	CG4749	9.81101	7.96847	6.92928	9.56525	6.30488	7.07868	10.0742	9.63377	9.15018	7.71296	6.67019	7.694	8.22219	6.33398	8.04232	6.23391	7.42087	5.7699			0.337025
TCONS_00000123	FBgn0031310	FBtr0077960	CG4764	56.3866	56.4677	62.0204	62.2215	59.7997	58.621	66.0062	69.7813	53.1892	69.1086	60.5669	54.8989	66.2935	52.4219	65.3262	55.3692	51.6107	55.3359			0.210358
TCONS_00000124	FBgn0031312	FBtr0077961	Tango14	18.7397	13.3773	12.3363	20.3504	11.4685	11.7783	16.1841	10.6178	13.4282	19.1445	15.1499	17.9781	23.024	25.6707	21.1081	28.352	25.3722	22.6378			0.469662
TCONS_00000125	FBgn0031314	FBtr0077962	CG4785	26.0588	30.2944	31.9842	30.2923	30.3272	29.4104	37.708	38.3144	28.3735	31.4133	35.8645	30.312	22.8463	23.4635	29.1968	28.5032	19.633	21.8786			0.384045
TCONS_00000126	FBgn0034484	FBtr0077963	CG14341	0	0	0	0	0	0	0	0	0	1.00579	1.21046	0	0	0	0	0	0	0			#DIV/0!
TCONS_00000127	FBgn0031315	FBtr0077964	CG14341	43.3237	38.2522	32.48	36.3277	47.1724	32.1948	44.885	49.9039	33.9998	40.8022	31.0006	30.7026	40.6934	33.5693	34.452	28.144	31.4721	25.0192			0.462521
TCONS_00000128	FBgn0051922	FBtr0077965	CG31922	22.6079	27.5428	22.8068	15.5886	22.4612	20.2564	16.7525	24.0303	21.4457	12.49	15.9563	21.6054	24.7375	23.7645	20.8918	17.4391	26.0489	19.7752			0.0661859
TCONS_00000129	FBgn0031318	FBtr0077966	CG4887	43.888	44.6758	49.0507	48.629	55.5458	49.6786	47.9617	50.8217	49.8502	34.1264	55.8603	48.4576	35.5438	33.9831	41.0196	45.8203	30.561	40.9857			0.0570166
TCONS_00000130	FBgn0031319	FBtr0077968	CG4896	12.4095	11.8745	6.37532	19.8448	14.5711	18.8602	10.048	10.0607	6.51741	15.6544	17.1568	18.9682	12.1591	13.5712	12.0475	14.5991	9.59519	16.5634			0.0200869
TCONS_00000131	FBgn0031319	FBtr0077970	CG4896	6.65846	3.52361	4.6095	3.08649	1.94198	3.3207	6.2315	0.000247	8.25355	2.5045	3.66519	2.9495	2.81003	3.32018	4.25277	7.58278	6.69985	2.86024			0.0506737
TCONS_00000132	FBgn0039790	FBtr0114467	CG4896	1.80952	1.60855	2.0733	2.43821	2.16403	2.43773	1.28289	2.67021	2.00562	1.3366	1.25247	1.5029	2.12033	0.699	1.22997	0.846854	0.983622	1.73393			0.0168618
TCONS_00000133	FBgn0031321	FBtr0077971	Tgt	25.5366	20.0913	13.8531	30.4287	18.2507	17.0991	26.8687	15.5246	22.9121	35.1009	26.5938	24.6971	18.5211	25.195	19.3062	24.7827	30.3439	28.9737			0.359579
TCONS_00000134	FBgn0031322	FBtr0077972	CG5001	0.459971	3.79962	0.433613	0.491781	0.068322	0.059524	0.371296	0	1.03891	0.402342	0.10602	0.060794	0.044927	0.506232	0.207004	0.074882	0.596407	0.068076			0.147281
TCONS_00000135	FBgn0040723	FBtr0077973	CG5011	0.212674	2.25555	2.87678	0.569179	0	0	0.242038	0	0.922262	0.599745	0	0.371799	0	0.182933	0.204072	0.106247	2.18951	0			0.0632389
TCONS_00000136	FBgn0031324	FBtr0114498	CG14342	0	0.19714	0	0	0	0	0	0	0.361406	0.098328	0	0	0	0.182185	0	0	0	0			0.18695
TCONS_00000137	FBgn0259229	FBtr0299796	CG42329	0.049185	0.28809	0	0	0	0	0	0	0.173174	0.04602	0	0	0	0	0.477376	0	0	0			0.137502
TCONS_00000138	FBgn0031327	FBtr0077920	CG5397	0.035031	0.263433	0	0	0	0	0	0	0.183969	0.131432	0	0	0	0.06062	0.138033	0	0.03502	0			0.147388
TCONS_00000139	FBgn0041097	FBtr0077921	robo3	0.03122	0.14105	0.03792	0.114535	0	0	0.198476	0	0.317776	0.074998	0	0	0	0	0.029944	0	0.059562	0			0.287035
TCONS_00000140	FBgn0011294	FBtr0077922	a5	0	0	0	0	0	0	0	0	0	0	0	0	0	0	0	0	0	0			#DIV/0!
TCONS_00000141	FBgn0031474	FBtr0077923	CG5440	0	0	0	0	0	0	0	0	0	0	0	0	0	0	0	0	0	0			#DIV/0!
TCONS_00000142	FBgn0026141	FBtr0077924	Cdlc2	0	0	0	0	0	0	0	0	0	0	0	0	8e-05	0	0	0	0	0			#DIV/0!
TCONS_00000143	FBgn0026141	FBtr0077925	Cdlc2	0	0	0	0	0	0	0	0	0	0	0	0	0.385793	0	0	0	0	0			#DIV/0!
TCONS_00000144	FBgn0031337	FBtr0077926	CG14346	7.18018	5.67935	0.000415	5.48998	3.26414	5.4401	3.87416	3.34841	4.4198	3.40621	4.0923	4.24193	2.43129	0.000376	0.000356	0.641681	0.000389	0.000375			0.428239
TCONS_00000145	FBgn0031836	FBtr0077927	CG14346	0.002914	0.047885	4.81051	0.000197	0.000388	6.4e-05	1.32283	0.407081	5.7e-05	0.357471	9.7e-05	5e-05	0.000436	0.55039	1.0774	0.000106	0.772121	0.423637			0.183595
TCONS_00000146	FBgn0003926	FBtr0077928	snRNA:U3:22A	0	0	0	0	0	4.05726	0	4.21461	0	0	0	0	0	0	0	2.39176	0	0			0.18695
TCONS_00000147	FBgn0051928	FBtr0077929	CG31928	0.070827	0	0	0	0	0	0	0.136187	0	0.131274	0.077591	0	0	0	0	0	0	0			0.18695
TCONS_00000148	FBgn0053128	FBtr0077930	CG33128	0	0	1.23238	0	0	0	0.32847	0	0.096611	0.163295	0	0	0.070933	0	0	0.178922	2.1382	0.110821			0.18695
TCONS_00000149	FBgn0051926	FBtr0077931	CG31926	0	0	0.191958	0	0	0	0	0	0	0	0	0	0	0.137267	0	0.084509	0	0			0.18695
TCONS_00000150	FBgn0051661	FBtr0077932	CG31661	0.082967	0	0	0	0	0	0	0	0	0	0	0	0	0	0	0	0	0			0.18695
[truncated: 20,501 more rows]
