# Supplementary material for: Organ transformation by environmental disruption of protein integrity and epigenetic memory in Drosophila
Source: PLoS Biol. 2024 May 28;22(5):e3002629. doi: 10.1371/journal.pbio.3002629 (PMC11161060; doi:10.1371/journal.pbio.3002629)
Supplement: S2 Spreadsheet — (XLSX) [file pbio.3002629.s010.xlsx]

## Sheet: yw_trx1_halteres
tracking_id	gene_id	Transcript_id	gene_symbol	yw_haltere_ctrl_intact_0_FPKM	yw_haltere_ctrl_intact_1_FPKM	yw_haltere_ctrl_intact_2_FPKM	yw_haltere_ether_intact_0_FPKM	yw_haltere_ether_intact_1_FPKM	yw_haltere_ether_intact_2_FPKM	yw_haltere_ctrl_deco_0_FPKM	yw_haltere_ctrl_deco_1_FPKM	yw_haltere_ctrl_deco_2_FPKM	yw_haltere_ether_deco_0_FPKM	yw_haltere_ether_deco_1_FPKM	yw_haltere_ether_deco_2_FPKM	trx1_haltere_hetero_ctrl_intact_0_FPKM	trx1_haltere_hetero_ctrl_intact_1_FPKM	trx1_haltere_hetero_ctrl_intact_2_FPKM	trx1_haltere_hetero_ether_intact_0_FPKM	trx1_haltere_hetero_ether_intact_1_FPKM	trx1_haltere_hetero_ether_intact_2_FPKM	trx1_haltere_homo_ctrl_intact_0_FPKM	trx1_haltere_homo_ctrl_intact_1_FPKM	trx1_haltere_homo_ctrl_intact_2_FPKM	trx1_haltere_homo_ether_intact_0_FPKM	trx1_haltere_homo_ether_intact_1_FPKM	trx1_haltere_homo_ether_intact_2_FPKM
TCONS_00000001	FBgn0031208	FBtr0300689	CG11023	0.000491	0.000502	0.00119	0.000787	0.638903	1.73931	0.000423	0.000725	0.000607	0.000556	0.000633	0.77965	4.12499	0.000647	0.000402	0.00042	3.15819	0.000669	0.948798	0.000434	1.33576	1.82501	0.000485	1.39668
TCONS_00000002	FBgn0031208	FBtr0300690	CG11023	0.24926	0.323578	0.045022	0.278937	1.5e-05	0.000766	0.546693	0.814611	0.209732	0.422269	0.077883	2.5e-05	0.004852	0.096943	0.049864	1.33862	0.001028	0.783381	0.004957	0.093969	0.000182	0.000124	0.96466	0.67997
TCONS_00000003	FBgn0067779	FBtr0078100	dbr	26.5773	21.7959	30.3756	29.2367	25.9915	24.0151	21.1856	24.4657	26.1683	36.8385	29.038	26.2912	23.6385	23.8666	21.4962	22.7136	24.9901	32.0428	17.1231	21.337	23.2609	24.226	29.3614	24.7817
TCONS_00000004	FBgn0031213	FBtr0078101	galectin	25.5419	24.4626	29.7837	23.5532	35.0245	27.7218	20.9249	32.4597	31.805	23.3209	26.7574	28.6471	25.8094	23.2443	26.0635	26.5365	28.4657	28.1807	27.8706	25.8307	32.7209	29.8809	31.9047	32.382
TCONS_00000005	FBgn0031213	FBtr0302164	galectin	20.0395	18.1637	22.3165	19.6269	16.9119	20.7768	19.0253	14.6567	18.0211	20.283	17.2992	20.2012	25.184	31.3781	29.5843	28.0384	24.6196	39.4587	27.3297	22.2284	32.4548	23.503	31.629	29.0096
TCONS_00000006	FBgn0031213	FBtr0301733	galectin	6.18963	3.30077	7.0504	9.28598	1.92602	3.05886	6.9239	2.04216	5.92364	14.765	3.70287	4.61283	21.1553	21.222	27.2961	14.1915	19.612	12.4722	3.06153	18.8271	12.2324	10.3062	8.11381	6.81189
TCONS_00000007	FBgn0031214	FBtr0114507	CG11374	0.495206	0.414968	0.753009	0.418256	0.74907	1.30669	0.271993	0.541667	0.408432	1.11685	0.782911	0.329149	1.73154	0.709687	1.27324	0.795403	1.38183	1.23176	1.04405	0.582377	0.871565	1.75557	1.17633	2.05314
TCONS_00000008	FBgn0031216	FBtr0078103	CG11376	31.696	20.8024	40.2617	36.7699	29.5894	29.0313	22.6782	29.5982	31.6738	46.5925	36.0781	31.6225	31.3656	22.4478	22.7069	27.2044	30.9987	42.4473	20.9784	21.9401	26.261	29.0227	33.8784	31.5224
TCONS_00000009	FBgn0031217	FBtr0078104	CG11377	45.6801	38.1747	46.3974	39.0225	47.0732	40.7681	34.0843	36.307	40.2361	45.8749	41.1995	47.049	34.6309	31.8729	31.0703	36.6479	42.229	45.2723	31.1552	30.9888	27.0485	36.345	42.1163	39.3908
TCONS_00000010	FBgn0005278	FBtr0089437	M(2)21AB	0	0	0	0	0.937551	0	0	0	0	0	0	0	0	0	0	0.772933	0	0	0	0	0	0	0	0
TCONS_00000011	FBgn0005278	FBtr0089428	M(2)21AB	0	0	0	0	0.317226	0	0	0	0	0	0	0	3.70555	6.75648	1.7972	1.59217	1.77499	0	0	0	4.92108	0	5.10642	2.01377
TCONS_00000018	FBgn0005278	FBtr0089429	M(2)21AB	0	2.50396	0	0	1.26243	0	0	0.002414	0	0	0	0	31.3592	23.1507	55.861	9.31735	0.093979	4.57717	17.0627	32.3771	30.2651	2.87109	0	0
TCONS_00000019	FBgn0005278	FBtr0089430	M(2)21AB	61.8212	42.3117	43.4851	48.5762	50.9663	36.7362	51.9254	33.6505	38.0936	62.6789	48.1496	43.7144	48.5425	40.8089	32.058	37.224	43.4791	53.8576	38.4003	37.8657	39.3755	54.384	56.6107	59.2328
TCONS_00000020	FBgn0005278	FBtr0089431	M(2)21AB	0.280075	0.09882	0.192821	0.316064	0.351696	0.189132	0.22858	0.19114	0.281919	0.30951	0.139588	0.157696	0.446763	0.352439	0.251394	0.226574	0.380989	0.21916	0.267528	0.266379	0.109335	0.217236	0.441111	0.207275
TCONS_00000021	FBgn0005278	FBtr0089432	M(2)21AB	0	8.74537	31.0898	0	25.7237	29.3343	1.40065	31.438	39.1463	0	1.74832	24.9367	0	0	0	1.23369	0	3.80745	0	2.7843	0.796747	0	0	0
TCONS_00000022	FBgn0005278	FBtr0089433	M(2)21AB	166.931	131.635	168.622	183.601	127.88	113.945	160.089	140.251	126.116	208.52	198.564	142.427	141.325	116.295	105.545	163.059	217.664	237.431	127.352	110.618	141.317	174.31	245.682	221.968
TCONS_00000023	FBgn0005278	FBtr0089434	M(2)21AB	11.3955	8.25391	15.7593	17.2899	16.5047	19.4309	7.44111	13.4734	20.1699	17.0645	6.56204	15.544	8.16591	5.62413	8.1732	11.3603	13.3428	11.6132	10.5421	10.7712	6.8582	19.3478	20.5259	17.5371
TCONS_00000024	FBgn0005278	FBtr0089435	M(2)21AB	5.43192	9.51575	12.7947	3.04852	10.6233	6.80054	7.35662	4.95402	10.8006	9.66084	9.29464	2.62465	26.2793	40.23	36.2222	16.1413	9.07321	10.6064	20.7061	36.5922	38.7446	15.8753	7.61559	7.91856
TCONS_00000025	FBgn0005278	FBtr0089436	M(2)21AB	0	0	0	0.769536	0	0.367331	1.08325	0	0	0	0	0	0	0	0.67199	0	0	0	0	0	0	0	0	0.514652
TCONS_00000026	FBgn0001142	FBtr0078114	Gs1	60.7109	36.7624	22.7497	39.5553	36.1029	42.9656	23.164	52.3625	28.1734	32.3944	42.9216	51.1173	102.658	118.919	112.046	73.2001	22.098	18.2415	78.8992	111.101	74.1974	33.5337	13.7637	7.13177
TCONS_00000028	FBgn0001142	FBtr0078115	Gs1	1.93545	1.19248	1.02231	1.54543	3.21225	3.20281	0.816626	2.55555	3.84377	1.9687	1.27337	3.71934	4.31984	4.62357	4.39001	4.29664	1.47643	1.08178	3.67797	3.63183	6.12102	2.49632	0.341963	0.251817
TCONS_00000029	FBgn0031224	FBtr0078116	CG11454	58.4655	66.0235	58.9436	62.883	62.0524	57.8352	68.2053	54.9642	62.1247	58.7601	60.3632	61.7095	65.2133	54.9609	52.0446	62.2518	75.6349	78.4959	55.4976	40.2125	45.6058	65.0031	64.6372	66.1484
TCONS_00000030	FBgn0031228	FBtr0078117	CG11455	218.333	275.48	211.467	248.012	245.615	259.976	230.081	246.301	243.829	168.89	222.117	263.073	186.142	191.341	191.499	189.791	248.143	183.132	158.569	170.877	164.782	174.794	170.659	173.9
TCONS_00000031	FBgn0031228	FBtr0078118	CG11455	109.738	125.827	135.916	121.09	125.103	128.549	129.549	122.941	130.108	110.659	114.105	125.873	101.09	115.557	95.3452	96.1209	110.156	100.963	103.541	95.0417	82.5525	93.4383	125.404	102.895
TCONS_00000032	FBgn0031228	FBtr0301886	CG11455	0	0	2.72384	0	0	0	0	0	0	0	0	0	0	0	0	0	2.16463	0	0	2.91767	2.67976	2.0219	0	1.82047
TCONS_00000033	FBgn0031228	FBtr0301887	CG11455	52.8092	111.334	91.3718	62.8172	74.7314	75.6805	57.6108	73.6575	75.0608	70.9467	61.3247	88.9681	54.6513	66.3073	56.0649	58.3886	67.0029	77.6099	44.6531	58.1371	62.4872	70.4637	68.9564	60.4706
TCONS_00000034	FBgn0031228	FBtr0301888	CG11455	3.37323	16.3882	4.02964	8.90842	7.7738	6.69045	6.0426	12.0342	14.9563	4.34081	4.62314	4.23781	0.177369	5.55404	1.32773	14.7398	0	5.8066	4.23256	3.66446	1.13452	0	7.86645	0
TCONS_00000035	FBgn0031229	FBtr0078119	CG3436	4.12328	0	0.002353	2.96719	3.85536	0	1.62373	4.32061	8.1525	3.82222	15.4951	5.85766	2.47103	0.001948	2.14428	1.02395	2.74197	5.95367	5.7314	3.29217	2.33679	5.75851	3.18683	4.09332
TCONS_00000036	FBgn0031229	FBtr0078120	CG3436	0	7.10983	21.1032	0	7.67937	6.3213	0	12.8667	18.4221	0	0	7.34903	0	0	0.867883	1.47706	0	0	0.710469	0	5.336	1.31679	0	0
TCONS_00000038	FBgn0016977	FBtr0078121	spen	16.3478	6.01537	17.6789	23.8717	13.787	8.99305	7.47853	9.98362	11.9227	32.5721	20.6758	13.6812	14.7524	7.84124	5.92285	12.3084	10.3265	14.4379	8.6	6.17263	10.4469	13.7995	13.9796	12.5634
TCONS_00000039	FBgn0016977	FBtr0078122	spen	1.12211	1.16517	0.488502	0.755353	0.906771	1.84635	0.00022	0.799831	0.001121	2.45573	0.001094	0.000931	0.000921	0.000681	0.578867	1.45033	0.645116	1.68081	1.67387	0.61231	0.00069	0.00111	0.529421	0.442293
TCONS_00000041	FBgn0016977	FBtr0078123	spen	0.515819	0	0.000253	0.001896	0	0.451517	2.22891	0.274603	0.682378	2.5238	0	0.788146	1.17196	0.687035	1.68455	0.487173	0.633126	0.699526	0.676882	1.16881	1.4532	1.43024	1.22879	0.000835
TCONS_00000042	FBgn0031231	FBtr0078124	mRpL10	40.7321	47.2107	45.6007	45.2797	49.6718	42.5576	39.7181	40.2937	46.5623	40.3637	40.77	41.6202	44.5167	33.9164	34.7181	40.0209	46.9211	43.9662	35.5207	35.0634	38.0598	40.4413	42.7595	38.6745
TCONS_00000043	FBgn0031233	FBtr0078125	CG11490	24.0792	16.8709	23.2822	23.9643	19.739	20.2256	18.8725	18.9571	20.2036	29.1427	22.2958	22.4952	20.7039	16.7431	14.6674	19.8858	20.4053	25.5513	15.435	15.3933	16.5586	19.7772	21.8901	19.0828
TCONS_00000044	FBgn0031235	FBtr0078126	CG13693	0	0.338264	0	0.087569	0.159835	3.29895	0.259721	1.48583	0.379629	0	0	1.09497	4.27015	0	0	1.18495	4.2718	0.162997	1.25033	0	1.52636	1.48103	0.959663	2.24412
TCONS_00000045	FBgn0031240	FBtr0078127	CG3345	0.112022	0.287669	0.122385	0.570886	0.750473	5.15022	0.561311	1.74188	0.847079	0.429469	0.151879	1.13227	9.18292	0.191271	0.069366	3.01737	9.03404	0.487271	3.2551	0.122134	2.4489	4.07232	2.17121	8.44225
TCONS_00000046	FBgn0086856	FBtr0078128	CG11555	57.0193	71.4593	71.0105	64.5542	64.2163	60.3977	57.294	58.602	62.7943	66.7041	60.4491	68.0645	50.4007	57.8506	46.1427	55.5321	70.8905	61.7477	42.5046	44.134	39.3171	52.4968	64.3355	54.4868
TCONS_00000047	FBgn0003444	FBtr0078129	smo	47.0775	27.7766	42.7068	48.4369	34.9341	34.6868	38.2801	31.747	36.7312	58.8264	49.2523	36.9364	35.1855	27.0834	26.3076	33.351	39.8243	50.6416	24.5173	26.1007	28.5756	38.2542	44.4403	39.7829
TCONS_00000048	FBgn0031247	FBtr0078130	CG11562	39.9359	41.7502	37.2204	45.8468	35.8268	50.6886	48.5049	40.819	39.6691	42.5325	44.1255	36.1231	50.7816	39.3787	41.9097	46.1132	63.3146	43.3636	45.9923	31.6948	42.4599	49.6205	45.356	53.8734
TCONS_00000049	FBgn0024352	FBtr0078131	Hop	244.602	186.677	241.143	259.421	204.932	201.639	216.292	186.637	229.877	293.442	236.505	207.303	189.019	150.942	140.292	181.713	218.95	239.996	134.497	143.859	134.232	188.718	203.718	196.418
TCONS_00000050	FBgn0020622	FBtr0078132	Pi3K21B	30.1725	19.356	28.8861	32.8791	26.1601	21.7305	21.7265	23.3408	24.3886	40.7528	29.3765	26.2118	24.04	15.1307	15.8595	19.7551	24.0455	27.9702	16.271	16.636	17.3598	23.6901	26.5848	23.5121
TCONS_00000051	FBgn0004611	FBtr0078047	Plc21C	0.299938	3.93706	3.32057	5.40407	4.65196	2.8362	2.4656	1.83462	4.55679	7.64746	1.50755	2.31367	4.83143	2.98024	3.27462	5.2112	2.41442	4.53669	3.17855	2.65987	3.21915	5.29197	2.6452	3.23617
TCONS_00000052	FBgn0004611	FBtr0078049	Plc21C	10.0319	3.5104	8.03514	6.14085	7.63452	6.08238	4.31937	8.0577	5.32277	7.70276	11.1734	6.33141	7.72029	6.40763	4.55556	6.85399	9.07547	9.79846	6.9996	7.26315	8.44409	8.49712	11.0789	8.04523
TCONS_00000053	FBgn0004611	FBtr0078048	Plc21C	0.002769	0.081745	0.532749	0	0	0.005443	0.984448	0.025696	0.517474	0.00139	0.494754	0.01113	1.17423	0	0	0.401969	0	0	1.08553	0.994059	0	0	0	0.207395
TCONS_00000054	FBgn0004611	FBtr0078050	Plc21C	0.768395	0.082956	0.002676	0	0	0.293927	0.015688	0.345315	0.002524	0.317575	0.002643	0.157535	0.116922	0	0	0.004657	0	0	0.587566	0.005307	0	0	0	0.018613
TCONS_00000056	FBgn0004611	FBtr0078051	Plc21C	0.211915	0	0	0.005861	0	0	1.3006	0	0	0.040249	0	0	0	0.637346	1.23599	0.000196	0.003067	0	0.00062	0.707196	0.002842	0.0049	0.005296	0.016291
TCONS_00000057	FBgn0053127	FBtr0078052	CG33127	0	0.13333	0	0	0.151672	0	0	0	0	0	0	0	0	0.110045	0.453271	0.463239	0	0.440172	0.218407	0	0	0.115837	0.121521	0
TCONS_00000058	FBgn0000061	FBtr0078053	al	9.30394	5.9841	8.92826	8.02917	6.1539	9.11269	5.03559	5.73779	5.93072	11.8601	10.2141	8.83501	10.6054	7.11691	11.2452	8.82319	9.16574	10.5792	13.9787	15.0319	11.9655	19.4753	19.582	19.0778
TCONS_00000059	FBgn0003278	FBtr0078054	RpI135	14.2473	12.1253	17.7478	16.0457	13.6236	11.7581	14.302	11.6934	14.6977	21.6012	16.7583	14.2671	16.5357	12.3717	12.9272	15.8027	15.6991	18.7539	12.5286	11.4801	14.3702	18.0148	18.5632	17.2811
TCONS_00000060	FBgn0263933	FBtr0078055	ebi	51.3108	36.411	50.1423	56.6538	43.1581	40.7719	45.6222	41.1852	44.2636	69.0604	53.7341	47.3682	55.0328	40.4295	39.3635	51.6934	52.3073	64.5577	39.0706	36.638	40.2938	56.6783	55.5472	54.4343
TCONS_00000061	FBgn0002593	FBtr0078056	RpLP1	5625.06	5837.64	5689.39	5480.45	6052.45	5311.52	6217.58	5886.72	5589.16	5586.72	5643.88	5589.78	6267.78	6428.91	6696.08	5790.19	5332.55	5439.87	6369.31	6253.43	5571.98	5377.66	4986.93	5195.68
TCONS_00000062	FBgn0031254	FBtr0078057	CG13692	3.11874	6.20207	3.54786	3.97126	5.65278	5.74128	3.20262	3.68688	7.10298	5.37903	3.87176	4.81771	11.7181	5.42844	9.63093	10.1297	10.1535	9.02664	8.64376	5.87713	8.25977	8.06074	10.4361	10.384
TCONS_00000063	FBgn0031255	FBtr0078058	BBS8	2.22613	3.06231	2.49497	2.42296	2.48505	2.7219	2.6687	2.50206	2.38364	2.33104	2.42526	3.45621	4.72696	3.07372	3.49769	4.50058	3.63693	5.31854	4.33821	2.89085	2.92917	5.18855	5.26269	6.67145
TCONS_00000064	FBgn0004583	FBtr0078059	ex	67.9661	39.4972	75.5083	85.5976	60.5037	52.6531	52.6584	50.7284	61.2316	115.393	78.776	62.0245	73.0365	48.7749	52.2212	64.0828	63.1417	89.0737	50.4874	49.7144	54.7574	79.969	91.7851	80.2412
TCONS_00000065	FBgn0031256	FBtr0078060	CG4164	111.97	92.9924	102.268	101.922	110.798	102.686	83.0834	94.7895	97.8397	95.6119	96.1833	110.705	72.6176	68.3835	54.3469	89.0889	92.4621	91.1112	60.2628	56.7023	51.4566	72.226	72.5134	65.6907
TCONS_00000066	FBgn0031257	FBtr0078061	CG4133	0.285898	0	0.072606	0	0	0.081128	0.039558	0.067066	0.029007	0.041219	0	0.030991	1.17927	0.915524	0.869248	0.668839	0.117621	0.14531	7.11106	1.99099	1.64012	0.137226	0.112116	0.242645
TCONS_00000067	FBgn0027592	FBtr0078062	MED15	39.581	32.8994	38.8805	40.8112	37.7535	34.1067	34.2985	37.072	34.2918	49.0597	41.6303	37.2589	39.1927	31.5042	31.2785	38.6311	43.6007	46.4488	34.654	34.9441	29.1325	42.4824	47.5185	42.7593
TCONS_00000068	FBgn0003963	FBtr0078063	ush	15.6066	7.58219	11.4943	14.168	11.5142	9.95287	9.11887	10.8777	11.0324	18.4696	13.3798	12.36	12.2718	11.7196	9.31377	12.0659	11.6079	13.4809	9.57469	11.8066	9.2105	11.92	11.8847	10.0392
TCONS_00000069	FBgn0031261	FBtr0078064	nAcRbeta-21C	17.5323	13.9303	5.8669	13.2253	10.1021	10.4954	12.8614	13.2739	8.33157	14.5736	12.9027	11.647	35.908	47.232	49.2174	42.0469	19.3815	20.1502	33.5904	39.7516	36.9718	17.4183	9.3049	11.7582
TCONS_00000070	FBgn0031261	FBtr0078065	nAcRbeta-21C	0	0	0	2.14729	0.750983	0.631493	1.32728	0	0.641559	0	0.624109	0	0.552679	0.908022	0	1.59603	0	0.607191	0.957616	0.430763	0	0	0	0
TCONS_00000071	FBgn0031263	FBtr0078066	CG2789	321.197	358.547	312.002	313.254	335.073	309.588	344.304	324.856	310.801	283.68	292.709	309.545	332.302	321.127	257.348	279.329	322.4	307.929	328.741	285.361	259.173	313.473	307.949	324.799
TCONS_00000072	FBgn0031265	FBtr0078067	CG2794	18.1546	15.1366	17.6415	18.71	14.5359	15.7834	18.8023	17.0422	16.0353	25.5963	18.6985	16.5787	24.243	15.8623	16.6338	19.4802	24.1362	24.3446	18.0382	14.3675	16.8877	19.8486	22.719	24.4388
TCONS_00000073	FBgn0031266	FBtr0078068	CG2807	41.2665	20.7426	29.6625	42.8022	27.8271	21.8282	31.7539	26.5162	25.1939	55.448	39.8277	24.7662	39.2775	27.2629	25.8372	36.5314	35.8766	42.838	30.2205	27.984	27.5029	39.567	38.5244	34.9497
TCONS_00000074	FBgn0031268	FBtr0078069	CG2813	380.194	423.524	430.031	409.327	420.774	389.257	328.685	377.21	444.424	358.006	388.062	398.569	217.739	200.225	166.81	224.62	360.348	343.881	180.256	166.86	164.715	260.111	313.838	300.597
TCONS_00000075	FBgn0023489	FBtr0078070	Pph13	0	0	0.037612	0	0.053697	0.042269	0.18314	0	0.045032	0.063817	0.061849	0	0.056627	0.040108	0	0	0.046561	0.056733	0.039408	0	0.131662	0.042398	0	0.07576
TCONS_00000076	FBgn0031270	FBtr0078071	CG13689	52.5611	89.8146	78.2485	66.5886	83.1372	72.052	55.2828	74.3695	89.2159	55.8177	63.1988	78.4487	41.4669	31.9608	27.7826	42.6902	58.1068	60.1874	34.1879	27.6041	27.0549	42.2387	44.4985	44.9909
TCONS_00000077	FBgn0040107	FBtr0077998	lectin-21Ca	0	0	0	0	0	0	0	0	0	0.162736	0	0	0.130608	0	0	0	0	0.323455	0	0	0.258173	0.102036	0	0
TCONS_00000078	FBgn0031273	FBtr0077999	CG2839	0	0	0.014833	0	0	0.028724	0	0.038647	0.015582	0	0	0.016452	0	0.062585	0.01604	0.020227	0.100319	0.022755	0.015843	0.060558	0.046341	0.037623	0.071034	0.033731
TCONS_00000348	FBgn0085204	FBtr0112366	CG34175	0	0	0	0.23282	0.451863	2.25637	0.451593	0.75371	0.538618	0	0	0.385561	1.92913	0	0	0.466871	1.74092	0.234489	0.287994	0	0.542198	0.304236	0	1.50509
TCONS_00000080	FBgn0031275	FBtr0301439	GABA-B-R3	0.043043	0.053679	0.005947	0.049254	0	0	0.047911	0	0.006346	0.15448	0.115295	0.043905	0.40659	0	0.146837	0	0.059364	0	0.208512	0.22254	0	0.111755	0.060769	0
TCONS_00000081	FBgn0031275	FBtr0078001	GABA-B-R3	0.138671	0.060107	0.043138	0	2e-06	0	0	1e-06	0.030293	0	0.08098	0.032337	0.001601	0.131945	3.4e-05	0	0.063119	2e-06	1.36961	0.151822	0	3e-06	7e-05	0
TCONS_00000082	FBgn0031275	FBtr0078002	GABA-B-R3	4e-06	0.000282	0.034915	1e-06	0.056435	0.157786	0	0.057137	2e-06	0	3.9e-05	3e-06	0.401174	2.6e-05	0.132726	0.314733	0.18684	0.147689	0.532718	0	0.603183	0.07979	0.100218	0.260208
TCONS_00000083	FBgn0031276	FBtr0078003	CG12506	0	0	0	0	0	0	0	0	0	0	0	0	0.397035	0.279082	1.54963	0.603681	0	0	1.97106	0.268631	0	0	0	0
TCONS_00000084	FBgn0040725	FBtr0078004	CG13946	0	0	0	0	0	0	0	0	0	0	0	0	0.688747	0	3.11443	0	0	0	0	0	0	0	0	0
TCONS_00000085	FBgn0031277	FBtr0078005	CG13947	0	0	0	0	0	0	0	0	0	0	0	0	42.5593	117.479	92.6435	56.5185	0.503124	0	101.14	16.0953	7.88208	3.08948	0	0
TCONS_00000086	FBgn0041250	FBtr0078006	Gr21a	0	0	0	0	0	0	0	0	0	0	0	0	0	0	0	0	0	0	0	0	0	0	0	0
TCONS_00000087	FBgn0031279	FBtr0078007	CG3544	0	0.096708	0	0.06629	0.114394	1.22965	0.12945	0.62227	0.046721	0	0	0.34972	2.13514	0	0	0.227687	1.90122	0.059526	0.888071	0	1.25852	0.625363	0.192369	1.67044
TCONS_00000088	FBgn0051658	FBtr0078008	Nnf1b	8.50591	5.49419	6.62195	9.62526	8.91827	7.08369	7.20505	6.58357	5.9495	6.845	5.87617	5.92322	10.0661	5.48275	6.16813	5.54787	7.57955	6.49445	9.49377	5.61756	8.23001	7.47595	8.13573	9.63598
TCONS_00000089	FBgn0086130	FBtr0078009	KH1	16.7585	14.3966	17.0237	16.6911	14.6994	13.9208	17.9175	14.183	15.4352	22.2005	16.7625	16.5626	19.9648	16.7603	14.4294	18.4045	19.3722	22.922	19.1469	16.5706	15.9803	22.2741	21.0902	21.2099
TCONS_00000090	FBgn0031282	FBtr0078010	CG3639	12.7188	7.91795	9.07835	10.2824	10.4361	11.337	11.9828	8.52482	9.70178	11.0519	12.3873	7.8024	17.6522	12.8459	11.7743	14.4685	12.5483	12.5038	11.7569	10.8374	12.2301	11.2268	12.8432	11.3117
TCONS_00000091	FBgn0015621	FBtr0078011	Clp	31.3235	29.576	34.0496	32.2831	28.0439	27.3293	28.2838	31.0423	32.7211	33.2653	29.4151	28.6918	32.5561	26.502	25.0976	32.6389	33.6753	38.818	28.2277	23.1489	24.6741	32.3539	30.778	33.7614
TCONS_00000093	FBgn0031285	FBtr0078012	CG3662	97.0006	54.6452	60.2271	87.46	71.7457	68.5663	72.611	60.4838	74.1609	73.984	62.6845	64.6973	80.9216	75.082	67.2436	72.617	71.8227	79.4056	82.0701	69.904	74.2233	69.0165	73.7956	72.7524
TCONS_00000094	FBgn0031285	FBtr0100469	CG3662	0.456416	0.680734	0.587815	0.978568	1.06475	0.36176	0.264172	0.239675	0.538258	0.375855	0.316306	0.606291	0.806439	0.921054	1.32238	0.7214	0.25972	1.17984	1.19025	0.812851	1.35036	0.629415	0.831752	0.522492
TCONS_00000095	FBgn0031285	FBtr0301908	CG3662	11.5711	31.8597	44.0053	19.6191	20.1652	29.9114	16.1575	25.3345	28.8495	43.6092	35.9879	31.4677	33.8848	14.7627	27.2824	30.2633	25.4936	38.092	29.5518	15.8295	22.8717	29.7716	25.8127	30.5308
TCONS_00000096	FBgn0010583	FBtr0078013	dock	22.0115	10.4344	15.5802	22.6959	19.4398	13.2805	9.95273	17.8476	21.9028	27.4163	24.7517	17.6192	15.0008	13.202	15.2389	20.3674	17.186	25.8373	18.26	15.9356	16.6987	14.9285	20.9433	16.4753
TCONS_00000097	FBgn0010583	FBtr0078014	dock	0.001082	6.58418	0.002849	1.31099	2.5056	0.006278	0.007878	0.007587	0.010233	1.59605	0.000852	3.76295	4.21618	1.59116	0.001236	0.000544	2.25276	0	0.786707	1.5873	0.000393	2.20703	0.001822	2.70158
TCONS_00000098	FBgn0010583	FBtr0078015	dock	3.87886	0.101095	9.26727	2.24004	0.011751	8.48903	10.8361	2.1204	0	4.13353	0	2.32057	3.38003	3.71384	1.00959	0.945473	2.01963	0.000849	7.00377	3.14054	0.957094	4.87471	1.7116	1.50368
TCONS_00000099	FBgn0020545	FBtr0078016	kraken	36.7029	40.7145	34.8511	40.4581	44.0444	36.4098	40.0398	40.8288	38.8854	41.3147	39.5246	38.4505	47.3822	49.7817	37.7558	31.6567	35.7886	40.6498	38.3838	35.5088	41.1059	32.1734	34.5542	36.5948
TCONS_00000100	FBgn0031288	FBtr0078017	CG13949	0	0	0.19323	0.345632	0.151271	0.963409	0.170124	0	0.11328	0	0	0.120978	0.927137	0.118151	0.233519	0.700448	0.817771	0.149964	0.548507	0	0.227423	0.924869	0.131091	1.02516
TCONS_00000101	FBgn0031289	FBtr0078018	CG13950	0	0	0.082114	0	0	0.090853	0	0.113524	0	0	0.131939	0	1.4917	1.68186	2.13089	3.97608	0	0	1.72522	3.71293	0.788224	1.77734	0	0
TCONS_00000102	FBgn0053526	FBtr0091487	PNUTS	53.5613	49.8955	55.2337	61.0074	56.5066	54.6876	45.6666	54.3689	56.7451	73.7363	45.9258	53.7715	69.2201	74.585	72.4164	72.2343	56.8017	79.6114	65.8276	71.8709	67.0298	66.4129	69.2582	61.1846
TCONS_00000103	FBgn0053526	FBtr0091488	PNUTS	0	0	0	0	0	0	0	0	0	0	0	0	0	0	0	0	0	0	0	0	0	0	0	0
TCONS_00000105	FBgn0053526	FBtr0091489	PNUTS	0.001664	0.865171	0.798895	0.944476	0.00095	0.607265	0.000365	2.9538	1.67673	4.98097	1.61365	0.924183	1.76406	0.912377	2.97269	1.9226	0	1.22125	0	2.27688	2.84813	1.28068	2.91462	1.80539
TCONS_00000106	FBgn0053526	FBtr0091486	PNUTS	0	0	3.27931	0.114336	2.79966	0.895854	0.000987	0	0.222231	0.003566	4.1871	0.015503	6.08849	4.03601	4.26591	0.04287	0.003349	0.00699	6.78038	3.41074	7.19923	5.27141	3.65564	3.96737
TCONS_00000107	FBgn0002936	FBtr0078023	ninaA	0	0.111948	0.09174	0	0.261116	0.101634	0.156866	0.385757	0.108674	0.165016	0	0.345837	0.150583	0.102633	0.120326	0.112201	0.118577	0.147407	0.518779	0.098773	0.3584	0	0.113389	0.098836
TCONS_00000923	FBgn0051609	FBtr0299873	CG31609	0	0	0	0.44553	1.23619	5.92209	0	1.79352	0.96377	0	0	0.694471	9.73442	0	0	1.94349	8.85061	0.420559	0.792256	0	1.3389	3.78155	1.89811	7.49834
TCONS_00000109	FBgn0046113	FBtr0273244	GluRIIC	0.435903	0.137494	0.224783	0.148598	0.222145	0.474517	0.435508	0.384177	0.238014	0.189173	0.409151	0.169456	3.25504	1.48334	3.19503	1.80335	0.247404	0.375055	1.01225	1.51147	3.45971	0.594066	0.212907	0.298521
TCONS_00000110	FBgn0028481	FBtr0077949	CG4341	0.200187	0	0	0.027396	0.050034	0.037123	0.026547	0.049177	0	0.057299	0.055987	0.152087	0.815927	0.654983	0.651595	0.470139	0.041998	0.098314	6.72216	1.49211	1.20332	0.211303	0.040475	0.0318
TCONS_00000111	FBgn0028481	FBtr0112936	CG4341	0.000833	0	0	0.000848	0.000956	0.001154	0.000891	0.000988	0	0.001025	0.001051	0.001037	0.000102	0.000763	0.000299	0.000815	0.001323	0.001043	0.000288	0.000718	0.000172	0.000784	0.000777	0.001016
TCONS_00000112	FBgn0031296	FBtr0301087	CG4415	0	0.51484	0.047184	0.085004	0.216606	0.15675	0.328266	1.45551	0.113782	0	0.084139	0.181356	1.77304	0.056021	0.056993	0.551604	0.499638	0.144759	0.480419	0	0.768398	0.661501	0.365421	0.787224
TCONS_00000113	FBgn0031296	FBtr0077951	CG4415	0	0.000127	0	0	0	0.000115	0.000122	0	0	0	0	0	0	0.000118	0	0.000127	0.677379	0	0.005298	0	0.00031	0	0.000121	0.978456
TCONS_00000114	FBgn0015905	FBtr0077952	ast	15.0052	11.4813	13.7856	15.5226	12.9512	11.3365	14.7059	11.8988	12.1697	18.7497	15.302	13.0934	18.8471	12.5516	11.6726	16.9521	18.7159	17.6255	12.4505	11.9376	11.7461	16.6077	17.7731	17.5126
TCONS_00000115	FBgn0031298	FBtr0077953	Atg4	39.945	27.7965	33.315	39.7453	34.1713	30.9858	30.763	28.2283	30.1285	41.2042	36.9165	32.2746	35.0771	31.1643	30.0514	34.8288	32.414	35.8348	28.8965	31.0055	30.2309	31.2006	30.797	27.1386
TCONS_00000116		FBtr0100071	CG34016	0	0	0.492658	0.220493	0	0	0	0	0.186549	0	0	0	0	0.490884	0.370958	1.17536	0.373661	0	1.22164	0.3099	0.371589	0.286454	0	0
TCONS_00000117	FBgn0031301	FBtr0077954	CG14339	0	0.026799	0	0	0.060495	0.208936	0.100782	0.153768	0.049786	0.176389	0	0.026107	0.707091	0	0	0.238489	0.743098	0.126348	0.291399	0.022103	0.240267	0.260159	0.152826	0.697759
TCONS_00000118	FBgn0031302	FBtr0077955	CG14340	0	0.115986	0	0.146021	0	0	0.142032	0.13452	0	0	0	0	0	0.097271	0.100234	0	0	0	0.094073	0	0.098085	0	0.107231	0.087101
TCONS_00000119	FBgn0031304	FBtr0077956	CG4552	14.2888	8.36153	10.773	13.1766	10.6654	11.5643	9.77505	9.33677	10.7305	14.5262	10.5991	10.3497	15.4835	12.575	12.3082	16.1155	13.3126	14.1677	13.7207	12.6393	11.2968	11.9857	11.3939	11.9412
TCONS_00000120	FBgn0031306	FBtr0077957	CG4577	0.491689	0.29305	0.154728	0.205011	0.153023	0.379791	0.160949	0.306273	0	0	0.666704	0.197597	0.963859	1.59927	0.954822	0.75764	0.438146	0.263943	12.4173	2.52044	2.00262	0.386276	0.130757	0.151702
TCONS_00000121	FBgn0031307	FBtr0077958	CG4726	108.675	72.7382	103.973	119.367	89.9707	73.1825	101.42	84.2811	98.3867	146.454	102.607	80.947	123.87	88.9067	86.05	114.566	118.673	149.173	89.8503	87.3041	81.9751	132.712	130.095	119.628
TCONS_00000122	FBgn0031308	FBtr0077959	CG4749	9.01434	6.60969	7.85252	9.50272	8.23239	6.11808	8.68179	7.83177	8.06518	10.4528	11.1977	6.72664	9.29657	8.33264	7.01937	9.008	7.71581	10.2042	7.06841	8.01801	7.85538	9.20459	9.5778	9.08154
TCONS_00000123	FBgn0031310	FBtr0077960	CG4764	72.5524	66.4009	71.7802	72.825	62.3809	65.6289	63.6914	53.8722	66.2481	75.1328	60.6656	66.1653	65.2406	55.4629	58.0486	55.442	63.923	77.0586	58.1922	49.7066	54.4303	54.8982	58.1698	64.9189
TCONS_00000124	FBgn0031312	FBtr0077961	Tango14	59.6889	49.9864	45.3234	51.7353	47.254	45.5213	49.2836	41.9826	46.5142	51.7299	43.728	49.8085	72.2679	71.8529	58.6678	62.7537	72.5362	65.9257	78.3212	60.9369	51.692	63.2199	63.5799	63.4337
TCONS_00000125	FBgn0031314	FBtr0077962	CG4785	26.3303	21.2902	21.7862	25.0275	24.9135	19.6243	23.049	20.5776	21.8466	28.1015	24.7976	20.5954	25.1571	17.252	16.3627	22.9857	25.3853	28.4637	21.182	19.4112	15.437	26.4708	25.7331	22.6273
TCONS_00000126	FBgn0031315	FBtr0077963	CG14341	0	0	0	0	0	0	0	0.748543	0	0	0	0.585238	0	0	0.509725	0	0	0	0.531073	0	0.517566	0	0	0
TCONS_00000127	FBgn0031315	FBtr0077964	CG14341	39.4292	27.968	25.3927	34.9454	19.8241	23.4423	31.6913	25.7355	23.0094	33.0982	32.501	23.9347	38.5185	33.5101	30.6015	33.2709	32.4738	33.5369	33.4181	30.6941	23.0824	27.0378	31.946	29.0355
TCONS_00000128	FBgn0051922	FBtr0077965	CG31922	60.3457	75.2399	67.5426	65.1416	66.8461	72.2222	54.1268	82.2642	71.6276	57.3526	62.199	79.452	36.272	43.0782	37.4226	43.0318	72.6342	65.7536	37.7409	35.7536	36.3004	47.8917	60.3411	62.4109
TCONS_00000129	FBgn0031318	FBtr0077966	CG4887	29.7903	24.874	29.9849	28.5923	27.6769	25.1171	23.7945	26.3736	26.911	37.2817	27.8066	26.3827	35.4725	28.226	28.3667	31.4624	27.9456	43.5021	32.7053	26.622	28.5935	33.373	32.7736	30.8171
TCONS_00000130	FBgn0031319	FBtr0077968	CG4896	15.0666	11.5579	10.6054	13.6535	9.47796	11.5876	14.2667	10.8862	7.76651	16.6176	11.2525	9.01889	14.9761	13.2079	11.6166	14.6043	13.0713	15.2833	14.2783	9.05769	10.2141	14.2419	12.8193	9.93518
TCONS_00000131	FBgn0031319	FBtr0077970	CG4896	2.97221	5.12453	6.32132	2.60694	8.15041	4.59903	2.3994	7.72135	7.95438	3.35617	6.54552	7.9758	4.61701	2.60486	4.5737	4.72581	7.8013	8.91971	5.0084	5.36447	5.36496	7.28598	5.5175	8.54024
TCONS_00000132	FBgn0031319	FBtr0114467	CG4896	4.13402	4.66388	5.70036	4.93695	4.93532	4.85346	2.91615	2.75565	5.06099	5.16741	3.205	4.11103	6.43097	5.49099	4.83392	5.55232	4.51855	5.45195	5.29406	5.61817	6.02286	4.41704	6.80885	5.36834
TCONS_00000133	FBgn0031321	FBtr0077971	Tgt	14.8034	17.7196	17.6619	19.3045	17.6186	16.8957	18.4074	16.2317	17.6765	16.6916	15.5593	17.3477	24.5523	16.7787	14.0284	20.621	22.0599	24.2194	20.2433	15.4047	14.206	20.6008	23.2794	20.8179
TCONS_00000134	FBgn0031322	FBtr0077972	CG5001	34.6301	26.6408	32.3185	34.3193	31.9725	30.2599	27.8288	28.6888	32.2386	36.8857	34.169	27.9252	47.8179	38.4731	41.7952	39.4775	43.9395	47.5518	30.3942	37.0376	41.0869	46.7835	38.9704	39.1508
TCONS_00000135	FBgn0040723	FBtr0077973	CG5011	0.36691	2.47071	0	0.310309	0.314076	0.386056	0.602277	2.52084	0	0.310311	0	0.146422	0.737451	1.10892	2.24388	1.15139	0	0.154863	0.566421	1.19474	2.01739	0.388939	0.131853	0.219044
TCONS_00000136	FBgn0031324	FBtr0114498	CG14342	0	0	0.102826	0	0	0.113487	0	0	0	0.168054	0	0.127853	0	0	0	0	0	0.150224	0	0.215439	0	0	0	0
TCONS_00000137	FBgn0259229	FBtr0299796	CG42329	0	0	0	0	0	0	0	0	0	0	0	0	0.273377	0.578497	0.87406	0.546485	0	0.134014	0.63616	0.423905	1.4637	0.050138	0.053929	0
TCONS_00000138	FBgn0031327	FBtr0077920	CG5397	55.4281	30.3122	28.9903	39.3453	34.6446	38.9051	40.6797	34.2463	26.8572	44.8978	38.0767	37.6104	43.1259	56.9826	64.7062	64.528	41.7348	45.4236	52.0006	67.3542	72.55	62.4809	36.6857	42.5272
TCONS_00000139	FBgn0041097	FBtr0077921	robo3	0.310346	0.058215	0.061173	0.052407	0	0.034251	0	0	0.037009	0.054086	0.026181	0.039848	0.903749	0.654544	0.505644	0.218991	0	0.070521	5.8472	1.31585	1.36778	0.108104	0.01866	0.062436
TCONS_00000140	FBgn0011294	FBtr0077922	a5	0	0	0	0	0	0	0	0	0	0	0	0	0	0	0	0	0	0	0	0	0	0	0	0
TCONS_00000141	FBgn0031331	FBtr0077923	CG5440	0	1.13008	0	0	0.652744	3.93093	0	1.31971	0.52589	0.375482	0	0.827718	4.92573	0	0	2.24379	3.87294	0	2.32913	0	1.05599	3.20871	1.08088	4.80535
TCONS_00000142	FBgn0026141	FBtr0077924	Cdlc2	0	7.8e-05	0	0.000151	0.000112	3.2783	1.6e-05	0.851191	0.467972	8.4e-05	0	1.7e-05	1.04557	0	0	1.60242	0	1.6e-05	0	0.001138	0	0.672938	0	2.53576
TCONS_00000143	FBgn0026141	FBtr0077925	Cdlc2	0	0.578461	0	0.247309	0.668315	3.75358	1.43049	1.69481	3.5e-05	0.506346	0	1.3119	16.738	0	0	2.49411	15.298	0.876416	5.09857	0.15202	3.56985	8.74889	1.93868	11.4014
TCONS_00000144	FBgn0031337	FBtr0077926	CG14346	0	0.000434	0.000388	0	0.000488	0.000444	0.000341	0.000118	0.126139	0.000497	0	0.133667	5.80831	0	0	0.000382	4.61589	0.000335	1.31488	0	0.000283	1.99383	1.26321	5.48566
TCONS_00000145	FBgn0031337	FBtr0077927	CG14346	0	0.504035	0.114564	0	0.444833	1.37401	0.497263	1.21967	0	0.865324	0	0	0.000118	0	0	0.674935	0.000122	0.161147	7.6e-05	0	1.80142	3.1e-05	5.4e-05	0.000115
TCONS_00000146	FBgn0003926	FBtr0077928	snRNA:U3:22A	0	0	0	0	0	2.46472	0	0	0	0	0	0	0	0	0	0	0	0	0	0	0	0	0	0
TCONS_00000147	FBgn0051928	FBtr0077929	CG31928	0	0	0.070378	0	0	0.154608	0	0	0	0	0	0.086326	0	0	0	0	0	0	0	0	0	0	0	0
TCONS_00000148	FBgn0053128	FBtr0077930	CG33128	0	0.35705	0.05626	0	0.168248	0.124507	0.091817	0.406994	0.067975	0.097005	0.091913	34.2605	1.98808	0.347273	29.9607	0.958348	0	0.166106	0	0.056404	4.01637	0	0.064872	0.054504
TCONS_00000149	FBgn0051926	FBtr0077931	CG31926	0	0.186165	0	0	0	0	0	0	0	0	0	0.509989	0	0	0.093585	0	0	0	0	0	0	0	0	0
TCONS_00000150	FBgn0051661	FBtr0077932	CG31661	0	0	0	0	0	0	0	0	0	0	0	0	0.118397	0	0	0	0	0	0	0	0	0	0	0
TCONS_00000151	FBgn0026398	FBtr0077873	Or22a	0	0.102262	0.285908	0	0	0	0	0.127505	0	0	0	0.225128	0.120564	0.091779	0.102439	0	0.208882	0.134827	0.087813	0.175642	0.105132	0.08871	0.103364	0.094147
TCONS_00000152	FBgn0026397	FBtr0077874	Or22b	0	0	0	0.253759	0	0	0	0	0.098169	0	0	0	0	0.089467	0	0.333421	0.203145	0.129523	0.081874	0.171219	0.202971	0.166608	0	0
TCONS_00000153	FBgn0261509	FBtr0077875	haf	10.0599	3.55422	7.34555	8.26588	8.76744	8.12331	4.18432	5.16994	5.05195	9.33603	7.05385	8.02127	6.16696	4.64989	3.0474	3.75665	3.26803	3.53872	2.92228	3.92095	6.19419	3.54842	3.4336	2.67305
TCONS_00000154	FBgn0031351	FBtr0077876	CG14352	26.1715	30.9887	28.1575	24.5562	28.9862	23.9745	23.6199	27.0582	31.2605	25.8171	23.0546	25.1384	19.7376	17.4849	12.2938	22.8583	33.6005	26.709	18.1017	16.0019	13.6686	23.9188	26.3216	22.9082
TCONS_00000156	FBgn0086758	FBtr0077877	chinmo	0.762379	0.472289	0.806394	0.891647	0.659335	0.61902	0.698593	1.15568	0.572912	1.63504	1.36971	0.626284	4.94246	0.42728	2.34101	2.31658	2.4301	2.11235	3.47598	1.53802	2.84499	2.05505	1.93661	3.36581
TCONS_00000157	FBgn0086758	FBtr0077878	chinmo	0.023293	0	0.000845	0	0	0.099003	0.185187	0	0.000426	0.18926	0	0	0.727609	0.039789	0	0.080938	0.00336	0.001827	0.085182	0.181096	0.008561	0.083972	0.060544	0.220447
TCONS_00000159	FBgn0086758	FBtr0077879	chinmo	0	0	0	0	0	1.2e-05	0	0	0.000218	0.000375	0	0	0	0.107426	0	0	0	0	0	0	0.150833	0	0.022147	0
TCONS_00000160	FBgn0011570	FBtr0077881	cpb	182.432	127.396	142.444	167.088	144.44	137.633	146.909	127.731	122.332	173.767	167.685	143.162	129.181	119.947	108.1	129.6	145.882	162.321	100.739	111.931	100.405	122.358	137.987	128.084
TCONS_00000161	FBgn0031357	FBtr0077882	mRpL48	49.0525	45.0917	46.4519	41.8453	48.8361	45.4421	52.6849	45.4045	40.2974	51.6365	51.7064	42.7212	57.7893	53.5163	41.8746	51.5641	60.9181	60.8778	58.1757	51.0062	40.4413	52.2358	56.467	58.6389
TCONS_00000162	FBgn0260648	FBtr0077883	Rrp40	63.8785	61.7863	56.1986	56.5821	64.0607	55.9427	60.3396	54.2888	54.9513	67.9604	57.4768	58.4439	50.0551	45.861	39.0531	60.5676	65.528	63.9848	50.9921	43.5749	35.4303	65.5077	55.9635	56.4213
TCONS_00000163	FBgn0031360	FBtr0077884	CG31937	69.1391	56.3001	61.6932	70.6425	60.073	51.8355	74.1659	55.4488	53.2914	66.492	68.02	58.7923	71.0679	69.8059	63.6213	68.5715	67.6131	65.8394	67.9764	55.0061	53.7367	65.4792	61.2872	62.1251
TCONS_00000164	FBgn0264494	FBtr0077885	CG17646	0.007235	0.631989	0.000585	0.000183	0.00135	0.000263	0.001866	1.75403	0.192986	4.30189	0.000346	0	0.441362	2.95465	2.11317	2.03442	0.135259	0.058729	1.25624	1.61684	0.524017	1.24629	0.001803	0.541143
TCONS_00000165	FBgn0264494	FBtr0077886	CG17646	7.23398	2.49005	6.98402	6.81839	7.93734	7.27201	4.71736	3.21362	3.64858	3.21266	6.87012	7.98819	4.0269	5.90502	2.53723	4.41512	3.27446	3.22542	2.5255	4.05881	11.397	2.18959	2.86077	1.41009
TCONS_00000166	FBgn0031364	FBtr0077887	CG17648	0	0.553472	0.231736	0	0	1.55241	0.347681	0.657455	0.546768	0	0	0	1.30909	0	0	1.24917	1.41404	0	0.914963	0	1.04803	1.21576	0	2.99428
TCONS_00000167	FBgn0045497	FBtr0077888	Gr22e	0	0	0	0	0	0	0	0	0	0	0	0	0	0	0	0	0	0	0	0	0	0	0	0
TCONS_00000168	FBgn0051665	FBtr0089786	CG31665	0.16399	0.029668	0.012859	0	0.017316	0.073233	0.019085	0.018215	0	0.019271	0.04311	0	0.272291	0.853672	0.427845	0.139619	0	0.094905	4.08293	0.745469	0.685704	0.086984	0	0
TCONS_00000169	FBgn0051665	FBtr0089787	CG31665	0.000334	0.00026	0.000337	0	0.000378	0.000351	0.000312	0.000259	0	0.000423	0.000348	0	0.000332	9.2e-05	0.000252	0.000293	0	0.000386	0.000125	0.000259	0.000273	0.000279	0	0
TCONS_00000170	FBgn0031372	FBtr0077891	CG7295	0	0.171903	0	0.233096	0.88565	2.94611	0.919595	1.2645	0.410804	0.231222	0	0.791737	6.89036	0.079094	0	2.02698	5.15258	0.539031	1.71825	0	1.66349	3.33095	1.06541	6.85715
TCONS_00000172	FBgn0031374	FBtr0077811	CG7337	14.2801	8.34771	13.6581	11.2375	12.4723	10.3584	8.2813	9.55611	12.0066	16.6987	15.8895	13.159	4.64938	0.352338	0.000202	1.06393	0.565227	5.49359	2.33778	0.001615	2.15156	1.63537	1.65446	1.71581
TCONS_00000174	FBgn0031374	FBtr0113011	CG7337	0.584655	0	0.2279	0.334711	0.362765	0.832948	0.106877	0.095552	0.336832	0.483261	0.062658	0.439059	0.188077	0.351275	0.292216	0.205826	0	0	0.055098	0.093462	0.259818	0.132687	0.078102	0
TCONS_00000175	FBgn0031374	FBtr0110882	CG7337	0.766891	0.00056	0	1.50854	0.082579	0.476908	2.87612	1.75541	0.003088	2.49461	0	0	0.504016	1.66863	2.48802	1.57031	0.235552	0.323253	1.21545	1.30566	1.43428	0.930966	0.455444	0.820594
TCONS_00000176	FBgn0031374	FBtr0110883	CG7337	0.097605	0.137092	0	0.173378	0.028795	0.072154	0.27457	0.128037	0	0.212972	0	0.000338	0.248578	0.149657	0.275742	0.201269	0.11915	0.106607	0.990749	0.554416	0.30573	0.165616	0.093557	0.196976
TCONS_00000177	FBgn0051942	FBtr0077812	tRNA:CR31942	0	0	0	0	0	0	0	0	0	0	0	0	0	0	0	0	0	0	0	0	0	0	0	0
TCONS_00000178	FBgn0031376	FBtr0077813	CG10908	132.788	113.954	126.038	150.563	125.974	121.894	98.3477	112.002	134.59	140.47	108.064	135.513	121.212	94.5701	91.8998	114.589	129.851	133.586	95.7415	87.2698	82.8522	106.615	106.681	106.552
TCONS_00000179	FBgn0031378	FBtr0077814	CG15362	29.8375	33.247	23.4812	35.4003	35.4358	39.802	24.9872	23.0119	30.9108	27.4557	33.2496	37.526	42.3754	41.1455	30.359	43.2075	63.4276	50.9834	32.4389	22.7465	22.2625	38.8103	36.4497	41.369
TCONS_00000180	FBgn0031379	FBtr0077815	CG7289	39.7599	30.6293	40.5541	39.7902	33.52	36.0634	34.3569	32.9443	37.9208	41.9155	36.6363	39.292	40.2668	34.4669	29.4477	41.9478	50.0429	49.8941	32.8963	29.5585	32.3408	42.2551	43.314	44.8479
TCONS_00000181	FBgn0031381	FBtr0077816	Npc2a	114.343	90.6013	53.003	69.9188	79.2155	85.5263	83.2955	92.4547	65.166	66.0998	74.0816	90.6161	129.482	137.749	159.672	124.434	51.6506	57.3047	150.152	143.659	141.342	73.9531	45.4896	44.9164
TCONS_00000182	FBgn0040717	FBtr0077817	Nplp4	204.58	89.6565	88.7933	170.577	125.912	55.341	247.402	144.074	69.1341	183.168	103.486	31.7736	192.524	526.208	406.527	211.528	93.6361	99.544	178.551	743.59	1112.52	233.569	179.075	296.452
TCONS_00000183	FBgn0051943	FBtr0077818	tRNA:CR31943	0	0	0	0	0	0	0	0	0	0	0	0	0	0	0	0	0	0	0	0	0	0	0	0
TCONS_00000184	FBgn0051944	FBtr0077819	tRNA:CR31944	0	0	0	0	0	0	0	0	0	0	0	0	0	0	0	0	0	0	0	0	0	0	0	0
TCONS_00000185	FBgn0031384	FBtr0301068	CG4238	5.38749	4.42403	6.28162	6.10319	4.78953	3.38871	4.55508	4.79811	5.26923	7.6742	5.40165	5.39896	4.2068	4.56031	4.26681	4.89966	5.822	5.88901	4.82976	4.36647	5.1226	4.86091	4.81416	5.705
TCONS_00000186	FBgn0031384	FBtr0301067	CG4238	0	0	0	0	0	5.6e-05	0	0	0	0	0	0	0.684458	0	0	0	0	0	0.47506	0	0	0	0	0
TCONS_00000187	FBgn0031384	FBtr0301066	CG4238	0.000106	5.8e-05	0	7e-05	0.00012	0.974003	5.5e-05	0	6.6e-05	0	7.4e-05	0.000164	1.57604	5.7e-05	4.9e-05	0.00012	0.616083	7.8e-05	0.357581	9.3e-05	0	1.25324	0.481797	0.534263
TCONS_00000188	FBgn0011860	FBtr0077821	tRNA:G3:22BCb	0	0	0	0	0	0	0	0	0	0	0	0	0	0	0	0	0	0	0	0	0	0	0	0
TCONS_00000189	FBgn0003557	FBtr0077822	Su(dx)	23.9372	15.0957	21.9738	27.2637	20.3388	18.6685	19.8512	18.9664	20.8661	33.1339	25.365	20.9508	23.0307	15.7856	13.1392	21.9035	19.5555	26.5129	16.4148	17.0488	15.7942	22.641	21.4478	20.5606
TCONS_00000190	FBgn0003557	FBtr0077823	Su(dx)	0.663752	0.341996	0	0.543367	0.440092	0.82717	0.544847	0	0	0	0	0.454094	0	0	0	0	0	0	0	0	0.639749	0	0.731211	0
TCONS_00000191	FBgn0003557	FBtr0077824	Su(dx)	0.014954	0.000865	0.014072	0.007266	0.002168	0.000342	0.005615	0.001851	0.000247	0.357437	0.010801	0.006209	0.560456	2.17731	5.54955	0.464044	0.006444	0.027154	0.016842	0.023288	0.000755	0.14107	0.001356	0.36581
TCONS_00000192	FBgn0028952	FBtr0077825	CG31672	7.65632	6.28511	9.29406	7.41742	8.82406	7.43868	6.66255	9.51296	7.92929	10.5269	8.91226	7.24486	7.75679	6.83292	6.32081	6.69789	8.33127	10.0354	5.44772	6.58389	6.73138	9.26839	10.3355	8.52178
TCONS_00000193	FBgn0026396	FBtr0077826	Or22c	0.309787	0.099148	0.160785	0.391548	0	0.448768	0.124888	0.228992	0.194868	0.274638	0	0	0	0	0.096172	0	0	0	0	0	0	0	0	0.078824
TCONS_00000194	FBgn0031388	FBtr0077827	CG12674	0	0.718232	0	0.114937	0.209467	1.76371	0.336867	0.981503	0.530547	0.349247	0	0.65753	5.72691	0	0	1.81858	4.17134	0.214001	0.644842	0	1.33608	1.81442	0.98827	4.99645
TCONS_00000195	FBgn0004507	FBtr0077828	GlyP	17.9335	11.8164	18.9367	19.7245	14.3134	9.52112	13.5767	16.0562	15.1103	30.9292	18.3929	8.30919	75.9149	80.1821	98.8431	64.4987	43.6953	45.8296	50.3115	84.2753	97.9841	54.8962	58.0254	54.269
TCONS_00000197	FBgn0027509	FBtr0077829	CG7261	42.5778	24.9134	37.591	45.3445	34.427	29.2231	33.4159	29.1957	32.0109	54.1357	42.1906	31.8012	34.7791	23.7712	23.8614	35.2544	38.2499	45.4013	25.8425	23.2554	23.5186	36.8911	37.3757	34.5984
TCONS_00000200	FBgn0031392	FBtr0077830	AIF	23.3892	19.8424	25.9271	27.2709	27.092	26.8037	24.617	24.579	26.316	33.5518	25.8525	26.3073	25.7296	17.4819	17.306	24.1323	22.715	27.2115	18.5324	17.8591	17.2419	26.0688	25.7295	21.6136
TCONS_00000201	FBgn0031392	FBtr0077831	AIF	3.28282	3.29507	3.00619	0.918832	1.26834	1.94635	1.3943	1.30064	3.20196	0.46933	2.02327	2.88668	3.08722	2.99171	1.59529	1.77311	3.0762	1.64616	4.0473	2.19809	1.52624	3.60844	2.02738	5.21751
TCONS_00000202	FBgn0031393	FBtr0077832	CG15382	0.303233	0.324189	1.91661	1.02171	1.73795	1.40693	1.87584	1.21571	0.707658	1.14105	0.886236	1.32761	1.2086	1.18581	1.20748	1.97414	1.94545	1.29186	1.73064	1.12711	1.71363	1.19259	1.35537	1.62945
TCONS_00000203	FBgn0051946	FBtr0077834	tRNA:CR31946	0	0	0	0	0	0	0	0	0	0	0	0	0	0	0	0	0	0	0	0	0	0	0	0
TCONS_00000204	FBgn0085203	FBtr0112365	CG34174	48.3288	45.6263	50.9504	39.1104	45.9075	40.3474	43.9006	46.1462	46.7166	44.9751	48.0585	46.0167	31.0306	27.0168	31.2915	30.7704	43.4533	35.3979	25.9935	27.6273	20.9647	31.4223	36.7583	36.3004
TCONS_00000205	FBgn0031399	FBtr0077835	mio	13.4559	9.28935	12.3192	14.9852	11.614	10.8994	13.0681	11.2844	11.1144	16.9282	14.1867	10.5239	17.966	14.5353	13.8349	15.3511	15.409	18.7277	16.2069	14.2338	15.7858	16.853	16.8892	16.7672
TCONS_00000206	FBgn0031401	FBtr0077836	CG7082	40.8101	33.5077	41.3971	40.2967	38.2238	32.3501	40.8318	38.0396	41.1044	53.3888	41.9229	39.422	37.4891	33.4397	29.592	41.2384	45.5971	52.7954	31.4611	27.1989	26.0938	43.4118	47.2601	39.832
TCONS_00000207	FBgn0031401	FBtr0077837	CG7082	2.40745	0.981889	2.94279	1.47161	2.32424	3.46124	1.20478	3.33788	1.72658	1.82238	1.55948	1.69522	3.59419	2.48971	2.30734	1.35636	2.64047	1.63663	2.71406	2.98038	2.19775	2.34847	1.02521	2.19175
TCONS_00000208	FBgn0031401	FBtr0077838	CG7082	0	0	0.89475	0	0	1.24127	0	0	0	0	0	0	1.81949	1.16424	0.965945	1.16444	1.59831	0	0	0	1.42402	0.660664	0.998381	3.01231
TCONS_00000209	FBgn0031401	FBtr0077839	CG7082	0.003306	0.715106	0	5.36515	0	0	0	0	0	0	0.371194	0	0	0.007774	0	0.055851	0	0	0	2.26754	3.24511	0	0	0.015737
TCONS_00000212	FBgn0010704	FBtr0077840	l(2)s5379	30.7305	58.1055	65.2785	37.0562	0.052637	44.0052	57.0108	15.3982	22.2006	41.9657	0.069655	0.065302	28.0794	1.89149	0.244433	20.6769	14.32	10.034	10.156	3.54098	0	28.768	19.8545	16.5638
TCONS_00000213	FBgn0031405	FBtr0077751	CG4267	8.62028	4.91145	5.23267	5.29962	6.0827	5.81128	2.60414	6.99663	4.1822	6.11786	4.44029	8.55401	15.2495	18.5094	23.089	16.7686	3.69714	1.79113	14.8068	22.1089	22.4364	8.97649	2.09369	1.52767
TCONS_00000214	FBgn0051686	FBtr0077752	CG31686	0	0.245471	0.232682	0.301514	0	0.248591	0	0	0	0.300451	0.319356	0.277665	0.264552	0.41215	0.237595	0.392971	0.952047	0.303835	0	1.00405	0.731471	0.197388	0.234399	0
TCONS_00000215	FBgn0042187	FBtr0077753	CG17234	0	0	0	0	0	0	0	0	0	0	0	0	0	0	0	0	0	0	0	0	0	0	0	0
TCONS_00000216	FBgn0031407	FBtr0077755	CG4270	0	0	0	0	0.274896	0.000198	0	8.1e-05	0.718176	0	0	9e-06	0.414565	0	0	0.026606	0	0.870586	0.000159	0	2.77142	0.004242	0.586766	0.002445
TCONS_00000217	FBgn0031407	FBtr0077754	CG4270	0	0	0	0	2.2e-05	2.97817	0.233674	1.56494	3e-05	0	0	0.419733	6.41566	0	0	3.16129	5.66161	0.228006	2.38274	0	0.000168	1.88186	0.464899	8.02801
TCONS_00000218	FBgn0031409	FBtr0077756	CG4271	0	0	0	0	0	0	0	0	0	0	0	0	0	0	0	0.535203	0	0	0.124883	0	0	0	0	0
TCONS_00000219	FBgn0051949	FBtr0077757	CG31949	0	1.58065	0	0.343115	2.50556	14.6871	1.34168	4.27935	1.30789	0	0	1.95479	19.5112	0.247227	0	6.88619	25.2462	1.03705	6.94129	0	7.70383	6.12204	3.66538	16.8452
TCONS_00000220	FBgn0031412	FBtr0077758	CG16995	0	0.346844	0	0	0	0	0.43657	0	0	0	1.43979	0	0	0	0	0.297824	0.354625	0.414951	0.280772	0.300689	0	0.296354	0	0.284556
TCONS_00000221	FBgn0031414	FBtr0114370	eys	0.032769	0.031312	0.041413	0.013896	0.060886	0.009285	0	0	0	0.071448	0.041979	0.031997	0.179668	0.190156	0.158785	0.067205	0.041936	0.012525	1.28313	0.244621	0.263141	0.085301	0.040267	0.041695
TCONS_00000222	FBgn0261647	FBtr0077762	CG4272	21.8918	12.1997	17.6419	20.2415	19.6094	17.0297	13.1593	18.2794	19.3793	28.5589	19.1008	18.3548	13.4948	12.2679	10.8486	14.1547	19.8292	22.1794	12.7092	11.817	11	18.0267	22.0673	17.7681
TCONS_00000223	FBgn0261647	FBtr0077763	CG4272	0.204242	3.7591	4.52687	4.31838	1.7406	1.17274	4.10391	0	1.35199	0.872609	4.09084	3.68006	6.10715	4.43393	4.59032	5.48316	0.017269	4.80788	3.06701	3.95962	5.99571	3.91851	0.424275	1.38752
TCONS_00000224	FBgn0031419	FBtr0077764	CG15390	4.14527	4.36106	4.85196	3.76055	4.80464	4.31709	3.54592	5.80651	6.58674	5.32906	6.50619	7.19672	6.58769	4.23305	4.67559	6.05818	7.48869	7.12688	4.9111	4.44233	3.6652	4.36656	6.27426	6.53772
TCONS_00000225	FBgn0031420	FBtr0077765	CG9866	16.073	11.1857	16.4174	17.7617	13.0664	13.4601	13.1448	13.1836	13.3765	20.6878	16.8744	14.5832	15.4015	12.2538	9.8251	13.9005	13.9424	17.4894	12.8775	10.5135	12.6914	15.3228	16.2143	13.466
TCONS_00000226	FBgn0031420	FBtr0077766	CG9866	0.000923	0	0.000208	0.004486	0.797819	0.406778	0.037132	0	0	0.000461	0.000875	0	0.000352	0.002691	1.53931	0.00021	0.889313	0.004903	0.973602	2.19276	0.000258	0.000671	0.001151	1.7587
TCONS_00000227	FBgn0264672	FBtr0077767	CG9867	39.574	32.9327	40.5113	43.0641	34.1814	35.0461	38.7768	32.7353	38.005	46.9785	41.2493	35.7453	58.8525	47.9703	49.0179	55.8795	53.1596	64.4168	49.3694	44.9345	50.0177	58.1228	57.5801	53.7622
TCONS_00000228	FBgn0031422	FBtr0077768	CG9870	14.6242	9.49097	13.1079	15.5452	12.1482	13.4539	10.3891	12.4429	12.7864	11.7359	14.8513	13.4263	9.74977	10.5376	8.43518	11.4027	14.0894	15.3871	10.4646	7.7566	8.40105	11.2393	12.3802	12.8018
TCONS_00000229	FBgn0031424	FBtr0077769	VGlut	0.270311	0.0196	0.018423	0.024997	0	0.040268	0.024399	0.050719	0	0	0.057856	0.044182	0.526	1.3542	1.07086	0.346476	0.021363	0.025947	7.9822	1.87656	1.14219	0.093594	0.065321	0.018312
TCONS_00000230	FBgn0031428	FBtr0077770	CG9886	15.0976	14.0342	11.7074	12.9424	13.5576	13.5497	12.8831	12.8256	11.5128	12.4353	12.1247	12.9443	13.8836	11.7206	10.4633	10.9713	12.5887	11.1953	10.9743	8.24356	7.96801	10.8552	11.9021	12.2389
TCONS_00000231	FBgn0000490	FBtr0077771	dpp	2.56784	1.03681	0.530923	0.231424	1.2131	1.1377	1.11134	1.13889	0.86368	1.16867	1.65134	1.49236	1.9601	1.76323	1.10623	1.87945	1.48537	2.06423	1.5847	2.49793	1.9642	1.45547	1.73305	1.4114
TCONS_00000232	FBgn0000490	FBtr0077772	dpp	0.472473	0.232954	0.556714	0.922595	0.456777	0.561097	0.39405	0.542645	0.830281	0.380917	0.424275	0.802295	0.605435	0.426745	0.160893	0.422896	0.632272	0.863011	0.126562	0.35114	0.315741	0.562631	0.764804	0.722537
TCONS_00000234	FBgn0000490	FBtr0077773	dpp	12.9308	9.57376	17.1359	13.8365	14.0918	12.0038	10.0487	11.4367	13.2817	17.8358	14.0776	12.8211	11.9425	7.26532	8.52717	10.9585	11.9397	14.613	7.49824	7.53038	8.46022	13.0314	14.4637	12.4772
TCONS_00000235	FBgn0000490	FBtr0077775	dpp	2.61574	0.863021	2.5309	6.92741	0.940603	0.570375	4.80724	3.31107	1.47418	6.37966	1.10214	2.15235	3.53255	2.52789	3.09665	1.54323	1.70534	3.98402	3.03993	1.79225	1.33779	0.986623	2.04283	2.66414
TCONS_00000236	FBgn0012016	FBtr0089298	tRNA:Y1:22Fa	0	0	0	0	0	0	0	0	0	0	0	0	0	0	0	0	0	0	0	0	0	0	0	0
TCONS_00000237	FBgn0011818	FBtr0077780	oaf	0.75881	6.14475	2.49738	4.02498	3.97504	2.76286	0.778408	4.2729	2.78975	6.37754	1.64903	2.61674	7.58249	0.002435	0	1.42755	0.644212	1.42087	2.71052	0.001728	2.21756	4.28085	1.54981	5.75514
TCONS_00000240	FBgn0031435	FBtr0077693	CG9883	3.01749	2.75026	2.78385	2.7138	3.09064	1.88027	1.67881	2.86678	2.27099	2.70887	2.73174	1.80956	4.37625	2.28231	2.99308	2.7297	3.54622	3.60553	2.43689	2.25978	2.73536	3.2325	3.47372	3.43394
TCONS_00000241	FBgn0031437	FBtr0077694	p16-ARC	246.542	226.614	242.796	214.937	254.443	241.754	238.502	234.115	230.159	229.318	231.184	249.715	188.409	181.286	157.578	194.918	243.232	230.065	159.503	162.935	140.88	192.244	203.39	199.642
TCONS_00000242	FBgn0250835	FBtr0113016	CG15394	0.295852	0	0	0.251801	0.469447	0.357999	0	0.50225	0.18461	0	0	0.392409	0.667003	0	0	0	0.200221	0	0.64805	0	0	0.498925	0.783228	0
TCONS_00000243	FBgn0031440	FBtr0114513	CG15395	0	0.086426	0	0	0.49729	3.24757	0.214749	0.581964	0.489559	0.345432	0	0.174101	6.47973	0	0	1.71976	4.19886	0.302408	1.66138	0	0.918882	1.93292	0.48776	4.40205
TCONS_00000244	FBgn0031442	FBtr0077697	Prosbeta4R1	0	0	0.139991	0.21735	0.759234	5.54478	0.633066	1.33935	0.643229	0	0	0.687837	5.60254	0	0	3.31081	6.31367	1.07001	2.06175	0	3.43261	2.55254	0.817962	5.26514
TCONS_00000245	FBgn0026395	FBtr0077698	Or23a	0	0	0	0	0	0	0	0	0	0	0	0	0	0	0	0	0	0.002316	0	0	0	0	0	0
TCONS_00000246	FBgn0031443	FBtr0077699	Prosbeta4R2	0	0.076225	0	0	0	0.628225	0	0.29499	0	0	0	0	4.53492	0	0	2.36775	5.83954	0.743226	2.06467	0	1.88853	1.27961	0.848983	2.44596
TCONS_00000248	FBgn0031444	FBtr0077700	CG9879	0	0.202859	0	0	0.58715	3.09404	0.127358	0.497641	0.689928	0	0	1.35772	4.08988	0	0	1.56192	3.90648	0.376161	1.08828	0	1.36335	1.56638	0.601212	3.04031
TCONS_00000249	FBgn0041248	FBtr0273435	Gr23a	0	0	0	0	0	0	0	0	0	0	0	0	0	0	0	0	0	0	0	0	0	0	0	0
TCONS_00000250	FBgn0041248	FBtr0077702	Gr23a	0	0	0	0	0	0	0	0	0	0	0	0	0	0	0	0	0	0	0	0	0	0	0	0.102336
TCONS_00000251	FBgn0051690	FBtr0301681	CG31690	1.3e-05	1.1e-05	3e-06	0	0	1e-05	1.1e-05	1.1e-05	0.074007	0	1.2e-05	0	0	0	0	0.084953	3e-06	1.3e-05	0	0	0	2e-06	0	2e-06
TCONS_00000252	FBgn0051690	FBtr0301682	CG31690	0.139332	0.183269	0.173157	0.117515	0.286448	0.194335	0.22922	0.07176	6e-06	0.161051	0.118358	0.219838	1.08518	0.708385	0.388143	0.338099	0.211607	0.176193	4.96056	0.938001	0.98364	0.162158	0.144896	0.117885
TCONS_00000253	FBgn0031449	FBtr0077705	CG31689	7.2e-05	0.49976	8.4e-05	0.009999	5.9e-05	1.01947	4.9e-05	1.85051	0.540006	6.3e-05	6.2e-05	0.751758	1.18802	0.00025	2.71156	0.000319	0	1.33717	0	1.90018	1.12983	4.4e-05	0	0.324549
TCONS_00000254	FBgn0031449	FBtr0077706	CG31689	0	0	0	2.05812	0	0	0.397413	5.3e-05	2.1e-05	0.41767	0.905587	1.8e-05	0.989105	0.441229	0	1.47677	0.473233	0	5.6e-05	0.001783	0	0.265473	0.002436	0.000258
TCONS_00000255	FBgn0031449	FBtr0077707	CG31689	0	0.000408	0	0	0	9.7e-05	0	0.00033	0.000677	0	0	0.000629	1.481	0.532492	0.000164	9.2e-05	0.000949	2.3e-05	0	0.513793	0.000365	0	0.772544	0.000934
TCONS_00000256	FBgn0031449	FBtr0077708	CG31689	2.15277	1.59177	1.65515	0.21082	2.42827	0.856381	1.13006	0.463165	0.676995	2.43149	0.77407	0.610504	0.259001	2.10888	0.918422	1.76283	1.4186	0.294122	1.45271	1.38388	3.05973	1.41553	1.00635	0.608233
TCONS_00000258	FBgn0031450	FBtr0089751	Hrs	9.04503	0.00418	0.001836	10.3223	1.19159	1.43572	0.063067	0.916083	0.001002	13.5777	0.00851	0.000668	14.3787	0.02266	10.6381	0.61847	3.03556	0.003712	11.7587	7.43828	2.40889	0.066662	8.98808	8.11927
TCONS_00000259	FBgn0031450	FBtr0299871	Hrs	0	0	0.885701	0	0	0	0	0	0	0.622428	0	0	0	0	0.426647	0	0	0	0	0	0.673682	0	0	0.373377
TCONS_00000260	FBgn0031450	FBtr0089750	Hrs	9.74862	14.7164	18.702	10.4979	17.3141	15.6605	15.4131	15.3366	16.331	16.203	21.0075	19.596	8.82172	20.4273	7.98741	22.3624	17.2001	22.2158	5.24519	10.9362	13.6849	24.1401	11.3028	9.76187
TCONS_00000261	FBgn0031450	FBtr0089749	Hrs	7.69733	0	0	4.18546	0.002715	0.001847	1.58906	0.956407	0	1.99646	0.943676	0	2.55289	0	0.399868	1.68925	0.001292	0.15767	3.92971	3.35809	2.84498	0	1.13604	0.39162
TCONS_00000262	FBgn0031452	FBtr0077712	Cwc25	14.5788	11.8832	13.6544	14.2401	14.8714	10.8	14.1142	12.7014	13.63	19.362	13.8921	12.106	16.1113	13.216	12.0551	14.878	16.7387	17.1126	11.6183	13.2047	10.5714	15.2211	18.3011	14.0649
TCONS_00000263	FBgn0031453	FBtr0077713	CG9894	464.78	368.852	382.747	501.744	421.795	322.698	427.741	361.529	385.421	469.687	502.697	360.649	261.825	270.616	221.96	248.17	359.269	337.566	222.932	235.632	206.887	272.487	341.502	310.502
TCONS_00000264	FBgn0031453	FBtr0077714	CG9894	1139.81	1393.42	1313.92	1257.77	1421.33	1224.67	1181.23	1277.74	1457.64	1235.87	1250.02	1256.66	939.77	755.416	721.157	878.668	1224.82	1196.37	740.185	745.442	653.418	966.451	1189.15	1006.34
TCONS_00000265	FBgn0031456	FBtr0077715	Trn-SR	16.3978	11.0056	15.1097	17.4992	12.719	12.0556	12.1889	12.9356	12.6712	18.6907	16.9334	13.0828	13.7842	10.6184	10.8222	14.415	15.9281	17.9043	10.9832	10.098	10.158	13.0126	14.9175	14.6002
TCONS_00000266	FBgn0031458	FBtr0077716	aph-1	93.4635	87.5778	108.846	96.6563	105.176	93.1345	83.1171	83.7847	108.892	102.715	86.7325	98.5608	99.3317	82.4651	74.2879	90.7387	106.106	120.37	75.1974	72.6483	71.843	98.5053	98.4705	90.4609
TCONS_00000267	FBgn0028398	FBtr0077717	Taf10	100.284	118.822	113.081	109.453	102.415	109.433	96.7478	121.333	122.332	101.542	105.139	112.121	99.1068	85.4756	88.3911	104.393	120.917	126.014	90.3378	85.0839	76.259	104.424	108.174	107.78
TCONS_00000268	FBgn0031459	FBtr0077718	CG2862	475.974	619.905	606.064	520.637	605.8	598.142	513.095	552.545	625.725	509.919	450.623	624.49	457.557	423.158	402.468	449.066	510.505	550.006	414.221	372.692	369.001	455.291	458.544	475.819
TCONS_00000269	FBgn0031459	FBtr0077719	CG2862	71.0082	48.884	63.8383	65.7295	54.2139	52.7597	56.7281	52.6799	59.7188	51.9883	70.2079	57.6411	35.4289	41.3245	43.1987	46.0487	70.1833	59.6907	45.9329	36.5229	37.9254	39.472	49.0545	57.9238
TCONS_00000270	FBgn0031461	FBtr0077720	daw	4.36782	0.737511	2.99835	4.08473	1.99595	3.27812	2.51559	3.61015	2.61962	0.573795	3.55762	2.88882	9.47792	7.80749	13.2069	3.14679	2.51765	1.77243	4.90564	7.87188	8.32044	4.63262	1.23593	1.00746
TCONS_00000271	FBgn0031461	FBtr0077721	daw	6.5e-05	1.84531	0.614892	1.23508	1.72379	1.69308	0.000118	6e-05	0.391317	6.6463	6.7e-05	2.49813	8.45038	6.35381	7.16256	6.99078	0.73626	0.57081	4.14568	5.64251	6.36281	1.24541	0.426944	0.64176
TCONS_00000272	FBgn0031462	FBtr0077722	CG2964	0	0.092227	0	0.183211	0.264843	2.71823	0.648863	0.926989	0.409871	0	0	0.673538	5.05786	0.038792	0	2.32521	3.42953	0.34626	1.37811	0	1.26716	1.67471	0.591928	3.45429
TCONS_00000273	FBgn0031467	FBtr0077618	Cpr23B	0	0.098253	0	0	0	0	0	0	0	0	0	0	0	0	0	0	0	0	0	0	0	0	0	0
TCONS_00000274	FBgn0031468	FBtr0077619	CG2975	4.37549	4.40056	4.58554	4.1219	5.41933	5.13145	4.44651	3.87321	3.90581	4.96103	4.51748	5.4491	4.75677	5.36748	4.5264	5.14144	6.04577	6.89242	3.41716	4.24867	3.94399	4.45988	5.1925	6.03075
TCONS_00000275	FBgn0031472	FBtr0077620	CG2983	0	0.085477	0	0	0.300815	0	0	0	0	0	0	0.182873	0	0	0	0	0	0	0	0	0	0	0	0
TCONS_00000276	FBgn0015521	FBtr0077621	oho23B	3441.09	4341.74	4069.3	3219.81	4634.98	4344.41	3515.8	4371.64	4801.64	2851.46	3180.33	4663.59	7878.75	8048.38	8334.32	7099.46	8880.21	9141.79	9256.31	7071.42	7554.78	8474.55	8294.12	9684.49
TCONS_00000277	FBgn0015521	FBtr0273293	oho23B	3359.9	3610.65	3198.53	3575.43	3704.71	3328.07	3557.2	3426.24	3598.65	3171.19	3249.63	3573.87	23.5685	7.51437	13.0691	44.8763	19.2051	24.1021	18.2009	17.1264	14.8967	13.5303	18.2754	19.2353
TCONS_00000278	FBgn0015521	FBtr0077623	oho23B	131.783	114.891	115.63	141.089	102.358	118.52	155.156	90.4833	121.147	108.698	139.629	132.368	91.2296	88.0065	114.856	123.388	126.193	123.84	72.3208	76.4972	104.713	91.937	120.985	113.693
TCONS_00000279	FBgn0031474	FBtr0077625	CG2991	12.9772	13.4955	18.0145	12.3684	11.2737	9.55923	7.46623	5.03074	8.33933	11.7934	15.3774	9.86117	3.45014	7.81015	3.44751	11.2174	9.90668	10.2777	10.0293	6.74696	6.47037	7.34262	7.10048	7.21325
TCONS_00000280	FBgn0031474	FBtr0077626	CG2991	26.0123	14.1793	22.2291	27.7666	25.5161	23.0391	20.8509	26.4192	25.3951	34.8449	20.4322	26.9395	31.4744	18.5384	22.5263	17.4259	23.737	29.1021	19.5563	19.5355	24.6716	22.4481	29.4117	24.8395
TCONS_00000281	FBgn0031474	FBtr0077627	CG2991	0	0.304189	0.245596	0	0	0	0.577712	0.328554	0.957186	0.607941	0.783488	0.470709	1.13786	1.59009	0.433192	1.69591	0	0.601996	1.47198	1.98303	0.514809	1.978	0.98808	0.463349
TCONS_00000282	FBgn0031476	FBtr0077628	CG8813	1.01225	0.859221	0.508932	0.246614	1.29072	6.55124	1.43729	2.62369	0.517068	1.50639	0.251502	2.00937	11.2215	0.083743	0.438161	5.73451	13.2414	1.33748	4.84091	0.560201	4.78301	6.39151	3.0502	9.87033
TCONS_00000283	FBgn0031478	FBtr0077629	CG8814	23.6439	25.404	25.0686	24.9452	23.9572	24.2808	19.884	25.0552	27.4775	26.0742	22.3825	25.0523	33.7567	28.3116	27.8432	24.8851	22.6161	24.8376	24.4181	25.025	26.9796	23.4379	22.9743	23.9409
TCONS_00000284	FBgn0051950	FBtr0077630	CG31950	118.767	134.481	85.1879	98.168	104.656	113.185	139.577	115.697	99.6248	97.61	118.004	108.248	88.5388	79.6397	73.3779	75.9542	101.359	107.972	96.387	72.9776	66.5515	81.7031	81.5428	100.434
TCONS_00000285	FBgn0028970	FBtr0077631	betaggt-II	25.7385	20.778	20.2277	21.9158	21.8599	21.9219	23.5703	19.6371	19.4876	24.2909	19.5576	24.0292	26.3058	21.6973	19.4009	20.1428	18.9103	25.2977	28.8216	17.9581	18.0795	20.29	18.948	21.6266
TCONS_00000286	FBgn0041111	FBtr0077632	lilli	6.86323	0.008782	3.7966	5.29872	3.47744	3.5755	3.50568	2.81972	1.28533	7.20266	4.63382	2.63689	6.01239	2.86187	2.51628	4.58261	4.29736	4.09532	4.71389	1.41863	2.43853	5.03115	5.21413	4.16617
TCONS_00000288	FBgn0041111	FBtr0077633	lilli	0.019288	3.86183	4.28277	2.8904	3.75956	1.87419	0.061536	2.91194	4.37122	4.05558	3.73682	4.20833	0.794685	1.31719	1.18409	0.724451	2.39324	3.02193	0	2.89512	3.23688	1.27875	2.26607	1.9185
TCONS_00000289	FBgn0041111	FBtr0290040	lilli	1.55135	1.24971	0.660192	1.12586	2.22945	0.232559	1.55354	1.01544	1.4365	0.122157	0.664742	1.84111	4.56257	0.011508	1.18088	1.79541	1.66092	2.48269	0.234402	2.04019	0.904215	1.85265	0.67418	2.30084
TCONS_00000290	FBgn0041111	FBtr0077634	lilli	0	0	0	0.000673	0.045878	0	0	0	0	0	0	0	0	0	0	0	0	0	0	0	0	0.000121	0	0
TCONS_00000291	FBgn0041111	FBtr0290039	lilli	0	0	0.286149	0.252725	0.328812	0.458154	0	0	0.310321	0.209511	0.298562	0.205022	0.410638	0.200281	0	0.744615	0.399132	0	0.152336	0.170619	0	0.727423	0.170371	0
TCONS_00000292	FBgn0041111	FBtr0290041	lilli	0	0	0	0	0	0	0	0	0	0	0	0	0	0	0	0	0	0	0	0	0	0	0	0
TCONS_00000293	FBgn0041111	FBtr0290038	lilli	2.8171	0	0.000162	1.51808	0.00024	1.0236	1.33226	0.000135	0	2.59471	0.78147	0.001877	0.30045	2.55221	2.0463	1.253	0.002058	0.015008	2.67219	0.004189	1.8295	1.40829	1.34184	0.963842
TCONS_00000294	FBgn0010263	FBtr0290237	Rbp9	0.32722	0.223273	0.207714	0	0	0.000395	0	0.452277	0.120855	0	0.058528	0	0.220283	0.043808	0.035874	0.098359	0.132593	0.307787	0	0.072895	0.076426	0.000426	0	0
TCONS_00000295	FBgn0010263	FBtr0290238	Rbp9	0.005804	0.003186	0.003884	0.272022	0	0.320982	0	0.004959	0	0.200036	0	0	0.453985	0.077778	0.103213	0.145293	0.002109	0.005172	0.189144	0.02807	0.173393	0.359969	0	0.466877
TCONS_00000298	FBgn0010263	FBtr0077637	Rbp9	0	0	0	0	0	0	0.005832	0	0	0	0	0	0	0	0	0	0	0	0	0	0.024586	0.008841	0	0
TCONS_00000299	FBgn0010263	FBtr0100468	Rbp9	0	0	0.00195	0	0	0	0.00119	0	0	0	0	0	0	0	0	0	0	0	0	0	0.095653	0	0	0
TCONS_00000302	FBgn0010263	FBtr0077639	Rbp9	0.003773	0.002358	0.001998	0.508744	1.07708	1.09077	0.56129	0.004966	0	0.961043	0.002417	0.013818	7.21193	6.52846	12.0894	5.63202	0.005187	0.00322	6.01042	2.56608	12.4535	2.81442	1.21702	0.452478
TCONS_00000303	FBgn0010263	FBtr0077640	Rbp9	0.26992	0.215523	0.148416	0	0.000454	0.000724	0.257321	0.623922	0.636993	0	0.877378	0.627592	3.55813	3.67006	4.25048	3.90292	0.463843	0.263809	0.000883	7.05771	5.43152	0.002173	0.000796	0
TCONS_00000306	FBgn0260639	FBtr0077641	gammaTub23C	72.6836	58.9089	75.2805	73.8485	68.9679	56.5217	66.0061	60.164	68.1611	83.574	71.3018	65.3124	73.641	51.5316	52.5553	69.4266	75.8138	88.2105	53.7419	48.2769	54.826	72.0212	77.5516	75.7211
TCONS_00000307	FBgn0031484	FBtr0077642	CG3165	48.2554	48.7459	51.9396	55.2582	47.4356	46.8546	51.3318	48.5181	45.6011	56.6211	62.1518	46.8218	48.8894	44.7882	35.9814	47.9097	69.6762	62.8017	37.8693	39.0636	38.0369	50.9837	61.2503	57.2109
TCONS_00000308	FBgn0025109	FBtr0077643	Bem46	15.0964	11.1917	14.3219	13.5374	16.5229	16.8696	11.3958	15.1267	14.4379	14.5464	13.864	16.0069	13.8491	12.9962	9.99673	15.1178	14.3048	17.2637	11.1725	12.7875	12.4241	14.2572	13.8152	15.8004
TCONS_00000309	FBgn0025681	FBtr0273230	CG3558	10.0996	2.68363	5.61606	10.4886	2.1137	5.78536	0.000424	8.24596	5.97678	13.3338	7.25433	7.3775	7.01458	5.29172	2.71743	3.93114	3.56268	11.3961	3.94651	4.83612	3.52326	6.78495	8.92787	11.6809
TCONS_00000310	FBgn0025681	FBtr0077644	CG3558	2.65629	2.47915	5.2275	4.00401	4.01928	3.47277	4.52676	1.08012	4.73044	3.38852	2.14348	2.74569	4.80586	4.7889	5.51885	5.37538	3.11696	1.48297	5.05576	3.39814	3.52982	3.0198	2.8967	2.1928
TCONS_00000311	FBgn0025681	FBtr0077645	CG3558	14.895	13.1693	11.0725	12.7876	18.3361	11.9255	18.5908	11.5159	8.9753	19.2468	16.0668	14.2623	17.7496	11.8179	14.7456	18.6606	17.1769	16.7632	14.9621	13.8201	16.3479	15.1375	12.6524	9.39541
TCONS_00000313	FBgn0031488	FBtr0077646	CG17265	23.3531	17.5602	22.3152	26.9719	22.3816	18.104	22.6113	17.8786	21.7251	31.0768	26.1974	20.9102	20.0203	15.4758	14.6117	15.0442	18.1304	26.1076	15.5967	15.6326	14.4834	19.0057	19.7188	21.0513
TCONS_00000314	FBgn0031490	FBtr0077647	CG17264	0.718922	0.757478	0.501536	0.82209	0.448029	0.830926	0.471476	0.476397	0.629115	0.442077	0.779206	0.64621	0.194638	0.305566	0.226294	0.26685	0.353176	0.039701	0.109963	0.239684	0.4423	0.174648	0.217182	0.239454
TCONS_00000315	FBgn0031492	FBtr0077648	CG3542	25.2108	29.1013	32.699	19.3644	34.2852	28.0805	18.1471	30.3901	33.2721	31.8549	21.0265	31.0302	19.6061	18.9159	10.2639	16.1018	11.2606	31.7112	16.416	20.9187	15.1395	18.4964	24.292	12.4386
TCONS_00000316	FBgn0031492	FBtr0077649	CG3542	12.2662	1.23903	3.31811	19.2421	0.001172	0.000585	13.4772	1.32607	0.000478	11.6528	17.254	1.4357	11.7828	6.05007	12.8768	17.5315	24.2845	7.46823	9.14686	4.40641	7.69532	14.8661	11.4735	21.1758
TCONS_00000317	FBgn0031494	FBtr0077650	CG17219	14.6396	19.4209	20.674	14.3584	20.1656	18.174	16.0035	12.6718	19.1973	14.4238	17.1987	19.6221	12.1554	12.8296	12.4575	13.8798	18.0604	18.617	12.7582	13.4587	15.3647	15.249	20.7175	20.1202
TCONS_00000319	FBgn0031495	FBtr0077652	GABPI	32.6013	29.6109	29.2627	32.7464	30.4391	29.9882	29.1904	25.1473	27.4161	35.5693	33.794	27.6688	31.1932	27.3037	26.9157	32.6518	33.2121	36.3408	34.7584	24.2255	24.344	31.3936	26.6662	29.4563
TCONS_00000320	FBgn0031498	FBtr0077653	CG17260	5.29459	5.40524	4.81961	5.63958	5.86149	7.13409	5.93359	5.95092	4.69037	7.40886	6.60886	6.03874	8.68293	5.19149	5.25561	7.52019	9.58895	6.43724	5.73377	5.30953	6.05638	7.58104	4.84241	6.91362
TCONS_00000321	FBgn0031500	FBtr0077654	CG17221	2.3284	0	0.001404	0.000307	0.000855	0.00023	5.83718	0	0.001197	0.770032	2.8144	0	6.39571	1.27491	3.61931	4.07659	1.53133	0.100551	2.74128	2.51914	1.07533	7.25381	0.002624	7.93734
TCONS_00000322	FBgn0031500	FBtr0077655	CG17221	14.2706	13.2461	12.7898	14.6158	14.3727	13.2997	10.4232	13.9502	12.5848	15.5878	11.5906	12.2258	8.54302	10.3209	9.67306	10.7179	17.1571	14.9208	9.77137	10.2526	12.7043	8.51378	15.0024	7.81506
TCONS_00000945	FBgn0085210	FBtr0112374	CG34181	0	0	0	0	0.887527	5.11712	0	1.24032	0	0.337902	0	0.26746	3.92969	0	0	2.72255	7.72789	0	1.73344	0	1.04867	1.55833	1.61542	4.57233
TCONS_00000324	FBgn0042627	FBtr0077657	v(2)k05816	0.016989	0.021399	0.041941	0.029189	0	0.018631	0.512618	0.048849	0.020066	0.029783	0.014268	0.021251	0.528136	0.250079	0.471511	0.099732	0.053483	0.038407	0.148016	0.268724	0.265698	0.019772	0.173609	0.051349
TCONS_00000325	FBgn0003934	FBtr0077658	snRNA:U5:23D	0	0	16.4606	0	0	17.6215	0	0	17.7899	0	0	0	0	0	36.2245	14.45	0	0	0	0	0	0	0	0
TCONS_00000326	FBgn0027571	FBtr0077659	CG3523	5.43002	3.38412	5.51801	6.56701	4.75096	3.28116	5.0625	3.87511	4.63399	10.6101	5.75756	4.1691	15.2019	10.4758	14.2384	14.0833	5.65879	7.14087	10.1538	11.1352	14.7221	9.91284	9.40955	6.71627
TCONS_00000327	FBgn0027571	FBtr0290093	CG3523	0.00019	5.1e-05	7.2e-05	9.4e-05	6.1e-05	5.4e-05	6.7e-05	0	0	0.000142	7.9e-05	0	0	0	0	0	6.8e-05	0.00013	0.000118	0	0	0	0	7.8e-05
TCONS_00000328	FBgn0005779	FBtr0077660	PpD6	0	0.107929	0	0	0.127996	1.26783	0.134981	0.258586	0.22201	0	0	0.117801	1.69648	0	0	0.580654	1.84702	0.139443	0.273155	0	0.874111	0.574293	0.210701	1.03063
TCONS_00000330	FBgn0031504	FBtr0077661	CG15403	0	0.471078	0	0.195456	0.363026	3.39657	0.38688	2.2345	0.467811	0.385871	0	1.0116	2.7614	0	0	2.03864	7.45534	0.397141	1.34118	0	2.26717	3.38235	1.55095	5.0502
TCONS_00000332	FBgn0260817	FBtr0077574	gkt	15.3011	13.1064	15.8148	13.8602	14.5117	14.5766	14.1574	15.5896	14.1774	16.9306	14.6152	14.4055	14.5857	8.8937	8.48689	11.8692	11.2167	14.1771	10.7689	9.41816	9.60045	11.956	13.18	12.1528
TCONS_00000333	FBgn0051953	FBtr0077575	CG31953	0	0	0.155904	0	0	0	0	0	0	0.24281	0	0	0	0.161989	0	0	0.187709	0	0.309422	0.157063	0	0	0	0
TCONS_00000334	FBgn0014906	FBtr0077576	Hydr2	41.4471	35.1086	48.7672	40.0687	40.6309	39.3104	32.6365	40.1966	42.3413	49.4656	44.6614	46.5653	46.4517	35.9143	37.3849	37.842	36.9392	42.4087	34.2929	34.1028	41.1002	39.6143	37.5161	39.2589
TCONS_00000335	FBgn0011985	FBtr0077577	tRNA:S7:23Eb	0	0	0	0	0	0	0	0	0	0	0	0	0	0	0	0	0	0	0	0	0	0	0	0
TCONS_00000336	FBgn0031512	FBtr0077578	CG15404	0	0	0	0.626203	0	0.940087	0.609196	0	3.97368	0	20.5301	0.530608	78.4301	47.0292	138.739	348.05	0.516847	1.79704	122.547	87.2323	22.6913	103.15	0	0
TCONS_00000337	FBgn0031513	FBtr0301033	CG3347	0	0	0	0.052273	0.101974	0.651112	0.103535	0.506783	0.131079	0.051446	0	0.287954	1.08484	0	0	0.402089	0.743197	0.106641	0.3186	0	0.345405	0.360028	0.236628	1.01388
TCONS_00001536	FBgn0028902	FBtr0080788	Tektin-A	0	0	0	0.162873	0.097326	2.57051	0.424348	1.04759	0.119844	0	0	0.299798	2.98821	0	0	1.60468	4.10134	0.456813	1.69897	0	1.02125	1.51249	0.508644	3.98999
TCONS_00000339	FBgn0031518	FBtr0114460	CG3277	0	0	0.307324	0.295912	0.087228	0.304942	0.289773	0.271258	0.143432	0.349427	0.15439	0.192461	0.768098	0.681924	0.489645	0.946958	0.262674	0.489417	0.793867	0.748469	0.6252	0.356731	0.401034	0.244758
TCONS_00000340	FBgn0031520	FBtr0077583	CG8837	0	0.17889	0.047725	0	0.070357	0.791513	0.072312	0.420074	0.056453	0	0.076927	0.177941	1.74472	3.98286	1.85263	2.49046	0.791515	0.349146	2.98874	0.204985	1.13179	0.59017	0.404508	0.643245
TCONS_00000341	FBgn0053281	FBtr0077584	CG33281	0.218518	0	0	0	0	0.13277	0	0	0	0	0	0	5.84424	88.9581	35.9558	26.4135	0.149666	0.267343	0.239266	4.1158	6.44806	1.19974	1.23374	0.301531
TCONS_00000342	FBgn0053282	FBtr0113458	CG33282	0	0.510992	0	0	0.201832	0.081626	0	0	0	0	0.116662	0	0.196747	0.60585	0.245935	0.814324	0	0	0	0	0.08304	0	0.68673	0.145533
TCONS_00000343	FBgn0031522	FBtr0077586	CG3285	0.237438	0.152331	0.066767	0	0.008553	0.63432	0	0	0	0.104076	0.305264	0	0.725283	30.5057	11.264	5.89162	0	0.296914	0	4.52029	2.42386	0.2303	0.899203	0.021411
TCONS_00000345	FBgn0031523	FBtr0077587	CG15408	0	0.325572	0	0	0	0.206091	0	0.297392	0	0.11315	0.889513	0.089207	0.131399	17.6757	8.47416	6.58116	0.161417	0.104615	0.069316	1.07042	1.38324	0.001925	0.316597	0.033587
TCONS_00001546	FBgn0028858	FBtr0080800	CG10839	0	0	0	0	0.20321	3.02024	0.433055	1.09286	0.164209	0.218751	0	0.357332	6.15604	0	0	2.04853	7.2445	0.411999	1.95202	0	2.56106	2.17444	1.24086	4.90211
TCONS_00000347	FBgn0016698	FBtr0077589	Ptpa	40.2765	33.3207	39.719	38.3766	34.6063	32.0994	37.701	33.3161	33.0729	40.3711	37.0442	35.6084	37.3757	29.8276	30.3537	32.8551	39.4796	44.2946	31.1712	25.8196	29.3559	35.76	36.6557	37.8851
TCONS_00001554	FBgn0028520	FBtr0080815	CG4891	0	0	0	0	0.511712	4.55211	0.432791	0.516754	0.722447	0	0	0.888193	7.25012	0	0	1.66925	5.74149	0.133241	2.84275	0	2.06033	3.10737	0.751367	3.63408
TCONS_00000349	FBgn0031531	FBtr0077590	CG8840	0	2.48621	0	0.283107	2.0234	11.3281	0.823875	4.07577	1.50352	0	0	2.44477	14.7616	0	0	7.28847	18.3514	1.09149	6.76875	0	3.83567	7.85767	3.47557	12.0564
TCONS_00000352	FBgn0051952	FBtr0077591	CG31952	0	0.669643	0	0	0.976936	4.84159	0.874654	0.957337	0.131223	0.177537	0	1.1602	4.51225	0	0	1.22329	3.6094	0.759751	1.82827	0.115096	1.04764	1.97058	0.678012	2.55941
TCONS_00000353	FBgn0031533	FBtr0077516	CG2772	0.227801	0	0.115256	0	0	0	0	0	0	0	0	0	0.732405	0	0	0.067384	0	0.168026	0.063361	0	0.066196	0	0.068849	0.11132
TCONS_00000354	FBgn0031534	FBtr0077517	CG2774	91.537	75.3302	81.4687	90.2086	80.7941	84.1116	78.4071	79.7441	77.4962	89.4801	84.2668	89.0276	79.7928	67.4576	58.2525	74.412	80.8661	85.9818	58.8898	61.7095	60.4948	66.7742	70.6216	73.822
TCONS_00000355	FBgn0031535	FBtr0113019	CG12795	29.4914	31.8283	34.958	32.3863	32.5141	33.2999	31.946	33.281	29.2084	31.1139	32.3608	31.3475	39.7965	31.0892	30.3305	37.7221	32.9395	30.3942	26.4183	30.0718	27.6136	30.3536	26.7844	28.3941
TCONS_00000356	FBgn0031537	FBtr0077519	sec5	23.6595	18.0896	20.0933	23.8879	20.1902	18.5704	20.8026	18.1559	19.7902	27.0316	21.7288	18.0413	24.0043	19.3114	18.2746	24.5108	24.6085	30.444	21.1211	19.3706	18.4366	25.5998	21.6479	23.0409
TCONS_00000357	FBgn0021967	FBtr0077520	Pdsw	230.282	267.784	236.807	266.702	214.255	242.685	264.825	181.955	217.256	223.592	252.728	237.184	236.398	217.243	209.891	212.219	261.885	238.933	237.321	185.693	195.308	217.898	222.199	259.978
TCONS_00000358	FBgn0021967	FBtr0077521	Pdsw	65.0169	23.7367	15.2633	37.5861	18.5681	26.7736	40.3821	48.7929	32.8083	34.5393	48.4955	22.4665	30.2336	23.45	22.4588	19.7917	16.699	37.0759	9.95509	11.1523	18.9911	22.1626	14.3816	14.9134
TCONS_00000359	FBgn0051776	FBtr0077522	CG31776	0.08222	0.104589	0	0.210715	0.122937	0.342629	0.205385	0.332735	0.20392	0	0	0	2.03104	0.047623	0	0.562508	1.4766	0.065751	0.42445	0.046209	0.207729	0.390664	0.33283	1.20676
TCONS_00000360	FBgn0051956	FBtr0077523	pgant4	0.002428	0.003852	0.181087	0.005762	0.004754	0.007064	0.003028	0.002709	0.003716	0.006409	0.002759	0.003398	1.34096	1.48286	1.61152	3.23577	0.000157	0.232693	0.612698	3.87078	1.07333	0.320817	0.141349	0.158799
TCONS_00000362	FBgn0261560	FBtr0077524	Thor	16.8004	42.9734	26.3171	21.57	37.8428	35.3438	27.9517	31.6349	29.256	31.1187	32.3271	21.5708	524.266	425.284	627.623	370.531	27.8733	30.096	299.083	472.722	542.325	123.69	38.3478	23.5844
TCONS_00000363	FBgn0031544	FBtr0077525	CG17593	69.8272	57.9954	60.0433	71.8387	62.5504	60.533	58.916	57.657	59.0481	70.5663	66.6852	61.8747	56.3982	51.9411	43.5073	54.4255	64.9417	64.0538	45.5104	43.9039	40.1978	50.1874	51.3416	52.4254
TCONS_00000364	FBgn0031546	FBtr0077526	CG8851	0	0.165992	0	0.044708	0.408597	1.85133	0.355985	0.775315	0.216425	0.044303	0.046117	0.535269	4.48273	0.057791	0	1.8425	4.02667	0.397864	1.37721	0	1.07153	1.84273	0.971778	4.72249
TCONS_00000365	FBgn0031548	FBtr0089937	CG8852	0.064789	0.083483	0.181027	0.277297	0.293362	0.237784	0.325573	0.309852	0.164274	0.445456	0.474928	0.132091	1.05812	0.637536	0.884808	0.348125	0.172518	0.211886	0.309237	0.684703	1.6571	0.314093	0.129234	0.147457
TCONS_00000366	FBgn0031550	FBtr0077529	CG8853	0.110379	0.071754	0	0	0	0	0	0	0	0.188305	0	0.072427	0.154178	0	0.067481	0.120074	0.148466	0	0	0.12369	0.131436	0.059251	0	0.180237
TCONS_00000367	FBgn0024244	FBtr0077530	drm	44.072	28.3705	45.1837	47.0511	32.3047	34.9168	29.8877	32.8557	35.2087	52.2008	48.6281	44.8347	23.7606	23.958	22.7465	27.6034	38.926	44.3595	19.1749	18.0412	24.405	24.4853	30.8632	35.5099
TCONS_00000368	FBgn0024244	FBtr0077531	drm	43.5528	40.6415	58.0475	53.7256	50.8886	54.5863	36.1822	44.5418	60.0147	52.3271	47.44	52.9708	35.1723	27.6947	30.4453	37.1635	51.4187	63.7354	27.8887	35.1185	35.9461	49.9232	54.4649	49.5676
TCONS_00000369	FBgn0015663	FBtr0077532	Dot	5.9242	5.00936	5.62475	6.118	7.13007	5.18092	5.41898	5.37383	5.75761	6.47473	7.28038	5.52566	7.77184	4.9465	6.38296	7.87764	7.2317	8.67263	6.00704	6.60805	7.72481	6.22715	6.96241	7.47467
TCONS_00000370	FBgn0085369	FBtr0302391	CG34340	0.268539	0.070525	0.253582	0.268927	0.375527	0.287595	0.087758	0.282564	0.034202	0.232013	0.231204	0.330877	0.514645	0.40195	0.295921	0.423381	0.215119	0.163716	3.09503	1.09933	0.893486	0.192092	0.135958	0.054175
TCONS_00000371	FBgn0259954	FBtr0300300	CG42464	0	0	0	0	0	0	0	0	0	0	0	0	0	0	0	0	0	0	0	0	0	0	0	0
TCONS_00000372	FBgn0259955	FBtr0300301	CG42465	0	0	0	0	0	0	0	0	0	0	0	0	0	0	0	0	0	0	0	0	0	0	0	0
TCONS_00000373	FBgn0259956	FBtr0300302	Sfp24C1	0	0	0	0	0	0	0	0	0	0	0	0	0	0	0	0	0	0	0	0	0	0	0	0
TCONS_00000374	FBgn0259957	FBtr0300303	CG42467	0	1.74252	0	0	0	0	0	0	0	0	0	0	0	0	0	0	0	0	0	0	0	0	0	0
TCONS_00000375	FBgn0031564	FBtr0300299	CG2816	8.66643	10.8215	8.66229	2.45427	10.1429	4.24083	8.11496	6.50195	8.06674	5.77226	4.06906	6.36738	13.1895	26.9649	32.4945	18.6365	4.69918	7.74517	15.0393	25.9736	20.3498	9.07556	5.17731	6.62852
TCONS_00000376	FBgn0031566	FBtr0077537	CG2818	22.8766	19.4188	25.4801	22.9453	22.017	24.7847	19.7256	22.4341	22.8884	23.5266	21.626	25.2005	21.8189	18.9436	17.1051	20.451	24.6716	26.1804	16.9964	18.8212	16.3314	20.4288	24.4892	23.1843
TCONS_00000377	FBgn0031566	FBtr0077538	CG2818	3.70496	1.40206	3.4731	3.20675	3.42766	0.66863	2.2583	1.78901	3.54118	5.52129	3.84871	1.25417	5.93376	5.89155	7.64448	8.1841	4.80216	6.85784	5.44948	1.92615	4.56771	5.97309	3.18904	4.24785
TCONS_00000378	FBgn0003386	FBtr0089274	Shaw	0.232233	0	0	0	0.000233	0	0	0	0.049958	0	0.200482	4e-06	4.7e-05	0	0	0	0	0.24622	0.668744	0	0	0	0	0
TCONS_00000379	FBgn0003386	FBtr0089275	Shaw	2e-06	0.136694	0.086246	1.1e-05	0.120766	1e-05	9e-06	9e-06	2e-06	1.3e-05	0	8e-06	0.244025	0.365182	0.395508	0.182117	1.2e-05	0	1.52266	0.540196	0.40071	0.180153	0.132355	0.171445
TCONS_00000380	FBgn0003386	FBtr0289989	Shaw	0	3.7e-05	9e-06	0.053729	0	0.307271	0.051907	0.097736	0	0.110587	1e-05	0.130544	0.683709	0.160664	0.148859	0.071211	0.325891	5e-06	0.823307	0.211589	0.459028	0.218617	2.6e-05	0.127459
TCONS_00000381	FBgn0031568	FBtr0273188	CG10019	0.178857	0.108721	0.047065	0.150378	0.100129	0.184173	0.146973	0.285761	0.199739	0.429987	0.19206	0.122636	1.35976	0.279063	0.246714	0.656573	0.054612	0.137338	1.02158	0.342214	0.611129	0.175645	0	0.113981
TCONS_00000382		FBtr0077488	CG31959	0	0	0	0	0	0	0	0	0	0	0	0	0.454663	0.353509	0	0.231127	0.135844	0	1.98206	0	0.404332	0.114042	0	0
TCONS_00000383		FBtr0077489	CG31772	0.068057	0.044881	0.011837	0.019385	0.052012	0.039321	0.018907	0	0.014093	0	0	0.015059	0.122271	0.064038	0.123943	0.170379	0.147896	0	1.60236	0.246906	0.176667	0.013017	0.014255	0.035433
TCONS_00000384	FBgn0004893	FBtr0077490	bowl	16.3892	7.88384	16.9215	17.7754	11.8379	19.7694	14.1587	18.6937	13.5051	22.5455	11.793	13.4076	10.4724	10.4016	6.51921	13.9341	11.2517	21.9637	10.1462	13.8963	12.7269	10.2997	20.2692	20.0074
TCONS_00000385	FBgn0004893	FBtr0077491	bowl	113.986	87.7107	124.536	123.225	114.904	98.1934	98.0581	94.6292	116.356	150.223	130.181	121.512	101.52	81.4884	87.0009	92.8756	100.687	143.124	65.1436	68.0169	70.5311	115.81	122.308	107.043
TCONS_00000386	FBgn0004893	FBtr0077492	bowl	13.9204	6.30508	11.1824	19.7207	7.60959	8.46691	8.50087	7.02322	10.1244	28.8158	17.1684	8.24771	10.5125	7.39135	4.93406	10.7991	9.46988	13.8248	8.14762	9.67369	9.32246	7.96725	12.1816	9.47517
TCONS_00000387	FBgn0004893	FBtr0077493	bowl	29.8919	16.7228	25.6385	33.7774	15.5234	13.5932	23.2335	16.7129	25.5839	37.3898	23.8161	17.5847	21.9655	20.1478	14.7641	14.7414	25.9086	27.2363	14.1433	16.336	15.0303	19.812	18.6142	18.5752
TCONS_00000388	FBgn0051960	FBtr0077494	CG31960	0.382569	1.67622	0.637581	0	0.274033	4.93148	0.639058	1.76834	0.726681	0.327124	0	1.02614	4.78284	0	0	1.2057	4.2033	0.317928	3.2199	0.203921	1.46614	2.55567	0	4.07603
TCONS_00000389	FBgn0051958	FBtr0077495	CG31958	0	0.643704	0	0	0	3.05961	0	0.401406	0	0.442536	0	1.01746	1.36709	0	0.321705	0.269592	2.3148	0	0.502417	0	0	0	0.673549	2.05309
TCONS_00000390	FBgn0031571	FBtr0077496	CG3921	31.4961	15.5356	32.5222	38.615	25.8212	22.8919	20.5491	21.0811	26.3012	51.3654	33.2046	27.6155	26.7976	17.466	17.9617	25.7026	28.3743	36.0583	17.2428	16.1279	21.6855	27.8212	32.6531	29.8199
TCONS_00000391	FBgn0021800	FBtr0077497	l(2)k16918	4.22691	3.51455	5.70174	5.77358	4.80739	4.2426	2.75961	4.67081	4.61105	4.90094	5.288	5.7749	4.48064	2.83247	1.95153	3.14422	2.62959	5.08694	4.61642	3.48497	3.95149	3.51504	4.25733	5.40382
TCONS_00000392	FBgn0021800	FBtr0077498	l(2)k16918	2.30776	1.43244	2.76699	1.91556	2.54682	2.82878	1.00023	1.06913	1.83336	3.09412	2.47666	3.13953	0.87255	0.85452	1.19214	0.693214	0.897611	1.29174	4.31578	1.56095	1.83864	1.09911	1.39616	1.64235
TCONS_00000393	FBgn0003430	FBtr0077499	slp1	0.55724	0.739622	1.06576	1.17698	0.144702	1.1739	0.153257	0.714639	0.46069	1.52658	0.726835	0.979807	2.6603	1.65612	2.21509	1.61892	0.961451	0.615219	6.91851	3.75479	4.13342	0.856695	0.172069	0.229055
TCONS_00000394	FBgn0004567	FBtr0077500	slp2	0.731887	0.317817	0.372224	0.771973	0.4692	0.853038	0.050215	0.43848	0.272181	0.884838	0.677069	0.789362	1.16529	0.648913	1.44657	1.27623	0.333892	0.293572	3.37612	2.0799	2.46173	0.534138	0.124062	0.068108
TCONS_00000395	FBgn0031574	FBtr0077502	CG3964	0.000492	1.18698	2.67212	1.21824	0.702776	0.414765	0.000101	1.75275	0.000159	2.32169	0.727402	0.501357	0.765506	0.000269	0.816935	1.13616	0.00024	3.84678	1.50631	0.506599	1.24999	0.586046	0	0
TCONS_00000396	FBgn0031574	FBtr0077501	CG3964	10.0508	6.25479	6.22107	9.11745	10.1877	11.1094	9.22955	8.29618	8.69058	11.5222	9.1313	8.94374	18.9707	7.93195	6.75488	10.6169	18.0905	10.4301	11.436	8.24796	8.44599	14.107	14.196	19.0886
TCONS_00000397	FBgn0031575	FBtr0077504	Cep97	12.9525	9.77648	13.5478	12.5195	11.5475	10.8168	8.90388	11.4621	12.089	17.9177	12.5656	12.7953	13.5093	10.2038	10.0886	14.425	16.1456	18.6277	13.3973	10.1137	11.4197	15.8645	16.1459	15.9355
TCONS_00000398	FBgn0031575	FBtr0290255	Cep97	0.000202	0.000124	0.000223	0	0.000168	0.000256	0	0.000184	0.000158	0	0.00024	0.000268	0.000201	0.000212	0.000136	0	0.000183	0	0	0	0.000149	0.000181	0.000245	0.00023
TCONS_00000399	FBgn0031575	FBtr0301082	Cep97	0.250973	0	0	0.122336	0	2.22648	6.00735	0.4067	0.743084	0.003994	0.52499	0.512118	7.95212	2.02805	1.00975	3.03506	5.45115	0.138528	4.0166	2.63224	0.310271	2.49986	0.490402	4.34585
TCONS_00000400	FBgn0085205	FBtr0112367	CG34176	0.714986	2.93789	0	0	0	0	0	2.28178	0	0	0	0	9.40986	6.3794	15.9456	1.26623	0	0	5.53915	12.0422	12.8442	2.13169	0	0
TCONS_00000401	FBgn0031579	FBtr0077505	CG15422	0	0	0.663951	0	0	0.722219	0.98546	0	0	0	1.07315	9.63526	21.3494	21.3937	21.3634	0.728528	0	0.991334	12.2965	24.4478	23.0036	2.89782	0	0
TCONS_00000402	FBgn0031580	FBtr0077506	CG15423	0	0.553843	0	0	0.993948	0.529791	0.361016	0	0.294913	0	0.374829	11.4363	17.8068	8.59106	34.5369	3.26281	0	0.373308	10.3726	19.3272	21.7188	5.57934	0.259777	0
TCONS_00000403		FBtr0289933	CG10039	0	0	0	0	0	0	0	1.02386	0	0	0	0	0	0	0	0.713794	0	0	0	0	1.26361	0	0	0
TCONS_00000404		FBtr0077507	CG10039	0	0	0.912158	0.419376	0	0	0	2.5e-05	0.345247	0	0	8.58417	0	0.282725	5.58911	0	0	0.423023	0.831172	0.273472	1.14319	0.283568	0.319004	0
TCONS_00000405	FBgn0000547	FBtr0077465	ed	136.506	79.4211	137.307	162.785	118.907	101.73	95.9283	101.224	117.165	210.273	149.229	126.296	100.938	65.5949	60.7955	91.9595	101.664	139.698	65.3522	64.1362	75.8779	111.812	121.569	107.78
TCONS_00000406	FBgn0086032	FBtr0114308	snoRNA:Me28S-C437	0	0	0	0	0	0	0	0	0	0	0	0	0	0	0	0	0	0	0	0	0	0	0	0
TCONS_00000407	FBgn0020376	FBtr0077466	Sr-CIII	0.569127	0.471063	0	0.160388	0.419625	0	0.472625	0.293525	0	0	0.33965	0.378447	0.953424	2.07457	2.19622	4.34166	0.748569	0.305636	1.47403	1.25981	1.21935	1.01722	0.618009	0.530977
TCONS_00000408	FBgn0014033	FBtr0077467	Sr-CI	7.79038	6.94627	2.72426	7.30359	4.47641	3.2834	16.2567	6.9468	4.65236	9.119	6.73065	4.64088	44.6357	48.6068	82.5049	52.1661	18.3254	21.599	40.6111	52.0805	73.3807	28.0979	15.6449	16.8023
TCONS_00001763	FBgn0028569	FBtr0081139	robl37BC	0	0	0	0	0.611871	3.18158	0.239704	0.594042	0.339923	0	0	0.364207	4.60612	0.153734	0	1.36561	3.54775	0.224865	2.37451	0.146712	2.94075	1.34898	1.00801	2.51711
TCONS_00000410	FBgn0040102	FBtr0077469	lectin-24Db	49.1952	32.8438	15.2195	30.849	28.0822	29.6945	32.4719	27.7211	20.6208	25.7131	34.7627	31.5722	25.8224	55.0016	50.7178	50.98	33.2412	24.5208	32.7717	38.7041	31.5216	21.76	10.5624	11.3385
TCONS_00000411	FBgn0003941	FBtr0077470	RpL40	4901.48	4956.11	4666.33	4842.47	4423.47	4360.91	5295.61	4534.54	4683.54	4998.51	4875.66	4331.53	5986.85	6093.5	6062.69	6520.76	6515.45	6408.14	6090.57	5583.28	5163.88	6304.31	5951.06	5825.84
TCONS_00000412	FBgn0031591	FBtr0077471	CG15425	0	0.282791	0.124701	0.18147	1.00945	6.44165	0.889966	2.10221	0.426582	0	0	1.69902	12.6916	0	0	4.00036	12.6262	0.694163	3.04469	0	4.52527	5.93303	1.91758	10.4042
TCONS_00000413	FBgn0010473	FBtr0089268	tutl	0	0.947683	0	0	0	0	0	0	0	0.354927	0	0	0	0	0	0	0	0	0.23538	0	0	0	0	0.213618
TCONS_00000414	FBgn0010473	FBtr0089269	tutl	1.25138	0.257714	0.943919	0.973895	0.80555	0.563927	0.642383	0.579498	1.09328	2.3665	0.73818	0.995643	0.896644	1.53824	0.857725	0.934858	0.635517	1.14281	1.36213	0.605666	1.01286	0.997428	1.67888	1.08375
TCONS_00000415	FBgn0010473	FBtr0089271	tutl	0	0	0	0	0	0	0	0	0	0	0	0	0	0	0	0	0	0.361523	0	0	0	0	0	0
TCONS_00000417	FBgn0010473	FBtr0089270	tutl	21.1837	14.3986	21.457	23.4141	18.1358	16.0566	15.6634	17.3303	19.3685	31.4028	23.6001	20.0666	22.328	12.7072	10.8692	17.2933	19.0928	23.3318	7.58567	11.9526	11.5233	18.8074	20.8079	19.06
TCONS_00000418	FBgn0010473	FBtr0301863	tutl	1.25434	0	1.71111	0	0.764824	0.705096	0	0	0	0.856248	0	0.950474	0	1.03268	1.66024	0	0.889794	0	5.4316	1.2006	1.89239	0.67784	0	0.661967
TCONS_00000419	FBgn0010473	FBtr0301864	tutl	0.031115	0	0	0.002271	0.000587	0	0.001726	0	0.000579	0.001567	0.00096	0	0.003563	0.007971	0.013929	0.001136	0.00037	0.007214	0.014858	0.000595	0.000958	0.000644	0.002165	0.002256
TCONS_00000420	FBgn0028482	FBtr0077425	CG16857	0.937559	0.443535	0.566012	0.415738	0.626108	0.471602	1.13843	0.569937	0.6299	0.86069	0.774917	0.414842	1.95604	1.53915	1.75682	1.46893	0.812759	0.482626	3.79331	1.24786	3.25238	0.529794	0.325536	0.463326
TCONS_00000421	FBgn0020762	FBtr0112899	Atet	1.08325	2.92512	4.94009	3.33093	4.71844	5.31281	2.86482	3.24871	4.88923	5.84757	5.01012	5.72103	2.58226	1.98852	2.73518	3.49653	3.6992	3.09118	4.67863	3.59444	1.90635	4.65888	3.6609	2.96393
TCONS_00000422	FBgn0020762	FBtr0077427	Atet	4.84392	1.0726	0.392341	3.08309	0.000775	0.537799	0.593734	0.915135	0.005873	0.0013	0.101971	0.795785	3.03112	1.11838	0.714753	1.99434	0.00078	0.931886	1.03332	0.036749	1.90428	0.003394	0.000624	0.65573
TCONS_00000424	FBgn0020762	FBtr0112898	Atet	0.331928	0	0.101271	0	0.507656	0.103395	0	0	0	0.227371	0.201723	0	0	0.241893	0.13525	0.502743	0.2886	0	0.643888	0.281619	0	0.507957	0	0.283752
TCONS_00000425	FBgn0031596	FBtr0077428	CG15429	0	0	0	0	0.227898	2.04085	0.289425	0.473067	0.301209	0	0	0.216384	2.11175	0	0.107434	0.813462	2.96273	0.267216	1.30249	0	0.642344	0.527797	0.40563	2.52783
TCONS_00000426	FBgn0026319	FBtr0112925	Traf4	0	0	0.388931	1.16022	0.294794	0	0	0.599787	0.286042	0.76012	0	0.578406	0.569776	0	0.407094	1.62641	0.915146	0.976687	0.872096	1.83497	2.19032	2.1052	0	1.45847
TCONS_00000427	FBgn0026319	FBtr0077429	Traf4	7.09999	5.40997	6.12948	7.67797	6.71339	5.89958	6.06299	7.1755	7.43089	9.20545	6.93778	6.82757	9.57412	7.1547	6.31321	5.55741	6.05935	8.6005	11.1701	7.34537	6.48304	5.39467	6.34295	5.77232
TCONS_00000428	FBgn0026319	FBtr0290244	Traf4	0	0	0.181636	0	0.29925	0.296251	0.36725	0	0	0	0	0	0	0	0.371536	0.469159	0	0	0	0.387215	0	0.378579	0.552817	0
TCONS_00000429	FBgn0027560	FBtr0077431	Tps1	0.047163	1.28224	0.121973	0.161601	0.664178	0.270459	0.505946	0.138748	0.175698	0.124938	0.116117	0.24605	15.9984	15.1396	17.4305	8.19528	0.476347	1.18342	6.59302	9.71285	17.8883	2.57445	1.60845	0.390884
TCONS_00000430	FBgn0022153	FBtr0077432	l(2)k05819	26.9889	18.5652	27.2541	26.7089	22.6502	22.6815	18.8176	20.3256	23.6668	33.4254	26.4846	23.0775	28.3897	23.5392	19.6144	27.9035	26.8927	30.3808	20.5908	18.9022	21.7833	31.3379	31.3002	27.2772
TCONS_00000431	FBgn0022153	FBtr0077433	l(2)k05819	4.33655	2.22892	4.43076	5.41622	5.49805	1.01757	9.27523	5.18765	1.8958	12.5938	6.38619	3.62691	10.6195	4.79149	8.34378	6.92808	4.03002	12.0826	6.98527	9.08571	6.83039	5.40829	4.63719	7.13326
TCONS_00000432	FBgn0053003	FBtr0077434	CG33003	0	0	0	0	0	0	0	0	0	0	0	0	0.061937	0	0	0	0	0	0.086463	0.039216	0	0	0	0
TCONS_00000433	FBgn0053003	FBtr0290071	CG33003	0	0	0	0	0	0	0	0	0	0	0	0	0.000275	0	0	0	0	0	0.000246	0.000172	0	0	0	0
TCONS_00000434	FBgn0031601	FBtr0077435	Dim1	111.921	128.837	132.886	112.201	116.333	125.207	104.932	116.615	122.515	94.7692	104.87	116.568	86.3055	83.8533	83.1939	92.3838	114.538	110.712	83.0884	68.2868	72.5028	100.314	99.4738	99.2267
TCONS_00000435	FBgn0085207	FBtr0112369	CG34178	0	0.446951	0	0.198376	0.906114	4.40136	0.387495	2.05258	0.156311	0	0	1.00821	10.334	0.139814	0	3.42328	11.5732	0.607132	3.54181	0	3.1119	5.65845	2.39177	9.33315
TCONS_00000436	FBgn0085207	FBtr0112370	CG34178	0	0.000136	0	0.000141	1.2e-05	0.880666	0.000117	0.000107	0.000238	0	0	0.000384	0	0.000129	0	0.605943	0	0.000134	0.000102	0	0	0	8.6e-05	0
TCONS_00000437	FBgn0031603	FBtr0077438	CG15432	79.2457	107.558	107.835	97.0328	103.544	95.8221	93.5972	97.6642	116.084	90.0758	99.4366	102.492	61.3883	56.2308	55.3947	64.9463	79.441	77.7462	60.7136	53.3601	55.7997	70.9679	85.4383	81.3611
TCONS_00000438	FBgn0031604	FBtr0077439	Elp3	28.3267	24.2585	32.0135	30.727	28.3005	25.5237	29.8793	27.181	29.9518	37.8411	32.5268	26.5335	31.6139	24.6965	24.0129	31.7472	32.3813	37.343	23.7107	25.477	23.4956	33.5494	33.7746	31.0818
TCONS_00000439	FBgn0040705	FBtr0077440	CG15434	0	0.537365	0.491786	0.675494	0	1.60836	1.31784	0.674677	1.67586	0.687888	0.737452	0	4.26101	0	0	0.454979	4.97899	0.672858	0.429481	0	2.68458	2.22947	1.09412	3.79162
TCONS_00000440	FBgn0031608	FBtr0077441	CG15435	13.5376	10.2172	11.9303	13.0796	13.3442	10.3213	12.1215	10.8384	12.493	14.4243	14.2826	12.2251	11.913	10.7758	7.90623	12.6862	15.3957	14.4992	12.4379	8.5646	8.97997	12.844	11.7618	13.619
TCONS_00000441	FBgn0031610	FBtr0077442	CG15436	6.11616	6.7041	8.0371	7.5606	7.5969	6.14049	7.60234	5.57944	6.87411	7.52976	6.54676	5.99631	11.4879	8.73898	8.62273	11.1809	14.1295	12.5136	9.52088	9.1133	9.65916	11.0143	13.536	11.7175
TCONS_00000442	FBgn0031611	FBtr0077443	CG17840	12.9008	6.96082	8.61368	10.2644	7.58047	9.66362	9.05668	8.36346	8.08566	13.1212	10.0118	8.80998	10.9411	9.32832	9.2199	12.1572	11.9856	14.1525	9.8748	9.27111	10.5013	10.7099	12.6359	10.5081
TCONS_00000443	FBgn0083938	FBtr0110769	BG642163	0	0	0	0	0	0	0	0	0	0	0.101612	0	0	0	0	0	0.075807	0	0	0	0	0.066361	0	0
TCONS_00000444	FBgn0031617	FBtr0300354	CG15635	0	0	0	0	0	0	0	0	0	0	0	0	0	0	0	0	0	0	0	0	0	0	0	0
TCONS_00000445	FBgn0031619	FBtr0077376	CG3355	33.2021	11.0524	25.6244	20.6211	22.0297	29.7523	8.49184	17.5002	18.565	16.7945	16.9952	33.1088	3.51246	7.46493	13.7637	10.5389	18.793	18.6281	4.51304	10.1866	11.2659	16.2319	13.7472	13.7339
TCONS_00000446	FBgn0031619	FBtr0100560	CG3355	0	0.745293	0	0	0.406361	1.42506	0	0.444992	0.315052	0.703628	0	0.385134	0	0.307835	0	0.249031	0.344318	0	0	0	0.595241	0.254688	0	0
TCONS_00000447	FBgn0031620	FBtr0077377	CG11929	0	0.516283	0.027894	0.115821	0.584452	2.90347	0.456355	1.52917	0.302143	0.191555	0	0.557717	5.51004	0	0.02996	1.5075	5.92811	0.342511	1.40528	0	1.46913	2.29921	0.786921	5.24564
TCONS_00000448	FBgn0031621	FBtr0077378	CG15634	0	0	0	0	0.072383	0	0	0.075253	0	0	0	0	0.216605	0	0	0.055347	0.257306	0	0.050997	0	0.056724	0.054395	0.062558	0.151251
TCONS_00000449	FBgn0085380	FBtr0112561	CG34351	0.046903	0	0	0	0.073533	0.03112	0	0.118951	0	0.03892	0	0.068448	0.117628	0.226147	0.184769	0.095437	0.032523	0.039245	1.16327	0.400634	0.156916	0.047095	0.033198	0
TCONS_00000450	FBgn0260428	FBtr0300851	CG42523	0	0.597972	0	0.501081	0.953878	13.602	1.71583	4.61478	2.80366	0.753862	0.294123	2.59933	21.1327	0	0.194208	8.54024	27.4826	1.20837	7.99409	0	11.2046	10.8985	5.80574	20.6023
TCONS_00000451	FBgn0031628	FBtr0077381	CG3294	0.000463	0.001099	2.92727	1.01511	1.54399	5.98598	2.06374	7.1874	2.05693	3.46602	2.40537	4.38788	3.52826	2.80171	1.52523	3.90227	5.33321	0.000451	3.85216	2.00024	1.34102	1.96897	5.5032	1.91785
TCONS_00000452	FBgn0031628	FBtr0077382	CG3294	6.59877	6.03141	3.47176	5.00353	6.27125	0.000694	4.21578	0.001133	5.2523	4.52044	3.30942	2.61981	5.54817	4.66332	5.65959	4.89489	3.56874	8.34624	5.56429	5.76054	4.84417	6.34126	4.00081	5.90528
TCONS_00000453	FBgn0031630	FBtr0077383	CG15629	1.31948	2.08238	1.6162	1.6164	2.05665	1.93881	2.74176	1.17749	2.36938	1.03769	1.67098	1.64546	4.93025	2.73909	3.38306	3.76357	4.3526	5.19081	3.33912	3.34677	5.76334	3.27224	2.96789	5.78219
TCONS_00000454	FBgn0031632	FBtr0077384	CG15628	11.4207	7.8474	15.5901	13.6878	10.7351	14.321	5.77607	10.5901	14.1615	12.1489	10.3688	16.3896	5.67421	5.49497	4.78989	5.68549	8.76065	10.4485	12.5587	8.13373	7.04017	8.1379	8.60502	7.73528
TCONS_00000455	FBgn0031636	FBtr0077385	CG12194	0.000117	9.4e-05	0.000122	0.00011	0.000124	0.392503	8.8e-05	0.000125	0.059093	0.311673	0.000125	0.000118	1.42845	0.261407	7.5e-05	1.09415	0.571528	0.000106	4.18197	1.53485	2.2e-05	0.251112	0.000114	0.733061
TCONS_00000456	FBgn0031636	FBtr0300756	CG12194	0.095992	0.061179	0.053482	0.081414	0.072955	8.9e-05	0.158977	0.146594	0	1.9e-05	0.163348	0.599763	0.00261	0.404015	0.420727	0.336601	0.000646	0.076394	0	0.000688	0.97954	2.9e-05	0.117236	0.000114
TCONS_00000457	FBgn0031638	FBtr0077386	CG11927	28.6219	23.2797	27.1363	30.1485	24.3808	25.7194	24.2198	23.7857	24.962	33.6414	30.3021	24.005	31.2349	21.1835	19.0541	25.4529	33.0679	31.2017	21.5933	20.2258	19.1756	28.3359	25.3698	27.9576
TCONS_00000458	FBgn0031640	FBtr0077387	CG11926	28.0765	23.5829	26.6472	28.3894	23.242	26.7553	27.6384	25.1585	25.8207	30.3664	27.8506	26.3329	25.3421	23.5167	20.1313	25.1961	30.1771	32.4097	22.2908	20.1037	20.7572	27.3413	28.029	26.705
TCONS_00000459	FBgn0051660	FBtr0077388	CG31660	0.206228	8.2e-05	0.342289	0.400433	0.268798	0.000126	9.8e-05	0.241314	0.000134	0.46729	0.000119	0.000131	9e-05	0.904921	0.480451	0.374486	9.9e-05	0.000135	2.66808	7.4e-05	1.1573	0.367267	0.219758	0.164947
TCONS_00000460	FBgn0051660	FBtr0100301	CG31660	1.4e-05	0.257617	4.8e-05	0.000407	8e-06	0.153799	0.291717	4.7e-05	0.255014	0.001218	0.312499	0.200408	0.777092	4.5e-05	0.227182	0.308851	0.258472	0.390954	1.78974	1.72383	0.000866	4e-06	6e-06	3.7e-05
TCONS_00000461	FBgn0031643	FBtr0077389	CG3008	40.9013	35.2387	46.2682	43.3006	37.6405	36.0413	35.1924	35.0953	37.8111	48.0278	40.1339	37.4169	40.3472	35.1737	34.1037	37.972	48.8067	53.5986	32.7859	33.1058	36.9527	44.3607	50.1965	47.7584
TCONS_00000462	FBgn0031644	FBtr0077390	CG15625	0	0.07299	0.057818	0.47497	0.338166	2.56533	0.183853	0.24912	0.348397	0.196463	0	0.589387	3.18411	0.060812	0.136999	1.18421	2.31487	0.434212	1.70494	0.351677	1.26521	1.62364	0.535722	2.00237
TCONS_00000463	FBgn0031645	FBtr0077391	CG3036	34.0007	14.7965	27.9434	30.9978	27.1418	24.2023	16.4	20.0253	24.8079	38.0242	29.9983	31.4816	33.4333	32.2249	31.5015	32.5321	33.2478	36.6958	22.8654	27.5166	28.7986	29.2367	25.5749	25.0907
TCONS_00000464	FBgn0003372	FBtr0077393	Sgs1	0.025988	0.090319	0.028884	0	0	0	0.023028	0	0.31964	0.021323	3.50584	0.034737	18.9769	16.6607	37.4656	101.539	0.108618	0.115164	68.374	29.9521	5.42047	28.415	0.045348	0.084113
TCONS_00000465	FBgn0031650	FBtr0078990	CG14044	0	0.321612	0.050746	0.091699	0.223421	0.114209	0.090182	0	0.120703	0.093631	0	0.196433	0.156834	0.112844	0.062174	0.183844	0	0.39038	0	0.162215	0.182375	0.120064	0.190952	0.05272
TCONS_00000466	FBgn0015000	FBtr0078991	betaggt-I	45.323	39.1521	43.5261	42.8635	45.036	44.849	36.8617	37.5462	45.8652	43.783	43.3194	43.617	39.4188	38.4177	35.3158	42.9931	47.4914	51.3366	32.2167	32.1886	34.2763	40.7233	42.6672	41.1137
TCONS_00000467	FBgn0031655	FBtr0078992	Marcal1	8.27938	8.28874	9.98812	9.012	8.67036	8.52215	7.50947	8.76484	9.47119	11.2573	9.77691	7.53306	11.539	8.36928	7.79749	9.83798	10.9429	13.3789	8.18835	7.05079	7.52646	10.6779	9.72254	9.51508
TCONS_00000468	FBgn0083960	FBtr0110838	CG34124	0.119831	0.051211	0.071371	0.085447	0.087575	0.465948	0.100064	0.132694	0.121261	0.052143	0.06803	0.205934	1.33115	0.412827	0.760181	1.26237	1.42287	1.01826	0.682412	0.55265	1.15993	1.04756	0.935735	1.36454
TCONS_00000469	FBgn0083961	FBtr0110839	CG34125	117.006	103.318	93.3405	102.862	106.893	94.8132	94.4255	109.437	85.9633	104.334	92.3432	96.9631	115.207	103.036	100.337	102.664	135.725	140.641	113.502	92.5893	87.0409	103.922	112.458	123.582
TCONS_00000470	FBgn0031657	FBtr0078994	CG3756	46.7855	43.3397	46.0129	42.0523	45.6964	43.5776	42.8027	41.1275	49.1915	44.5118	40.9097	46.2335	43.6914	32.8485	30.9451	42.7214	51.6979	52.4954	37.6683	28.8531	34.6442	48.5128	46.5459	52.8382
TCONS_00000471	FBgn0031659	FBtr0078995	CG14043	23.8935	19.3544	21.9727	23.4028	20.3671	21.0463	22.7554	17.9602	19.7268	26.0814	23.5085	21.1943	27.8542	17.7497	18.9901	23.9108	27.1318	26.0648	20.158	16.24	17.6264	23.6595	24.5556	25.003
TCONS_00000472	FBgn0031660	FBtr0078996	mRpL28	66.3617	46.102	56.1354	58.5406	49.1586	50.7891	62.7368	50.7529	49.6928	70.4181	62.2035	49.8991	63.2622	59.3948	65.1562	65.3718	64.3279	68.3725	54.0781	58.2097	54.1719	56.8942	60.8591	62.5464
TCONS_00000473	FBgn0031662	FBtr0078997	CG3792	143.985	120.873	131.291	141.361	129.734	132.135	120.588	109.113	127.134	142.396	128.788	132.839	129.608	112.322	115.091	128.087	147.534	159.52	116.086	107.704	102.12	133.166	128.045	134.778
TCONS_00000474	FBgn0083962	FBtr0290010	CG34126	16.7825	8.58978	14.7613	18.5193	12.0815	11.5347	11.2127	11.9328	13.0216	23.4564	16.7877	13.1458	16.1647	12.2271	11.2039	14.802	12.5757	18.3629	11.9755	12.2325	12.9441	15.8369	15.0652	13.779
TCONS_00000475	FBgn0031670	FBtr0079000	CG3887	271.578	267.51	247.806	312.174	257.18	259.915	272.02	241.116	263.41	275.684	283.655	257.847	238.598	194.549	181.91	235.06	321.382	282.575	200.649	178.946	163.878	226.085	259.974	245.949
TCONS_00000476	FBgn0000299	FBtr0079001	Cg25C	24.9171	12.4204	8.26725	23.2684	14.6397	9.24442	27.3471	14.1285	9.71538	35.24	23.1302	11.0769	57.5548	52.9958	66.7268	59.6265	22.474	23.1006	44.6206	52.3159	53.0264	30.9909	14.5793	17.8702
TCONS_00000477	FBgn0000299	FBtr0079002	Cg25C	1.22028	0.948135	0.000272	0.001425	0.917142	0.430516	0.000427	2.11713	1.12681	0.000858	1.73897	0.000853	1.04475	2.17614	3.02201	2.79965	0.994107	0.848707	0.00057	0	1.61965	1.36502	0.000634	0.001122
TCONS_00000478	FBgn0000299	FBtr0079003	Cg25C	2.80153	2.61476	1.73946	5.41007	2.2113	1.06064	2.13915	3.02556	0.884081	2.68358	2.17261	2.52695	6.94135	4.07538	4.62088	2.61084	1.44459	0.694253	4.59356	4.4246	11.2698	4.18349	2.52682	1.36981
TCONS_00000479	FBgn0260470	FBtr0079004	SP555	0	0.058735	0.030381	0.002788	0.113966	0.626727	0.141595	0.335004	0.060722	0.024294	0	0.245334	0.921245	0	0	0.671606	1.30573	0.17994	1.38945	0.333222	0.25053	0.584896	0.285961	0.680009
TCONS_00000480	FBgn0260470	FBtr0079005	SP555	0.285193	0.053686	0	0	0	0	0	0	0	0	0	0	1.0066	0.522595	0.555229	0	0	0	7.33771	1.34243	1.08071	0	0	0
TCONS_00000483	FBgn0031674	FBtr0079006	CG31919	62.3698	55.6658	71.6541	71.3552	55.2978	69.3373	44.8113	56.5051	68.0826	76.1872	66.9218	70.4434	44.6695	49.1205	49.8093	60.1078	60.0665	75.5264	40.4529	51.698	49.6077	54.8313	63.5848	60.9079
TCONS_00000484	FBgn0031674	FBtr0079007	CG31919	0	0	0	0	0	0	0	0	0	0	0	0	0	0	0	0	0	0	0	0	0	0	0	0
TCONS_00000485	FBgn0053995	FBtr0100049	CG33995	49.3892	22.7145	38.9568	39.7568	39.5899	32.558	34.5286	32.6125	30.8742	37.6401	42.0394	39.5289	32.9995	37.2182	33.7359	30.8269	39.4309	36.4891	27.9947	27.039	34.0404	30.7046	32.6232	28.8885
TCONS_00000486	FBgn0031674	FBtr0301903	CG31919	0	0	0	0	0	0	0	0	0	0	0	0	0	0	0	0	0	0	0	0	0	0	0	0
TCONS_00000487	FBgn0031674	FBtr0100270	CG31919	0	0	0	0	0	0	0	0	0	0	0	0	0	0	0	0	0	0	0	0	0	0	0	0
TCONS_00000488	FBgn0031674	FBtr0079008	CG31919	8.72896	1.00051	4.05322	2.63916	4.26939	2.8696	3.29725	3.92778	4.27863	1.34673	4.53096	4.98053	6.24184	7.8625	5.83228	4.26048	4.12981	1.43314	3.47964	4.94244	1.15854	5.29788	0	0.734344
TCONS_00000489	FBgn0031676	FBtr0079009	CG14040	11.6238	13.3779	14.7516	13.8421	14.3938	14.1926	13.0332	15.3663	14.306	16.0001	12.8649	15.0649	15.1512	14.5517	13.6751	15.9415	18.1365	18.3645	11.2907	12.46	11.9287	14.4472	15.9695	16.842
TCONS_00000490	FBgn0014857	FBtr0079010	His3.3A	521.224	587.369	551.235	521.567	546.616	517.221	536.869	530.841	579.873	527.58	519.776	558.645	484.406	397.876	355.781	342.417	454.107	513.088	440.988	375.502	341.899	341.537	436.984	479.342
TCONS_00000491	FBgn0014857	FBtr0079011	His3.3A	0	0	0	0	0	0	0	0	0	0	0	0	0	0	0	0.979995	0	0	0	0	0	0	0	0
TCONS_00000492	FBgn0028572	FBtr0079012	qtc	0	0	0	1e-05	0.005601	0.001068	0	0.004826	0	0.016136	0.003843	0	0.002642	1.7301	0.401867	0.000554	0.823075	0.000522	2.13159	0.464299	2.63735	0.447622	0.00231	0
TCONS_00000494	FBgn0028572	FBtr0100259	qtc	0.539378	0.473021	0.056275	0.185145	0.074992	0.785151	0.222461	0.146843	0.08571	0.58258	0.183674	0	2.90468	1.56753	2.06674	2.6733	0.000912	0.265398	0.704335	2.0089	0.276932	0.685584	0.45302	1.24256
TCONS_00000495	FBgn0028572	FBtr0302569	qtc	0.000122	0	0	0	0.195752	0.668773	0	0	3.5e-05	6.8e-05	0	0.000318	0.33594	0.235508	0.435964	0	0	0	0.646511	0.902739	0.819029	0.040438	0	0
TCONS_00000496	FBgn0028572	FBtr0079013	qtc	0	2.4e-05	3.3e-05	0	0.879624	0	0	0	9.1e-05	0	0	0	0	0	0.000767	0	0	0	0	0.013484	0.016651	0.003654	0	0
TCONS_00000497	FBgn0028572	FBtr0100263	qtc	0.020072	0.211612	0.380708	0	0.268162	0.529627	0.078984	0	0.177469	0	0	0.000134	0.47033	0.486642	0.586427	0.070005	0	0	1.68864	0.541283	4.80355	0.346375	3.1e-05	0.000153
TCONS_00000499	FBgn0028572	FBtr0079014	qtc	0	0	0	0.725313	0	0.244799	0.427946	0.432409	0	0	0.0128	0.138592	1.575	0	0.365407	0	1.14587	0.401916	1.56219	0.691687	0	0.205671	0.096706	0.716319
TCONS_00000500	FBgn0028572	FBtr0079015	qtc	0	0	0	0	0	0	0	0	0.095884	0	0	2.4e-05	0	0.000687	0	0	0.0001	8e-06	0.000405	0	0	0.273095	2.2e-05	0.490628
TCONS_00000502	FBgn0261608	FBtr0302570	RpL37A	6758.47	9422.16	7795.03	7595.17	7738.38	7817.99	7748.51	8677.31	8377.16	6419.02	7222.53	7938.8	6357.89	7945.62	8136.58	5621.1	6183.2	6242.17	8103.54	7686.66	7089.19	5739.94	6425.77	6996.63
TCONS_00000503	FBgn0261608	FBtr0079017	RpL37A	55.7631	62.3637	67.9259	31.9462	68.6945	68.8281	50.5065	84.1288	81.1181	39.8884	45.439	55.9684	28.7164	27.7453	31.0711	33.3005	36.5073	30.8975	35.6704	42.8507	37.3788	32.3366	29.8358	32.9769
TCONS_00000504	FBgn0031682	FBtr0079018	CG5828	19.98	16.5704	20.7229	22.7342	18.8348	15.8723	18.1562	18.0118	17.1683	25.984	20.0175	17.8244	30.6173	43.5892	35.7857	34.6991	22.8134	25.254	27.3813	38.1441	32.5127	27.3307	20.3495	20.8418
TCONS_00000505	FBgn0031683	FBtr0079019	CG4230	19.9735	20.6899	21.0604	18.8613	23.5126	21.726	17.7507	22.014	20.3399	22.0052	20.5175	21.6209	20.4614	17.5425	15.9492	20.1563	25.4286	26.6159	26.1877	15.9475	19.6693	21.8321	22.4713	21.5527
TCONS_00000506		FBtr0079020	CG14035	0	0	0	0	0.097224	0	0.098456	0	0	0	0.104619	0	0.100995	0	0	0.075126	0	0.099204	0	0	0.23385	0	0	0.129987
TCONS_00000507	FBgn0261836	FBtr0091705	Msp-300	0	0	0	0	0	0	0.002744	0	8.4e-05	0	0	0	0	0	0.000397	0	0	0.007512	0.008331	0.012139	0	0.000334	0	5.8e-05
TCONS_00000510	FBgn0261836	FBtr0300470	Msp-300	0	0	0	0	0.063081	0.049199	0.048938	0.062701	0.102105	0	0.22844	0	0.464209	0	0	0.316733	0.059217	0	0.118715	0.078982	0	0.086817	0.11156	0.046145
TCONS_00000511	FBgn0261836	FBtr0091707	Msp-300	5.22738	1.9317	3.92202	7.39457	3.84227	2.66385	3.53073	3.32562	2.69763	12.884	5.78146	3.92408	6.94304	2.2524	3.08333	4.16388	2.98713	3.79542	3.4501	2.46027	4.89224	4.86222	3.42164	3.96208
TCONS_00000513	FBgn0261836	FBtr0091706	Msp-300	0.153934	0	0.133846	0.243137	0	0.050178	0.096162	0	0	0.087043	0.093903	0	0.29541	0.143058	0.434963	0.303329	0	0.119279	0.20087	0.44369	0.457274	0.271598	0.302197	0.318525
TCONS_00002291	FBgn0031345	FBtr0077919	CG18132	0	0	0	0.228995	0.417905	3.37498	0.452221	1.33743	0	0.229586	0.254928	1.115	3.90823	0	0	2.07756	5.62526	0.670267	2.43726	0	1.62938	3.90094	0.945069	5.71692
TCONS_00000515	FBgn0082990	FBtr0113537	snoRNA:Psi28S-2263	0	0	0	0	0	0	0	0	0	0	0	0	0	0	0	0	0	0	0	0	0	0	0	0
TCONS_00000516	FBgn0065083	FBtr0091790	snmRNA:765	0	0	0	0	0	0	0	0	0	0	0	0	0	0	0	0	0	0	0	0	0	0	0	0
TCONS_00000517	FBgn0065107	FBtr0091919	snmRNA:128	0	0	0	0	0	0	0	0	0	0	0	0	442.645	0	0	0	0	0	0	0	404.763	405.964	0	0
TCONS_00000518	FBgn0083028	FBtr0113538	snoRNA:Psi18S-525k	0	13.0404	0	0	0	24.4512	0	0	0	0	0	13.4828	0	0	0	11.0007	0	0	0	0	0	21.4955	14.6569	0
TCONS_00000519	FBgn0065104	FBtr0091750	snmRNA:158	228.176	88.1464	134.917	219.936	119.482	128.926	168.147	104.633	136.945	361.072	204.521	87.0935	241.407	187.37	182.534	169.91	130.045	207.882	128.764	195.56	234.12	195.068	134.155	86.6369
TCONS_00000520	FBgn0031688	FBtr0079061	Cyp28d2	1.2781	1.63726	2.15537	1.71057	1.69121	1.25797	1.37104	1.57937	1.94766	1.32228	1.70392	2.20532	3.37157	1.73184	1.63465	1.46819	2.81381	1.61469	1.50109	1.22813	1.95249	1.75371	2.34405	2.63253
TCONS_00000521	FBgn0031689	FBtr0079062	Cyp28d1	0.09274	0.969643	0.103086	0.157416	0.498147	0	0.460782	0.14673	0.118526	0.239833	0.254013	0.44022	9.67602	22.6737	28.4448	13.8382	1.15879	0.459514	16.7226	16.9828	27.4223	4.85739	2.1347	0.523007
TCONS_00000522	FBgn0031692	FBtr0079063	TpnC25D	0	2.06363	0.252495	0	0.355242	1.67553	1.02224	1.1006	0.592399	0	1.2472	0.627162	7.58778	29.9001	56.5023	23.5713	0.945025	2.29638	15.8666	59.0461	70.3477	8.00022	2.56494	1.04095
TCONS_00000523	FBgn0051971	FBtr0079064	tRNA:CR31971	0	0	0	0	0	0	0	0	0	0	0	0	0	0	0	0	0	0	0	0	0	0	0	0
TCONS_00000524		FBtr0079065	CG14033	0.704196	0.590996	0.121226	0.503034	0.312144	1.652	0.579737	0.762411	0.066488	0.416785	0.189012	0.509129	2.02733	1.69527	1.56061	1.17818	2.28688	0.489662	1.26346	0.918598	2.16995	0.680897	0.560148	1.57493
TCONS_00000525	FBgn0031693	FBtr0079066	Cyp4ac1	1.78904	3.71108	1.28553	1.6055	1.81936	1.34873	1.89742	1.64647	1.02418	1.35829	1.31275	1.35395	13.8679	21.8698	25.7324	14.1155	2.36458	2.77949	10.165	12.1453	27.9448	4.17405	2.79729	1.45597
TCONS_00000526	FBgn0031694	FBtr0300456	Cyp4ac2	0.101221	0.132553	0	0.258165	0.154778	0	0	0	0.069218	0	0.193176	0.073867	0	0	0.610139	0	0	0	0	0.69586	0.521904	0.104054	0	0.062045
TCONS_00000528	FBgn0031695	FBtr0079068	Cyp4ac3	0.401025	0.133015	0.301348	0.084776	0.156578	0.194587	0.168127	0.085952	0.065795	0.250154	0.483247	0.141637	1.57386	0.805492	0.858077	0.645605	0.567675	0.841318	0.523264	0.811289	1.22051	0.362928	0.215904	0.2367
TCONS_00000529	FBgn0031696	FBtr0079069	Bub1	12.7999	7.57464	12.0086	12.3176	10.917	9.13543	8.67212	10.2831	11.06	15.9115	11.7831	10.2311	12.6184	9.8015	8.92551	12.0343	12.4786	13.5792	9.91981	9.14447	9.56381	12.0966	13.0989	12.4413
TCONS_00000530	FBgn0016076	FBtr0079070	vri	1.34022	0	0	0	0	0	0.711892	0	0	0	0.00028	0.000158	1.37349	0.000783	0	0	0.001327	0.001168	0.937431	1.71623	0.000829	0.978467	0.002298	0.001027
TCONS_00000531	FBgn0016076	FBtr0079071	vri	6.5323	8.74407	6.9834	9.04314	10.3133	6.54976	10.0065	8.35323	11.3142	12.8772	10.2665	4.30602	14.865	15.1169	16.012	15.1642	13.4279	11.3906	12.5504	11.5188	11.0555	12.7913	13.2035	10.7348
TCONS_00000533	FBgn0015031	FBtr0079072	cype	569.222	623.018	595.14	542.889	577.054	588.257	578.207	591.357	579.985	530.015	593.571	592.56	607.976	670.812	629.356	543.443	549.283	570.546	603.158	655.916	620.441	495.725	501.138	514.746
TCONS_00000534	FBgn0031701	FBtr0079073	TotM	0	0	0	0	0	0	0	0	0	0	0	0	0	0.215404	0.222239	0	0	0	0	0	0	0	0	0
TCONS_00000535	FBgn0016920	FBtr0079074	nompC	0	0	0	0	6.7e-05	0	0	0	0	0	0	0	0	5.3e-05	3e-05	0.051828	9.7e-05	0	0	0	0	5e-06	2e-06	0.000298
TCONS_00000536	FBgn0016920	FBtr0079075	nompC	0	0	0	0	0.011695	0	0	0.076165	0	0	0	0	2e-06	0.009135	0.028275	1e-06	0.010249	0	0.05767	0	5e-06	0.017355	0.051523	0.006843
TCONS_00000537	FBgn0016920	FBtr0300012	nompC	0	0	0	0	0.005602	0	0	0.010363	0	0	0	0	0.070926	0.003791	0.015508	1e-06	0.004608	0	0.004248	0.037488	0.100687	0.009167	0.005983	0.005158
TCONS_00000538	FBgn0016660	FBtr0079076	H15	2.02815	1.16847	3.47823	3.07369	1.99675	1.65595	1.73231	2.26462	1.35029	1.96214	1.34247	1.5896	0.749655	0.364331	1.49526	1.37154	0.176033	0.28684	3.1007	2.91746	2.07116	0.605676	0.338535	0.166687
TCONS_00000539	FBgn0261963	FBtr0079093	mid	7.16932	4.36206	8.57275	7.76573	6.20894	7.09014	5.16894	6.11374	5.435	8.00102	5.00425	7.04485	3.80579	3.18035	5.87059	4.76465	3.37416	3.50761	5.61501	6.73491	5.60197	3.00628	2.91325	2.64457
TCONS_00000540	FBgn0031707	FBtr0079094	CG14020	2.31825	0.599081	1.50552	2.24387	1.24314	2.60261	1.84029	1.17125	1.93609	1.84799	1.47955	2.07579	2.70856	0.169713	0.095088	0.342421	1.17303	0.120485	0.647779	0.162994	0.55991	0.508634	0.475693	3.1201
TCONS_00000541	FBgn0000318	FBtr0079095	cl	497.546	503.127	433.156	456.255	454.306	443.972	477.714	451.06	450.04	432.762	446.168	486.57	435.679	425.882	397.582	447.08	524.444	487.259	386.711	341.137	321.661	449.815	432.595	429.052
TCONS_00000542	FBgn0031711	FBtr0079096	CG6907	75.1067	62.3989	67.6351	70.5746	66.0827	62.9384	65.4131	63.7822	63.8041	76.9165	74.1698	68.2837	71.8014	54.0904	55.1869	64.3546	80.6959	81.3221	62.2501	49.5356	53.5934	66.2439	74.7794	76.1218
TCONS_00000543	FBgn0051989	FBtr0079097	Cap-D3	5.92486	7.53733	12.0404	10.6215	9.16561	8.67275	9.1102	10.4587	11.0947	9.65897	8.74846	10.2439	7.43373	3.53203	5.80682	5.68396	6.92809	8.38317	6.03535	3.89655	5.51687	6.64328	7.54597	7.18524
TCONS_00000545	FBgn0051648	FBtr0079098	CG31648	14.8174	16.0974	15.5186	15.3064	13	15.5092	19.1147	16.7104	18.3212	13.767	16.2145	13.7478	15.8358	18.6247	13.7596	13.8347	17.5492	18.8661	14.5294	12.3458	16.1986	14.8638	17.2261	19.599
TCONS_00000546	FBgn0051915	FBtr0079099	CG31915	16.1983	9.25081	8.60415	12.1017	10.3142	10.9361	7.3688	11.0734	8.85149	12.1929	13.0625	13.9372	9.1554	10.9954	10.2908	11.8488	10.5071	8.93557	7.99893	10.0506	9.35283	7.71171	6.46503	5.92517
TCONS_00000547	FBgn0051989	FBtr0301319	Cap-D3	4.18143	0.759916	0.187982	2.11777	0.000585	0.523514	2.22849	0	0.407988	5.00462	2.53094	0.010467	2.40338	2.16444	0.375303	2.76926	1.61902	2.403	0.369769	2.36708	1.15945	2.42452	1.13942	1.23445
TCONS_00000548	FBgn0002525	FBtr0079100	Lam	239.413	182.223	242.137	279.002	225.711	178.846	203.877	206.197	232.666	335.46	258.504	212.226	240.887	170.045	179.628	214.149	221.573	300.425	178.705	173.05	171.782	240.214	253.285	238.165
TCONS_00000549	FBgn0031717	FBtr0079101	Oscillin	166.241	153.807	166.063	165.326	151.299	161.759	135.881	140.328	152.525	144.686	137.449	172.312	108.035	132.393	129.146	146.203	187.673	179.252	107.678	119.093	105.747	145.675	132.978	148.371
TCONS_00000550	FBgn0031717	FBtr0079102	Oscillin	0.786871	0.243034	0.738973	0.325581	0.585139	0.252557	0	0	0.53171	0.343751	0.835965	0	1.05713	1.75777	2.22198	1.48902	1.68085	1.9731	1.25536	1.17533	1.56478	1.23017	0.848267	0.814616
TCONS_00000551	FBgn0031719	FBtr0079103	CG18269	0	0	0	0	0	0	0	0	0	0	0	0	0	0.170269	0	0	0.195883	0	0	0	0	0	0	0.6495
TCONS_00000552	FBgn0031721	FBtr0079105	CG14017	0	0.140247	0	0	0	1.22654	0	0	0	0.289214	0	0.155793	0.848958	0	0	0.379933	1.30371	0	0.34736	0	0	0	0.412886	0
TCONS_00000553	FBgn0031721	FBtr0079104	CG14017	0	0.29399	0	0	0.105942	0.956876	0.695701	0.651536	0.049097	0	0	0.333805	1.54849	0	0	1.41145	2.17606	0.469114	0.921629	0	1.13028	0.665687	0.276963	1.251
TCONS_00000554	FBgn0004620	FBtr0079106	GluRIIA	2e-06	0.000177	2e-06	0	0.000272	0.358486	0.000133	0.000264	0.336388	7e-06	0	0.001157	0.000609	0	0	0.000996	0.414515	0.000354	0.075268	0.06763	0.000334	0.414203	0.000294	0.305354
TCONS_00000556	FBgn0020429	FBtr0089577	GluRIIB	0.155535	0.032635	0	0.176932	0.191242	0.093316	0.08676	0.239916	0.032253	0	0	0.104047	1.71024	0.32365	0.230213	0.369109	0.033642	0.08471	0.219012	0.2251	0.434302	0.084653	0.100391	0.087903
TCONS_00000557	FBgn0041719	FBtr0079108	snRNA:U4:25F	0	0	0	0	0	0	0	0	0	0	0	0	0	0	0	0	0	0	7.11812	7.56129	8.71434	7.66469	0	0
TCONS_00000558	FBgn0031724	FBtr0079109	CG18266	0	0.185532	0	0.189075	0.852831	5.60716	0.99208	1.94037	0.470809	0.191938	0.064634	1.19936	11.6	0	0.045017	3.24576	8.99627	0.617123	3.09878	0	2.195	4.58613	1.82349	8.52084
TCONS_00000559	FBgn0031728	FBtr0079110	Hsp60C	0	1.01742	0	0.000538	1.55264	6.62733	0.924052	1.74039	0.000686	0	0	0.000724	12.4216	0	0	2.52123	16.3029	0.000119	1.12274	0	4.39775	5.83506	4.12106	12.9306
TCONS_00002319	FBgn0031367	FBtr0077894	c-cup	0	0	0	0.434497	0.799683	11.0784	0.850706	3.04006	1.00141	0.216794	0.239004	2.17261	14.7606	0	0	6.37814	15.0774	1.69233	4.70689	0	5.31004	6.83408	2.85302	12.5149
TCONS_00000561	FBgn0031728	FBtr0079112	Hsp60C	0	0	0	0	0	0	1.43973	0.001518	0	0.762954	0	0	2.02576	0	0	0.603059	0.000969	0.509897	0.001477	0	1.14934	0.001265	0.0031	0.094247
TCONS_00000562	FBgn0031729	FBtr0079113	CG12511	0	0	0	0.747028	0	1.86717	0	0	0	0	0	0	6.9373	0	0	0.528273	3.30352	0.663527	0	0	0.516011	0.523443	0.534742	2.19665
TCONS_00000563	FBgn0031730	FBtr0079133	CG7236	0	0	0.046595	0.080453	0	0.157045	0	0.354589	0	0.083441	0.159118	0.120056	0.305324	0	0	0.172911	0.183914	0	0.261127	0	0.160132	0.34042	0.058303	0.318383
TCONS_00000564	FBgn0054011	FBtr0100066	CG34011	0	0	0	0	0	0	0	0	0	0	0	0	0	0	0	0	0	0	0	0	0.422782	0	0	0
TCONS_00000565	FBgn0024191	FBtr0079134	sip1	10.1034	8.81387	11.6164	13.5089	11.2069	9.38579	9.82333	10.2053	10.6749	14.0462	11.9485	10.3716	11.9096	8.0961	8.62605	10.5695	11.0173	14.2199	9.76427	7.97337	8.04291	11.0052	12.7621	11.4609
TCONS_00000566	FBgn0031736	FBtr0079135	CG11030	63.9489	53.4962	62.1897	58.7478	59.3554	52.3626	59.5803	54.426	58.7458	73.8538	61.6575	55.179	55.2822	46.2274	42.6079	55.2589	61.2366	70.3942	47.1949	40.0983	41.9984	64.4973	67.3529	63.5819
TCONS_00000567	FBgn0031735	FBtr0079136	CG11029	3.05161	1.51102	2.12666	2.13652	1.58887	2.16648	1.94417	2.14683	1.80066	4.76206	2.26086	1.35167	3.12113	10.9292	5.75955	3.42218	2.14983	1.32826	1.69117	3.91608	17.7287	1.56946	1.06254	1.72542
TCONS_00000568	FBgn0051913	FBtr0079138	CG31913	0	0	0	0.136306	0.233644	2.99345	0.668574	1.05372	0.183388	0.415217	0.136149	0.694735	5.59448	0	0	1.81743	5.32903	0	2.38806	0.08437	1.92551	2.84372	0.966917	4.95518
TCONS_00000569	FBgn0031740	FBtr0079139	CG7239	38.4544	36.0083	35.7575	35.7032	34.7738	31.1938	34.6835	33.1078	35.1066	38.1193	38.3329	35.0892	34.4755	26.1122	24.8002	27.0616	33.0876	37.3506	29.5503	27.4186	24.2486	29.1389	36.2345	37.7748
TCONS_00000570	FBgn0031741	FBtr0079140	CG11034	6.06207	3.11908	4.39587	6.08462	4.81832	4.20117	2.69734	3.4158	3.76244	5.22368	4.34061	6.13401	4.31006	3.51014	2.62062	3.65918	3.5443	2.67583	1.35936	13.491	1.99511	3.75696	2.47727	1.8208
TCONS_00000571	FBgn0085410	FBtr0112619	CG34381	0.115152	0.181391	0.126726	0.048369	0.131317	0.282059	0	0.171796	0.189167	0.099945	0.295305	0	0.261831	0.185575	0.360687	0.132021	0	0.135514	1.08034	0.239993	0.251869	0.032485	0.069298	0.121185
TCONS_00000572		FBtr0112618	CG34381	0.000253	4e-06	0.000271	0.000198	0.000231	0.000212	0	0.00038	0.000184	0.000304	0.000307	0	0.000205	6e-06	1.3e-05	3e-06	0	0.000256	0	8e-06	0.000217	0.00021	0.000436	0.000241
TCONS_00000573	FBgn0031746	FBtr0079143	CG9029	1.5023	1.07394	1.90478	1.59089	0.924737	1.64004	0.614641	0	0	0.652884	1.67762	1.07088	0	0	0	0	1.07794	1.24106	0.432886	0.442623	0	0.233165	0.252908	0.611774
TCONS_00000574	FBgn0043362	FBtr0079144	bchs	2.63659	0.772718	1.66676	2.47997	1.80717	1.55709	1.20619	1.28607	1.34018	3.37469	1.94445	1.72814	2.1697	1.73564	1.60962	2.19036	1.46572	2.07937	2.36266	1.65552	2.10292	2.05941	1.57788	1.70501
TCONS_00000575	FBgn0015381	FBtr0079145	dsf	0	0	0	0	0	0	0	0	0	0	0	0	0	0	0	0	0.06027	0	0.105484	0.074672	0.056816	0.028978	0	0
TCONS_00000576	FBgn0001128	FBtr0079148	Gpdh	5.24194	2.45657	1.36189	2.22398	4.65509	2.43311	0.530816	5.92861	4.77258	3.18898	2.57652	2.43974	15.315	28.3537	14.7401	10.7829	0.997807	3.78854	6.67675	10.4376	10.969	4.83656	3.28814	3.22912
TCONS_00000577	FBgn0001128	FBtr0079146	Gpdh	11.6765	14.9939	17.7115	18.0361	16.173	16.3024	14.5387	13.5347	14.9533	17.7054	13.024	16.5555	22.2515	22.9729	30.4056	17.8163	19.6307	16.9391	16.6957	20.7329	24.8918	15.5605	15.1971	14.2912
TCONS_00000578	FBgn0001128	FBtr0079147	Gpdh	1.05994	0.785616	0.813126	1.1026	1.28339	0.767847	2.13949	1.16804	0.970283	0.736649	1.42706	1.37302	1.54775	2.65411	3.11176	2.62752	1.07809	1.81969	1.81576	2.81972	1.83926	0.98762	1.26339	1.01533
TCONS_00000579	FBgn0031752	FBtr0273412	CG9044	11.2754	7.57022	11.1777	12.4416	10.3533	9.50938	8.09807	9.34796	10.1641	14.0218	12.7363	9.37031	16.5989	13.7283	12.5291	14.8589	12.8548	15.4663	11.6387	12.7654	14.2399	13.3633	14.0282	11.3528
TCONS_00000580	FBgn0003980	FBtr0079171	Vm26Ab	0	0	0	0	0	0	0	0	0	0	0	0	0	0.193812	0	0	0	0	0	0	0	0	0	0
TCONS_00000581	FBgn0031757	FBtr0079172	Ucp4C	0	0.173767	0	0	0.098682	3.58155	0.320277	0.692059	0.160334	0	0	0.423135	5.2294	0	0	2.6104	6.59179	0.499434	2.30577	0	1.31116	3.1259	0.484637	2.70838
TCONS_00000582	FBgn0031758	FBtr0079174	Ucp4B	0.352135	0	0.528169	0.266245	0.000113	0.000324	0.454879	0.349274	0.156156	4e-05	0.360027	0	0.894793	0.601596	0.001344	0.803626	0.454138	0.267635	0.484139	0.661784	0.924394	1.34059	0	0.652704
TCONS_00000583	FBgn0031758	FBtr0079173	Ucp4B	0.217803	0.693798	0.415161	0.343055	0.938294	1.50514	0.442846	0.778449	0.654884	0.977589	1e-05	0.813891	3.29108	0.423515	1.22084	1.55158	1.83846	0.997936	1.40897	0.758273	0.96297	1.30869	0.948206	1.73039
TCONS_00000584	FBgn0001942	FBtr0079175	eIF-4a	589.415	423.253	515.393	650.607	453.262	504.008	591.471	426.246	485.727	641.933	601.967	488.1	824.467	790.719	917.39	756.1	931.58	1008.71	817.698	768.424	779.6	806.385	915.298	928.761
TCONS_00000585	FBgn0001942	FBtr0079176	eIF-4a	2122.53	1717.82	1889.51	2136.3	1815.84	1684.36	2034.05	1648.61	1804.72	2411.39	2077.49	1780.49	2727.73	2458.15	2445.46	2563.06	2433.88	2804.61	2552.66	2192.86	2215	2508.06	2362.22	2486.8
TCONS_00000586	FBgn0001942	FBtr0079177	eIF-4a	29.2574	19.8522	29.7731	29.1801	28.0291	32.5456	18.568	26.0587	25.5102	26.606	24.8643	31.2363	27.9391	23.9652	24.1602	21.0012	36.7461	35.7842	21.5915	26.4729	22.8799	27.4718	29.1539	29.2893
TCONS_00000587	FBgn0001942	FBtr0079178	eIF-4a	78.8194	60.8958	85.9303	70.9258	86.5284	85.9677	46.6876	78.9113	72.9865	72.7576	65.6482	88.7581	65.1043	56.6493	48.7925	70.9203	74.3481	75.3282	47.8699	57.2703	49.2409	62.0804	58.0015	60.3013
TCONS_00000588	FBgn0001941	FBtr0079179	ifc	70.2029	51.3276	72.6653	74.8942	59.4023	60.6871	56.8076	55.6412	59.7021	81.1144	65.9619	65.9634	59.1321	55.2109	50.1548	62.438	70.2893	75.7829	49.5664	50.0381	51.1751	57.9121	59.5867	64.5063
TCONS_00000589	FBgn0031760	FBtr0113024	Tsp26A	24.3661	18.0619	26.6813	25.4563	23.6366	26.9428	17.4319	20.0315	23.2739	27.1001	26.269	24.6752	19.3801	17.7907	16.4689	17.8099	27.6792	29.7525	15.0084	16.0375	19.288	21.3182	25.6888	24.5732
TCONS_00000590	FBgn0031763	FBtr0079181	CG13996	0.404702	0.132891	0.413748	0.343775	0.443094	0.577386	0.335561	0.74138	0.742084	0.52927	0	0.260349	0.504547	0.463066	0.518671	0.498824	2.12293	0.972404	0.795527	0	0.373242	0.490551	0.497713	0.530965
TCONS_00000591	FBgn0051643	FBtr0079182	CG31643	5.90029	4.91775	4.83305	6.14168	6.30783	4.64299	4.69147	4.78102	5.93536	7.15359	5.98587	5.24933	6.83397	5.39027	4.8872	6.30386	6.47874	8.01939	5.02583	4.90724	5.77392	6.04025	6.5113	6.11104
TCONS_00000592	FBgn0031768	FBtr0079183	CG12393	8.03558	11.1877	13.2741	9.94812	9.87324	8.23403	8.04979	7.89345	7.45809	14.5882	12.5831	8.24386	13.9709	12.8113	7.29892	10.6214	12.673	18.9574	8.68633	7.53458	8.74621	6.07721	8.86574	11.9838
TCONS_00000594	FBgn0031768	FBtr0079184	CG12393	28.6436	29.088	29.1195	29.5462	28.4111	28.4685	33.5318	29.8586	28.409	33.1329	25.7281	31.8074	28.0199	21.5892	23.2284	25.6765	25.5747	24.634	31.1016	24.4083	21.1957	30.3152	29.838	28.711
TCONS_00000595	FBgn0031768	FBtr0273281	CG12393	1.42858	0.485049	0.892627	0.824074	1.08653	0.270734	0.51648	0.340497	0.25642	0.39555	0.583404	1.3903	1.53859	0.891147	0.828775	0.983679	0.50554	0.253745	1.33008	0.279325	1.61787	1.159	1.13852	1.59483
TCONS_00000596	FBgn0031769	FBtr0079185	CG9135	281.186	267.672	288.864	328.516	287.544	238.152	243.614	268.92	297.12	368.098	299.67	278.461	302.565	215.282	183.518	268.069	320.961	391.337	207.237	200.395	192.919	306.191	335.127	300.867
TCONS_00000597	FBgn0031769	FBtr0079186	CG9135	9.87311	5.02347	9.27628	7.0185	5.99503	6.27252	4.37978	5.1936	6.82503	6.6339	7.99737	8.05304	10.0569	5.86024	6.91127	6.30998	7.27339	6.15859	3.25275	2.30709	5.29622	6.27085	6.92561	4.64524
TCONS_00000598	FBgn0031770	FBtr0079187	CG13995	0.041498	0.028197	0.048254	0.103362	0.033582	0.133828	0.06751	0.135391	0.028176	0.105146	0.036346	0.09087	0	0.355728	0.363958	0.14308	0	0	1.81833	0.502144	0.235277	0.047303	0.0269	0.022243
TCONS_00000599	FBgn0085209	FBtr0300048	CG34180	1.58742	0	0	0.664709	0	0.966633	0	0.624139	1.49878	0	0.722912	0.535236	0.608569	0	0	0	1.66092	0	0	0.461327	0	0	0	0
TCONS_00000600	FBgn0031772	FBtr0079188	CG13994	55.5972	40.2551	50.1589	48.6264	48.3261	45.565	49.8901	42.0249	51.2346	54.9313	49.4653	51.8738	61.5281	46.6343	52.8185	60.8065	71.9052	69.9509	54.05	39.2072	46.0341	63.4061	57.8317	67.3482
TCONS_00000601	FBgn0031774	FBtr0079189	CG9147	0.027505	0.001955	0.002152	9.13212	0.012869	11.6849	21.6929	0.00032	1.76065	11.024	11.8753	0.006785	20.8775	11.5882	12.8137	26.3453	14.5456	17.3193	12.6564	12.4418	16.3918	13.8033	13.049	14.413
TCONS_00000602	FBgn0031774	FBtr0079190	CG9147	28.5067	27.3748	22.4423	20.5952	26.994	12.5619	7.90902	23.7053	23.0544	17.3161	14.2333	23.9209	11.9917	11.4199	8.33183	3.7577	19.778	13.6519	17.0916	8.18584	6.26229	15.3457	17.7673	23.2533
TCONS_00000603	FBgn0031776	FBtr0079191	CG13993	352.662	421.426	403.43	359.614	408.748	398.287	332.753	421.552	405.629	298.143	371.015	420.598	202.355	185.813	180.904	238.326	356.052	305.589	192.173	174.728	168.282	254.257	299.678	271.888
TCONS_00000604	FBgn0028419	FBtr0079192	Kr-h2	177.065	148.341	196.669	183.302	190.378	191.405	145.04	164.16	184.247	191.078	174.51	189.508	145.289	133.16	113.435	141.223	168.186	163.574	110.545	116.322	120.308	137.215	153.493	144.919
TCONS_00000605	FBgn0028419	FBtr0302212	Kr-h2	12.2842	4.07809	0.805835	0	0	0.256105	2.4463	6.79628	2.08289	8.38899	12.0504	3.37493	12.9374	2.1346	0.001499	4.84696	3.78115	10.3345	10.3517	0.002074	2.71308	0.007406	4.90965	12.8672
TCONS_00000606		FBtr0089943	CG9162	0	0.07387	0	0.103293	0	0	0	0	0	0.104177	0	0	0.081806	0.070586	0	0.066147	0	0	0.06047	0.067853	0	0.064672	0	0
TCONS_00000607	FBgn0028420	FBtr0079194	Kr-h1	32.8621	22.0626	39.1295	36.903	30.0091	27.4151	24.1967	30.8468	33.5619	50.2204	38.4657	33.8894	29.7814	26.9276	28.5481	29.483	30.1914	45.1809	23.4966	24.2582	25.0025	30.2365	36.8027	30.4679
TCONS_00000608	FBgn0028420	FBtr0079195	Kr-h1	1.13218	0.855646	0.81933	1.28324	1.57601	0.986616	0.541662	2.16754	0.817425	2.44102	1.04157	0.62983	2.07551	0.967028	1.0135	1.74345	0.97272	2.28225	0.554705	1.2585	0.433919	1.22475	1.98123	1.17695
TCONS_00000609	FBgn0028420	FBtr0290297	Kr-h1	7.43507	4.5701	1.34434	10.2681	3.77335	1.09742	11.7961	1.23907	3.45059	10.4212	4.78364	0.98177	12.0882	9.30985	6.76019	0.72135	0	4.4943	12.509	10.3501	9.18516	1.88746	1.47838	8.01859
TCONS_00000610	FBgn0051641	FBtr0079197	stai	58.5563	93.3832	96.7472	85.6667	117.534	96.1976	74.5999	90.6992	92.5724	61.0032	59.1153	100.585	5.67953	3.40218	3.85976	2.40356	1.79121	1.82688	17.8	5.69597	6.74728	1.40408	0.655878	1.42251
TCONS_00000611	FBgn0051641	FBtr0079196	stai	525.309	476.235	638.322	553.852	506.958	528.729	418.047	501.554	600.618	591.339	534.903	554.986	292.992	305.471	241.375	340.07	550.634	523.998	252.58	290.153	248.297	400.561	516.578	442.023
TCONS_00000613	FBgn0051641	FBtr0079198	stai	0.137516	1.0745	0.075527	0.057855	0.06387	0.081833	0.064938	0.08594	0.04275	0.054921	0.051245	0.06596	0.410675	0.265142	0.201161	0.136249	0.105127	0.091068	2.05965	0.321481	0.390443	0.049592	0.035677	0.080249
TCONS_00000614	FBgn0051642	FBtr0079199	CG31642	0.230193	0.66263	0.425908	0.517305	0.774195	0.996334	0.695201	1.34067	0.646393	0.925025	0.20045	0.68689	4.94128	0.270511	0.192906	1.41852	3.294	0.365014	0.859677	0.129374	1.47139	1.61787	1.14963	4.41503
TCONS_00000615	FBgn0031781	FBtr0079200	Arc-p20	319.027	301.708	305.376	309.664	319.918	312.657	310.601	273.432	304.875	278.804	293.313	326.317	252.372	218.022	210.84	188.985	239.735	292.48	234.512	194.75	195.532	205.29	244.979	249.692
TCONS_00000616	FBgn0031784	FBtr0079201	CG9222	0	0.079158	0.066293	0.101462	0.274539	5.18215	0.689198	1.49894	0.992595	0.515725	0	0.974108	6.2705	0	0	3.3718	7.901	0.683478	2.54143	0.066493	2.42521	2.7657	1.30901	5.81813
TCONS_00000617	FBgn0031785	FBtr0079202	CG13991	0	0.093078	0	0.153589	0.088791	0.843539	0.115366	0.265967	0.120763	0.035115	0	0.241964	2.95997	0.011339	0.024452	0.839111	1.62643	0.199195	1.07005	0	0.479716	1.0365	0.354914	2.15881
TCONS_00000618	FBgn0040950	FBtr0079203	Muc26B	0	0	0.086986	0	0	0	0	0	0	0.066749	0	0	0	15.4359	2.09388	83.6959	0.095501	0.060694	0.450798	35.6506	0.719952	1.98922	0.047667	0.084523
TCONS_00000619	FBgn0031786	FBtr0079204	CG13989	0	0.837686	0	0	0.991895	6.68706	1.1123	1.45245	0.62727	0.294165	0	1.34986	10.6378	0	0.217613	3.83097	8.40978	0.273733	3.87393	0	2.75988	1.78165	1.48969	11.2806
TCONS_00000620	FBgn0085409	FBtr0112617	CG34380	17.0827	8.55507	17.3001	20.9549	14.234	11.5842	10.8662	10.967	15.3882	26.7315	16.3109	15.3317	11.0484	8.88965	8.38738	10.4752	11.321	15.4771	12.339	9.49397	8.96587	11.1711	10.4235	9.56076
TCONS_00000621	FBgn0026755	FBtr0079242	Ugt37b1	0.170895	0	0	0	0	0	0	0	0	0	0	0	0	0.188739	0.106352	0.094758	0	0	0.091621	0	0	0	0.106596	0.046906
TCONS_00000622	FBgn0053531	FBtr0301305	Ddr	0	0	0.208429	0	0	0	0	7.7e-05	0.224428	0	0	0	0.000361	0	0	0	0	0	0	0	0	0	0	0
TCONS_00000623	FBgn0053531	FBtr0091497	Ddr	3.1015	1.91818	2.69819	3.15157	2.15037	2.60693	2.52176	1.71495	2.23584	4.40564	2.18174	2.52222	2.06525	1.88416	1.41415	1.90198	2.2112	2.63808	3.43236	1.71818	1.87055	2.12412	2.92989	2.38067
TCONS_00000624	FBgn0031791	FBtr0079243	CG9486	35.0136	6.88917	2.06574	14.5082	5.33311	7.31212	3.99024	6.40512	5.51977	6.49726	3.77551	5.1077	23.2977	84.7783	82.774	64.7192	5.74834	4.24499	28.4	76.4794	59.2867	21.2858	8.65364	1.46365
TCONS_00000625	FBgn0260452	FBtr0079247	CG13984	0	0	0	0	0	2.2032	0	0.459569	0.580675	0	0	0.414983	2.77769	0	0	1.39495	3.90665	0.252223	1.35874	0	0.396783	0.174649	0.573801	2.43489
TCONS_00000626	FBgn0021873	FBtr0079249	Gef26	0.000282	0	0	0	0	0	0	0.000337	0.000407	0	0.00125	0	0.005192	0	0.000275	0.000446	0	0	0.000373	0.000503	0	0.007778	0.101425	0.000759
TCONS_00000627	FBgn0021873	FBtr0300039	Gef26	0.83151	0.845462	0.581643	2.44527	0	0.913118	0.655736	0.5966	0.709494	0.005689	1.55568	0.819822	3.65254	1.05548	1.00944	2.5591	2.15535	0.564459	2.3983	2.34859	1.36111	3.6542	2.14235	0.798707
TCONS_00000628	FBgn0021873	FBtr0300038	Gef26	1.60252	0.504052	1.36459	2.33882	1.69827	2.53924	1.7041	4.16192	1.47274	5.52183	4.96566	3.45621	1.75015	2.58894	2.98965	3.44819	3.33636	3.85638	2.4314	1.4699	5.2747	1.89662	3.15302	5.20893
TCONS_00000630	FBgn0015623	FBtr0079250	Cpr	52.503	42.1476	52.6538	56.5211	50.8411	40.234	39.671	46.2594	46.6623	68.7453	52.3052	48.5213	59.797	47.1711	41.5181	51.3005	50.0064	60.8398	37.6047	38.1487	43.7234	53.5262	52.3688	49.997
TCONS_00000631	FBgn0015623	FBtr0079251	Cpr	0.006876	0.913749	0	3.72367	0	0.747762	4.81243	0	0	0.014152	1.01979	0	2.63959	2.99254	2.50053	2.74304	0.001253	0	3.78033	5.29118	2.4825	0.001681	1.03337	0
TCONS_00000632	FBgn0031803	FBtr0079252	ppk14	0	0	0	0	0	0	0	0	0	0	0	0	0	0	0	0	0	0	0.061247	0	0	0	0	0
TCONS_00000633	FBgn0031805	FBtr0079253	CG9505	0.491706	0.539508	0.126359	0.623985	0.497524	0.496212	1.12199	0.575735	0.267221	0.641936	0.506857	0.243329	5.01635	4.32634	8.24343	4.54225	1.1302	1.24539	4.38754	4.34579	6.27941	1.52526	0.867911	0.801606
TCONS_00000634	FBgn0043854	FBtr0290281	slam	0.028907	0.019665	0	0.098775	0.022371	0.051657	0	0.044851	0.036895	0.025197	0	0.03964	0.207154	0.133055	0.283434	0.155525	0.07719	0.158235	0.112008	0.04809	0.103681	0.034363	0	0.060438
TCONS_00000635	FBgn0031808	FBtr0079255	CG9507	0	0	0.124558	0.33751	0.048062	0.035216	0.054932	0.094304	0.075789	0.116131	0.108397	0.243392	1.64479	1.67426	2.04802	0.673426	0.12368	0.285028	1.26386	1.98269	1.18498	0.350963	0.116542	0.06205
TCONS_00000636	FBgn0031811	FBtr0079256	CG13982	0	0.112749	0.063034	0	0.044216	0.070424	0	0.229309	0	0.097463	0	0.159427	0.514947	0.369566	0.353499	0.12599	0.233067	0.134502	0.562654	0.547189	0.421726	0.155979	0.113952	0.092201
TCONS_00000637	FBgn0263278	FBtr0079257	CG9523	9.39515	10.241	9.42485	9.53352	9.39908	9.69496	9.61606	8.3853	8.62782	10.2381	9.14254	8.47587	9.19921	7.89304	7.44636	9.5451	8.74378	8.30592	8.18338	7.60181	8.08813	8.25651	7.75079	6.36086
TCONS_00000638	FBgn0031815	FBtr0079259	CG9526	3.1287	0.000584	0.000695	0.000389	0.000722	1.80289	0.001284	1.81781	1.50119	0.000918	0.001032	0.000477	2.8191	0.000714	0.000803	0.001097	2.13171	0.000961	0.000668	0.000657	0.00061	3.14296	0.001425	0.000545
TCONS_00000639	FBgn0031815	FBtr0079258	CG9526	24.0185	21.9102	24.4317	24.2776	27.5162	23.1154	21.1914	18.1708	22.0624	31.37	23.2983	22.7091	23.2448	22.7411	24.5815	24.9716	24.1308	29.1949	23.8432	21.6911	22.6711	21.8132	24.0527	22.472
TCONS_00000640	FBgn0031820	FBtr0079260	DLP	19.0654	11.9106	19.4998	20.6687	16.9012	13.9441	16.169	14.8063	16.0055	26.0906	19.7022	16.686	22.7699	16.2973	14.9203	19.3652	19.0923	24.6404	15.9294	14.9048	17.7578	20.4315	22.7074	20.1918
TCONS_00000641	FBgn0027496	FBtr0079261	epsilonCOP	179.034	166.644	131.282	179.935	141.908	152.159	163.426	140.61	136.625	154.959	163.364	151.796	128.744	116.26	102.445	140.274	164.254	152.804	124.254	95.7807	92.0652	136.4	131.496	143.559
TCONS_00000642	FBgn0051638	FBtr0079262	CG31638	1.24082	1.08976	0.439056	1.35225	0.378969	0.41178	0.589378	1.69339	0.524689	0.911385	0.621538	0.459615	1.78357	1.68835	0.881086	1.78455	0.792769	1.1065	4.52209	2.88393	2.52391	0.696082	0.669653	0.72729
TCONS_00000643	FBgn0051638	FBtr0113411	CG31638	66.1428	57.7649	69.4164	70.4825	67.0998	58.1953	55.7074	56.9012	67.7189	79.8454	67.4908	63.2805	41.5399	34.5233	28.2054	40.7838	55.6784	56.7063	29.0988	29.9201	27.6083	47.8108	55.0714	48.0378
TCONS_00003106	FBgn0032090	FBtr0079778	CG9582	0	0	0	0	0.150528	3.43995	0.496823	0.930173	0.390977	0	0	0.831246	3.22461	0	0	1.25958	5.32263	0.342698	2.07941	0	1.9203	0.797909	0.394643	3.29832
TCONS_00000645	FBgn0051637	FBtr0079287	CG31637	53.495	36.5444	40.1165	49.3671	39.6309	42.7199	36.6797	36.9852	36.998	46.0657	43.0967	51.4092	25.9268	27.3033	25.9418	24.78	30.0696	34.523	23.0621	25.661	23.8842	24.7883	25.0706	27.5678
TCONS_00000646	FBgn0031830	FBtr0079288	CG11015	292.585	359.959	361.732	307.212	356.582	368.709	310.431	354.94	367.979	273.81	311.778	368.821	244.902	324.644	316.407	259.167	308.348	309.027	249.178	288.876	290.228	253.697	279.324	276.161
TCONS_00000647	FBgn0031831	FBtr0079289	CG11043	3.13854	2.94948	2.67402	3.9956	5.08483	11.6177	6.35378	5.89752	3.80644	5.10635	1.987	4.97011	15.2089	1.96632	1.87378	7.31661	15.9504	4.9222	5.54947	1.90377	5.69602	7.71406	4.34731	15.2255
TCONS_00000648	FBgn0263916	FBtr0079290	Ent2	182.955	139.257	182.033	199.832	153.604	147.627	161.065	150.564	166.491	238.073	189.789	162.944	201.727	155.844	141.712	188.358	219.316	259.03	155.415	140.785	143.675	215.451	227.305	210.832
TCONS_00000649	FBgn0031836	FBtr0079291	CG11050	5.62851	4.49106	9.35352	5.22887	4.5914	11.3916	4.03141	6.61887	5.93775	3.14929	4.79293	6.47233	5.79155	4.59831	4.03019	5.07712	8.85464	6.17571	7.3766	1.47686	2.66904	2.22352	3.09192	2.70456
TCONS_00000650	FBgn0031836	FBtr0079292	CG11050	0	0	0.52286	0	0	0	0	1.37628	0	0.865768	0	2.65293	1.52643	0	0	0.57556	0.580206	0.741438	1.03373	1.9018	1.75403	0	0	0.498723
TCONS_00000651	FBgn0031836	FBtr0079293	CG11050	14.2246	12.5705	13.1237	15.9435	16.4602	9.15717	16.797	9.24102	17.1781	20.2985	16.9723	12.1856	13.1556	16.8182	17.102	14.287	10.4772	17.8072	8.67341	15.1405	17.5165	17.1074	17.7049	14.653
TCONS_00000652	FBgn0085374	FBtr0112553	CG34345	0	0	0	0	0	0	0	0	0	0	0	0	0	0	0	0	0	0	0	0	0	0	0	0
TCONS_00000653	FBgn0031842	FBtr0079295	Tango1	28.4013	15.9464	22.4278	29.2568	23.0659	20.6923	19.8536	18.4696	19.5214	35.5676	27.513	21.0076	23.8023	19.5725	17.0423	23.8809	21.0522	23.4585	19.0124	20.2543	19.1096	22.9736	21.4615	18.0133
TCONS_00000654	FBgn0031842	FBtr0079296	Tango1	0.001102	0.000184	0.000442	0.86887	0	0.000255	0	0.412638	0.00024	0	0	1.19764	0	0	0.216478	0.288467	0.405025	0	0.406858	0	0	0.276088	0	0.787615
TCONS_00000655	FBgn0028467	FBtr0079297	CG11070	14.5635	9.34243	12.183	15.0532	11.8811	10.6771	11.1171	10.1775	11.2756	15.3768	12.7061	11.8307	18.9526	13.4366	14.3066	17.9151	16.1869	18.7888	14.0886	13.0461	14.3812	17.0498	15.5553	16.9679
TCONS_00000656	FBgn0000392	FBtr0290322	cup	3.64318	4.28072	4.03596	4.12447	4.37435	7.55445	4.60439	5.1465	4.49958	4.7226	4.25943	5.3876	13.2871	3.682	3.30274	7.01385	11.6958	4.90162	6.08012	3.5746	5.23674	8.02833	5.77949	10.5608
TCONS_00000657	FBgn0085339	FBtr0112506	CG34310	138.392	210.499	217.661	147.003	219.016	224.099	148.764	216.341	208.796	142.224	146.563	245.978	87.8077	98.925	95.1856	111.461	164.196	125.022	97.2811	100.727	96.7618	108.702	142.526	126.803
TCONS_00000658	FBgn0085339	FBtr0112507	CG34310	0	0	0	0	0	0	0	0	0	0	0	0	0	0	0	0	0	0	0	0	0	0	0	0
TCONS_00000659	FBgn0031851	FBtr0079299	CG11188	28.3549	18.9129	22.4375	26.5386	21.6331	18.8824	25.1148	19.9943	19.9242	27.5986	24.1848	21.9984	20.3791	18.0631	19.4612	22.5072	24.6681	24.9756	20.7685	18.5697	16.8414	24.0576	25.6227	25.0275
TCONS_00000660	FBgn0046704	FBtr0079300	Liprin-alpha	13.6761	8.67025	12.867	14.7648	12.2032	9.62942	9.08874	11.8939	9.97219	20.998	13.4065	11.2487	13.8381	10.199	8.08979	10.3085	11.0679	12.7645	11.5978	8.21445	8.59276	12.1796	12.2889	11.3382
TCONS_00000661	FBgn0046704	FBtr0079301	Liprin-alpha	1.04713	1.14918	0.51412	1.38335	0.325595	0.648214	0.903143	0	0.987956	0.493826	1.50607	0.665709	0	0	0	0.995849	0.771393	0.755859	0	0.911701	0.320935	0.663963	0.364832	0.295959
TCONS_00003628	FBgn0032553	FBtr0080684	CG4480	0	0	0	0	0.234501	5.76657	0.740581	1.46041	0.945777	0	0	1.81632	7.17149	0	0	2.54693	5.86703	0.517439	1.31992	0	0.830431	3.51698	1.0832	6.27246
TCONS_00000663	FBgn0031855	FBtr0079303	CG11221	0	0.040261	0.230037	0.154332	0.094363	0.470472	0.150612	0.095003	0.193086	0.15741	0.052946	0	2.31636	1.38051	1.59241	1.31391	0.040134	0.09513	1.17589	1.93264	1.53823	0.209966	0.270998	0.096071
TCONS_00000664	FBgn0086034	FBtr0114310	snoRNA:Me28S-G2743	0	0	0	0	0	415.182	0	201.972	0	0	0	159.056	200.744	0	0	299.568	343.937	191.783	137.666	0	149.429	149.228	0	390.003
TCONS_00000665	FBgn0031858	FBtr0079336	CG17378	3e-06	0	0.045539	0.07195	0	0.373639	1e-06	0	0.052934	0.036564	0.037248	0	0.515492	0.098268	0.027489	0.243384	0.149945	0.265452	0.62161	0.140705	0.251552	0.18642	0.158331	0.25974
TCONS_00000666	FBgn0031858	FBtr0079337	CG17378	0.065368	0	5e-06	4e-06	0.235887	2.307	0.10915	0.867837	0.470691	0	0	0.799757	5.89806	0	0	1.29507	4.20456	0.011191	1.99999	4e-06	1.38379	1.69839	0.759729	3.50465
TCONS_00000667	FBgn0051631	FBtr0079338	tRNA:CR31631	0	0	0	0	0	0	0	0	0	0	0	0	0	0	0	0	0	0	0	0	0	0	0	0
TCONS_00000668	FBgn0031860	FBtr0079339	CG11236	0	0.252199	0	0	0.197319	0	0	0	0	0.116186	0.115564	0	0.416785	0.923383	0.587977	0.848909	0.088569	0.106529	0.510022	1.25453	0.250844	0.076177	0.258193	0.072261
TCONS_00000669	FBgn0051632	FBtr0079341	sens-2	1.03415	0.330517	0.356415	0.594992	0.293312	0.598366	0.289539	0.413363	0.294596	0.444611	0.758595	0.751861	0.50406	0.372516	0.247436	0.413375	0.571752	0.213014	1.08894	0.56185	0.597047	0.143593	0.128067	0.420027
TCONS_00000670	FBgn0017551	FBtr0079342	Rca1	46.3213	47.6442	52.5234	49.9905	48.9605	46.3153	49.9252	48.0828	49.9349	52.5791	47.0491	47.3646	50.2189	39.1219	31.6679	40.8981	53.4344	55.5246	38.83	34.9612	32.8046	44.2448	52.4706	50.8715
TCONS_00000671	FBgn0086451	FBtr0079343	l(2)k09022	16.2612	8.12436	14.6513	17.4491	11.6892	9.13105	12.8118	9.58923	10.6796	27.2016	15.9206	12.0604	15.7007	10.3841	11.3397	16.0515	13.7208	17.9314	11.5128	11.2953	13.5928	16.6706	16.7657	15.0728
TCONS_00000672	FBgn0031866	FBtr0079344	neuroligin	0.142225	0.072346	0.103417	0.071959	0.042376	0.098874	0.023523	0.085671	0.034806	0.024439	0.073709	0.11207	0.404789	0.448676	0.276535	0.212372	0.073874	0.087316	3.26073	0.647819	0.461525	0.161079	0.089412	0.044177
TCONS_00000673	FBgn0031868	FBtr0079345	Rat1	31.9255	25.8269	37.1835	35.8904	33.6084	28.558	26.971	30.588	34.9652	45.292	34.0535	30.5343	31.172	22.1214	23.5907	30.5364	31.3327	38.7244	23.4682	22.4556	24.2128	32.7264	35.89	33.1879
TCONS_00000674	FBgn0004838	FBtr0079346	Hrb27C	463.892	286.656	436.703	480.81	388.965	358.584	287.127	322.744	411.399	559.59	489.633	403.901	231.567	183.564	145.378	238.025	364.851	344.82	120.422	165.248	197.161	259.386	342.706	296.937
TCONS_00000675	FBgn0004838	FBtr0301403	Hrb27C	101.073	114.944	76.3567	115.838	125.306	71.9853	60.1312	87.4175	79.0595	123.775	118.583	95.6978	70.7269	44.3471	36.1093	51.2062	43.9103	77.9691	63.831	38.8691	48.6854	56.908	66.9356	49.9547
TCONS_00000676	FBgn0004838	FBtr0079347	Hrb27C	16.9559	14.7695	9.70586	15.7647	10.1543	10.5556	10.1816	14.599	11.0363	27.7402	17.8554	12.2224	9.90236	15.7544	8.66679	10.171	16.3479	24.127	5.49643	6.37741	11.3888	8.74006	7.76205	14.151
TCONS_00000677	FBgn0004838	FBtr0301404	Hrb27C	95.7615	7.18062	3.99215	132.77	9.13601	3.18853	72.1983	9.68972	2.08093	128.62	32.157	2.99472	141.407	53.4519	70.3468	80.6418	0.041078	76.8016	122.107	82.8671	42.0079	116.409	59.4332	71.9134
TCONS_00000678	FBgn0004838	FBtr0079348	Hrb27C	3.20424	5.32333	5.35423	7.79513	5.24736	3.23695	0	5.64512	3.68385	14.3075	0	4.86398	5.71844	3.92062	3.03075	4.69748	8.32975	10.8724	2.15552	4.57677	4.03273	6.1269	8.00896	3.60846
TCONS_00000679	FBgn0020616	FBtr0079349	SA	37.0501	28.1304	41.7871	40.5344	36.1848	32.89	33.67	35.0278	37.3024	51.873	40.0772	38.9501	41.2927	31.7067	29.8645	38.8097	41.363	55.1696	30.3509	27.8072	29.9905	41.6682	46.0281	44.7776
TCONS_00000680	FBgn0031875	FBtr0079350	CG3430	20.7153	16.6474	22.7063	20.9293	21.3366	17.8033	22.4513	19.7374	22.1114	29.8782	24.233	17.9432	30.2948	22.1168	21.6502	27.2502	26.9362	32.6831	20.478	17.5206	19.2376	29.8397	29.6304	28.6827
TCONS_00000681	FBgn0031877	FBtr0079351	CG10399	7.76111	7.30089	7.28249	6.07209	5.76077	4.90334	7.10878	5.36753	6.28551	8.64974	8.15993	6.64573	8.12605	11.5602	10.1872	10.4398	8.65549	12.7364	8.1472	8.54186	9.92295	12.6654	9.31512	9.07138
TCONS_00000682	FBgn0021944	FBtr0079352	Coprox	60.4209	55.5005	54.9385	57.3169	61.6375	49.8834	56.252	56.06	54.924	68.0835	62.1873	53.4906	69.0115	47.6801	45.5516	53.0319	58.48	64.5637	46.7707	47.0694	42.8878	60.7179	58.9621	64.3077
TCONS_00000683		FBtr0113027	CG13776	1.07581	0.220824	0.000105	0	1.32092	1.43346	0.445323	1.38737	7.8e-05	1.45568	0.000313	0.200309	2.73686	2.3e-05	0.000115	2.61104	1.30257	1.12474	0.585492	0.000452	0.649604	0.463339	2.9e-05	0.903173
TCONS_00000684		FBtr0079353	CG13776	0.063585	1.08319	1.39886	2.00525	0.027486	1.61224	0.870674	1.3014	1.47894	0.00019	1.82505	1.61539	1.91955	1.25083	1.02184	3.8e-05	2.49869	1.12493	0.848253	1.51705	0.631781	2.07843	2.01189	1.78265
TCONS_00000685	FBgn0003046	FBtr0079388	Pcp	97.7137	18.2156	16.5693	114.35	66.4445	45.4395	11.3107	61.7402	47.829	42.614	93.238	73.6862	190.524	179.487	209.217	141.02	46.6207	9.94022	61.1947	179.883	121.782	76.4266	9.24995	6.25159
TCONS_00000686	FBgn0031881	FBtr0079389	CG3476	10.9595	7.63155	8.62867	7.90397	6.9035	6.72708	7.20181	6.50756	9.08062	8.22599	8.42966	9.33358	10.0978	8.93371	8.64668	9.51552	11.0543	10.0908	7.01448	8.98089	8.88047	9.68057	9.76501	11.1448
TCONS_00000687	FBgn0031883	FBtr0089639	CG11266	3.51607	6.55922	8.6121	4.26766	9.22507	9.78359	6.20679	4.00735	5.8415	7.03526	3.94043	9.00188	9.53803	8.25455	4.92855	4.92926	5.89529	8.94383	7.83753	6.92438	6.08619	5.17551	8.2814	7.04065
TCONS_00000688	FBgn0031883	FBtr0089638	CG11266	0	0	0.004859	0	0	0	0.00595	0	0	0.005771	0.001822	0	0.005192	0.002099	0.001627	0	0.002398	0	0	0	0.001986	0	0.003892	0.00114
TCONS_00000690	FBgn0031883	FBtr0089640	CG11266	31.6525	14.0989	28.1278	18.7336	14.8708	24.9113	26.8547	25.3877	18.3205	27.6279	20.3078	23.2675	23.9058	21.5616	16.0661	17.0181	12.6917	27.0622	19.475	13.7134	15.0272	17.1134	11.195	22.7061
TCONS_00000691	FBgn0031883	FBtr0089635	CG11266	12.7255	7.45675	14.4812	17.731	10.2632	13.6859	9.33738	13.4034	19.0741	17.3299	14.7261	15.1951	12.0358	7.38578	10.6595	10.7025	15.2362	14.1046	12.0763	10.2206	10.2863	13.6914	14.8712	13.1661
TCONS_00000692	FBgn0031883	FBtr0089636	CG11266	18.9653	21.4186	16.7422	21.4836	25.9674	15.7898	18.2384	12.4164	16.5673	23.1172	17.167	14.9839	13.546	6.75562	8.08215	11.0935	11.4477	15.2097	10.0005	7.11334	6.9983	11.1995	9.84458	16.8586
TCONS_00000693	FBgn0031883	FBtr0089637	CG11266	2.15817	2.00312	5.71842	4.6022	4.45285	6.29958	4.66182	2.18194	5.48082	5.70626	3.55855	5.62488	5.54759	3.01139	2.79361	3.23519	5.57116	5.11774	4.19303	3.81259	2.87945	3.36677	6.79511	5.39159
TCONS_00000694	FBgn0031883	FBtr0089634	CG11266	19.5696	15.2239	17.4822	27.681	14.2782	13.5739	24.2846	12.8239	17.229	31.5327	24.994	17.7837	26.6511	21.299	29.9376	21.554	21.0919	29.9043	26.8731	26.696	25.2892	20.108	24.4128	23.5623
TCONS_00000696	FBgn0262872	FBtr0079398	milt	25.9993	16.9097	25.1097	27.4716	21.0843	21.1578	19.6074	19.773	20.7567	35.3288	28.3584	21.9075	5.28055	0	0	0	2.55775	2.64754	1.53217	0.000246	0	2.77994	1.42203	4.40067
TCONS_00000697		FBtr0079400	CG31630	2.39373	1.4076	1.96088	3.14656	3.65	2.08289	1.22778	1.43237	2.39251	3.86557	3.30658	3.01884	3.20555	2.93718	3.31575	4.19722	3.71416	5.14929	3.27975	3.15875	3.38089	3.1726	2.90045	3.39801
TCONS_00000699	FBgn0262872	FBtr0079399	milt	0.699986	1.14267	1.44061	1.26703	0.672779	1.04916	1.36913	0.608799	1.51029	1.01798	0.368386	2.5122	1.14245	1.5913	0.978606	0.547154	0.698764	1.95294	1.77591	1.9837	0.617263	2.25527	1.21523	1.10443
TCONS_00000700	FBgn0031885	FBtr0079402	Mnn1	0	1.43617	1.71108	0	0.315106	1.00818	0	3.1018	3.31695	1.70992	0	0	2.59454	1.6208	0.207614	2.48112	0.917427	1.25899	4.08697	2.35376	1.73128	3.08601	1.1222	2.46867
TCONS_00000702	FBgn0031885	FBtr0110978	Mnn1	4.44458	0.097345	3.59739	6.03885	6.76985	2.40146	0.000287	0.278514	5.60196	10.016	5.18397	4.60161	8.68443	9.26628	7.44701	14.8137	15.1072	17.4901	7.60175	10.8156	7.89809	12.0227	16.1727	17.5108
TCONS_00000704	FBgn0040954	FBtr0079403	CG13779	804.749	964.486	972.298	755.357	1026.62	988.912	792.32	976.48	1077.83	699.579	811.488	1022.88	590.963	642.076	627.787	708.657	723.198	676.036	539.649	617.455	594.939	614.839	657.983	630.869
TCONS_00000705	FBgn0031887	FBtr0289952	CG11289	0.226926	0.072029	0	0.096697	0.169586	0.22197	0.094819	0	0.152153	0.097353	0	0.326377	0.083319	0.065551	0.230081	0.125736	0	0	0.061811	0	0	0.063062	0	0.275586
TCONS_00000706	FBgn0031893	FBtr0079405	CG4495	50.1351	48.1279	60.6059	54.6487	52.9415	56.1338	46.9092	52.7983	57.454	59.4002	56.9507	56.0139	51.4738	38.3793	37.9127	49.513	53.3989	66.1577	37.5766	39.5763	41.5965	52.5151	56.1913	54.1773
TCONS_00000707	FBgn0031893	FBtr0113028	CG4495	1.07193	1.62107	0.283763	0.47133	2.58733	0.767847	1.32545	1.98948	1.90115	1.9702	0.465294	1.88499	0.851888	2.67807	2.34279	0.730417	2.3552	0.978294	2.41242	1.99084	1.91719	1.95537	1.92699	2.02328
TCONS_00000708	FBgn0051909	FBtr0300459	CG31909	0.810542	0.629135	0.48111	1.35283	0	1.31365	0.001113	0	0	1.67471	0.392317	0	0.016951	0.502007	0.503239	8.40639	0.027193	2.93656	2.3827	0	0.081959	1.67973	5.80977	0.035651
TCONS_00000709	FBgn0051909	FBtr0300460	CG31909	0	1.44327	0	0	3.51277	30.1076	3.10704	12.8946	6.30776	0	0	6.07439	40.5354	0	0	9.67033	40.4449	0	10.909	0	13.831	14.7637	4.3441	42.1078
TCONS_00000710	FBgn0004009	FBtr0079432	wg	42.3512	32.5904	51.7027	48.6885	44.5643	36.629	39.4174	40.6982	47.2568	60.4673	44.6949	45.2291	31.2832	26.4441	21.8087	26.141	35.7055	49.7545	20.066	24.1063	20.1295	37.9428	41.2141	33.4045
TCONS_00000711	FBgn0004009	FBtr0079433	wg	0	0.196006	0.18298	0	0	0.202005	0	0	0.21263	0	0	0	0	0	0	0	0	0	0	0.351027	0	0	0	0
TCONS_00000712	FBgn0031902	FBtr0079434	Wnt6	30.298	26.2749	26.8586	29.3565	25.7709	23.5483	29.6067	22.1945	25.0883	36.9256	27.5333	26.8513	20.6612	17.3239	14.745	20.4001	23.2825	27.6615	17.4476	16.835	17.9811	22.2642	22.1272	22.4994
TCONS_00000713	FBgn0031903	FBtr0079435	Wnt10	0.168543	0.106365	0.082286	0.143145	0.243147	0.230426	0.417721	0.600957	0.44599	0.147295	0.3547	0.106269	0.197029	0.468924	0.153754	0.202624	0.107677	0.192097	0.763975	0.135291	1.08477	0.2966	0.205019	0.338615
TCONS_00000714	FBgn0002938	FBtr0079436	ninaC	0	1.2e-05	0.125	1.6e-05	0.154793	0.077222	0	0	1.3e-05	8e-06	1.3e-05	1.4e-05	1.2e-05	7e-06	0.110071	3e-06	0	8e-06	0.09096	2e-06	0.120516	0.079731	0.061833	0
TCONS_00000716	FBgn0002938	FBtr0079437	ninaC	0.341541	0	0.127109	0.250848	0.020027	0.086885	0.000715	8.4e-05	0.064585	0.094511	0.078609	0.110245	0	0.115001	0.179105	2.1e-05	0.00019	1.4e-05	3.3e-05	0	0.030323	0.045832	0.097138	0.010289
TCONS_00003855	FBgn0051787	FBtr0081055	CG31787	0	0	0	0	0	6.72741	0.381977	2.11504	0.158396	0.193562	0	1.19742	7.61135	0	0	1.93573	10.291	1.01475	3.17591	0.13329	3.09523	4.33178	1.13348	6.018
TCONS_00000718	FBgn0031907	FBtr0114588	CG5171	80.5844	37.2644	41.6218	36.3758	67.4249	71.4664	28.8742	114.465	113.337	42.4126	78.518	72.1625	0.045568	0.046425	6.59798	0.050508	0.074937	0.05013	0.020625	0.041743	0.078013	8.59276	0.076042	0.046616
TCONS_00000720	FBgn0031907	FBtr0302587	CG5171	0	0	0	0	0	0	0	0	0	0.962943	0	0	0	0	0	0	0	0	0	0	0	0	0	0
TCONS_00000721	FBgn0031907	FBtr0079439	CG5171	9.23039	5.2518	12.9145	5.11458	6.69859	6.69595	4.96624	16.15	5.42884	4.78803	2.64885	5.5341	4.54667	3.49838	1.83817	4.87856	2.33155	0	0	1.73093	1.52082	0	2.0325	0
TCONS_00000722	FBgn0031907	FBtr0079440	CG5171	84.3553	25.5836	58.2517	33.5693	47.3447	58.9299	33.5075	90.8511	78.3245	39.9858	84.1145	51.5402	60.4769	68.1196	40.3072	135.468	14.2845	28.53	9.09186	64.5519	20.2361	30.9648	12.5419	8.75958
TCONS_00004262	FBgn0260996	FBtr0301799	CG42597	0	0	0	0.461688	0	6.37552	0	0.857338	0.698165	0.470728	0	0.373453	4.83028	0	0.351665	3.02489	3.58726	0.448026	2.3377	0	2.15752	4.20897	0.709141	6.47837
TCONS_00000724	FBgn0031910	FBtr0079442	CG15818	0.241209	1.89484	0.339033	0.50069	0.811065	2.40117	0.197851	0	0.07606	0.100066	0.343185	1.55939	4.69496	20.6323	2.75435	15.4957	0	0.394836	2.40633	1.83849	5.41697	0.986919	0.252512	0.211307
TCONS_00000725	FBgn0028387	FBtr0079443	chm	18.7585	15.8985	20.3174	18.3084	19.0945	18.6565	16.0319	18.7256	18.6508	23.6865	18.9994	18.4602	18.1866	13.3851	12.5008	18.3013	19.7927	23.4304	14.7538	15.0552	12.8036	18.9022	20.0236	17.756
TCONS_00000726	FBgn0262453	FBtr0091560	mir-275	0	0	0	0	0	0	0	0	0	0	0	0	0	0	0	0	0	0	0	0	0	0	0	0
TCONS_00000727	FBgn0262458	FBtr0091585	mir-305	0	0	0	0	0	0	0	0	0	0	0	0	0	0	0	0	0	0	0	0	0	0	0	0
TCONS_00000728	FBgn0031912	FBtr0079444	CG5261	41.4818	33.202	40.9312	42.0264	40.0094	38.0569	34.3813	38.1896	39.4188	51.4844	45.1314	38.7374	52.4394	47.5526	43.2848	47.6026	44.5507	45.3473	40.5396	44.5646	43.8144	44.9567	42.1162	45.3905
TCONS_00000729	FBgn0031912	FBtr0079445	CG5261	2.90345	0	0	0.024304	0	0.699464	4.6845	0	0	0.002473	0.015526	0.730695	0	0.110171	1.4104	0	0	0	0.0024	0.003805	0	0	0.904975	0
TCONS_00000730	FBgn0031914	FBtr0079446	CG5973	7.82506	7.00726	11.3825	7.54204	9.61677	10.62	8.81508	8.10219	10.5657	9.99039	8.85754	8.50922	12.5413	13.3556	14.364	7.25853	8.25178	6.75699	5.57539	8.84031	17.302	9.77031	11.6287	6.85072
TCONS_00000731	FBgn0031914	FBtr0301152	CG5973	0	0.138128	0.065248	0	0	0.149626	0.250761	0.193454	0	0.171813	0	0.083103	0.264396	0.27513	0.538194	0.262885	0.076736	0.462827	0.105019	0.12941	0.481691	0.103413	0.333991	0.282195
TCONS_00000732	FBgn0031914	FBtr0079447	CG5973	1.10477	1.28776	0	0	1.98341	1.50355	1.75145	3.33709	0	3.68548	0.742033	1.34992	7.89656	10.3288	5.77736	9.65511	4.04279	2.58351	7.331	7.98031	8.99173	5.4009	1.40088	3.26012
TCONS_00000733	FBgn0031914	FBtr0079448	CG5973	0.023197	1.04005	0.000653	2.09663	0	0	0.747708	0.000165	0.000267	0.000771	0.000232	0.000684	1.17458	5.13975	13.0485	4.46192	0	2.27437	3.77658	9.63182	6.31107	0.620798	0.048888	1.57625
TCONS_00000734	FBgn0031918	FBtr0079449	CG6055	5.57047	6.24994	5.79021	5.33193	6.07302	6.15416	3.97931	5.21331	7.59267	5.25171	6.02847	5.49763	1.94783	3.65651	5.9129	2.30858	4.65338	4.15186	1.43254	3.88348	1.54328	2.3643	1.6397	3.12955
TCONS_00000735	FBgn0031920	FBtr0301125	CG6441	0.261726	0	0.110132	0	0.265543	3.41577	0.507279	0.748521	0	0	0.716991	0	2.18497	0.000423	0.409481	0.842273	2.96903	1.11867	1.41128	0.245296	0.817283	2.74739	0	1.20751
TCONS_00000736	FBgn0031920	FBtr0079451	CG6441	0	0.188973	0.080802	0.244676	0.384306	2.20169	0.363932	0.649325	0.641222	0.612058	0	1.49441	5.7291	0.257536	0	2.01335	7.0039	0	1.64332	0	1.67715	1.33037	1.17905	5.47017
TCONS_00000737	FBgn0083141	FBtr0079470	Spn7	0	0	0	0	0	0	0	0	0	0	0	0	0.185839	0	0	0.073911	0	0.120189	0	0	0.097939	0	0	0
TCONS_00000738	FBgn0031925	FBtr0079471	Cyp4d21	0	0	0	0	0	0	0	0	0	0	0	0	0.060308	0	0	0.046482	0	0	0	0	0.05832	0.046256	0.060666	0
TCONS_00000739	FBgn0031926	FBtr0079472	CG6739	10.3199	7.44749	11.7681	13.0242	11.1597	7.49385	10.0797	11.003	10.318	15.2249	9.91674	7.20767	12.4953	10.3457	9.58117	12.0716	12.1483	18.0523	11.0398	8.96483	12.0906	13.3632	12.4437	11.4256
TCONS_00000740	FBgn0040299	FBtr0079474	Myo28B1	0	0.071777	0	0.094933	0	0	0.062144	0.087858	0.022585	0.019346	0	0.241967	0	0.633519	0.377619	0.335987	0	0.087233	0.000935	0.298456	0.465917	0.002471	0.024779	0.020161
TCONS_00000741	FBgn0040299	FBtr0079473	Myo28B1	0	0	0	0	0.032314	0.025369	0	0	0	0.044366	0	0	0	0.021595	0	0.155226	0	0	1.7e-05	0.067934	0.112591	0.000115	0	0
TCONS_00000742	FBgn0040299	FBtr0079476	Myo28B1	0	0.000129	0	5e-06	0	0	0.000137	0.00016	0	0	0	3.1e-05	0.714082	0	0.572035	0	0.047773	0.000181	0.399933	0.447514	0.523722	0.414539	0	0.000141
TCONS_00000743	FBgn0040299	FBtr0079475	Myo28B1	0	0	0	0	0.00027	9.4e-05	0	0	0	0.000114	0	0	0	1.9e-05	0	0.000226	0	0	0.000696	0.089191	0.144672	0.001783	0	0
TCONS_00000744	FBgn0040299	FBtr0301767	Myo28B1	0	0	0	0	2e-06	2e-06	0	0	0	0	0	0	0.153395	0.223094	0.286685	0.051723	0	0	0.067216	0.028322	0	0.092357	0	0
TCONS_00000745	FBgn0041181	FBtr0079477	TepIII	9.35599	7.55074	10.7689	12.7006	10.5718	7.89174	10.4487	9.827	9.27752	15.226	12.136	9.18724	20.1411	11.8548	13.2617	15.6779	14.0125	17.2818	11.2044	11.8964	20.3327	16.4055	18.9103	16.3996
TCONS_00000746	FBgn0031934	FBtr0079478	Ntl	0	1.2e-05	0	0	0.001138	1.91704	0.547788	1.00748	0.000679	0	0.000508	0.848757	6.02945	0.000424	0	0.0002	5.76749	0.000725	1.18374	0.000609	1.07004	2.46747	1.47764	4.80673
TCONS_00000747	FBgn0031934	FBtr0079479	Ntl	0	0.373427	0	0	0.455438	0.970151	4.6e-05	0.777696	0.317097	0	0.089011	1.1e-05	8e-05	0.114879	0	2.45208	0	1.14653	0.942489	0.277176	6.9e-05	0.000178	0	0.000534
TCONS_00000748	FBgn0012018	FBtr0089297	tRNA:Y1:28C	0	0	0	0	0	0	0	0	0	0	0	0	0	0	0	0	0	0	0	0	0	0	0	0
TCONS_00000749	FBgn0031941	FBtr0079481	CG7211	0	1.33953	0	0.41506	2.02618	10.9094	0.394273	4.6368	0.646868	1.27726	0	1.37252	14.4718	0.617462	0.307251	5.16358	20.2525	2.81102	5.75018	0.599948	5.94338	8.19725	2.40811	15.7194
TCONS_00000750	FBgn0031944	FBtr0079482	CG7196	0	0.357828	1e-06	0.239447	0.447783	4.39012	0.271398	2.08743	0.614365	0.132696	0	0.563386	5.0049	0.040746	0	2.4351	4.91095	0.489932	2.65594	1e-06	1.34368	2.7983	1.51242	6.06562
TCONS_00000751	FBgn0031943	FBtr0079484	CG14538	0	0	0	0	0	0	0	0	0	0	0	0	0	0	0	0	0	0	0	0	0	0	0	0
TCONS_00000752	FBgn0031944	FBtr0079483	CG7196	0	8.7e-05	0.064749	0	0.535663	0.641985	0.694815	0.329864	6.6e-05	0.200088	0.336241	1.29645	2.37042	0	0	0.763173	2.3359	0.002059	0.515348	0.068164	0.659305	0.47555	0.046311	1.16626
TCONS_00000753	FBgn0031945	FBtr0079485	CG7191	0.182888	0	0	0.077512	0.066708	0.05325	0	0	0	0	0	0.058995	0.529627	0.313349	0.499684	0.204977	0.242736	0.574714	1.53928	0.299727	0.221785	0.153079	0	0.197693
TCONS_00000754	FBgn0003961	FBtr0079486	Uro	0	0.073737	0	0	0	0.265134	0	0	0.071203	0	0.49213	0	0.978083	59.4073	15.7269	21.1972	0.146275	0.091029	0.062316	17.9955	12.4693	1.58228	1.55439	0.73634
TCONS_00000755	FBgn0031946	FBtr0079487	CG7164	0	0.088632	0	0	0.894754	5.83938	0.654095	1.91162	0.817854	0	0	1.32509	10.6495	0	0	3.10546	9.52183	0.504469	3.1885	0	2.86407	4.95702	1.60567	8.03884
TCONS_00000756	FBgn0031947	FBtr0079488	CG7154	38.8103	34.3009	42.9595	40.6371	40.0529	35.4334	37.4726	38.5399	39.5804	52.4985	42.7527	37.9005	43.9351	34.1148	32.2172	39.6184	45.6488	52.3892	35.3762	34.9068	33.0249	43.7731	49.3341	44.7959
TCONS_00000757	FBgn0031951	FBtr0301329	r2d2	0	7.85357	3.80646	3.23594	8.36252	0.010289	2.69685	8.47051	4.1257	0.014822	0	2.40669	1.89946	3.46432	3.05401	3.58713	4.42548	5.76517	9.54842	4.16234	0.004651	10.3227	9.8377	12.223
TCONS_00000758	FBgn0031951	FBtr0079489	r2d2	85.085	73.9801	86.7122	80.6772	80.2727	89.8225	75.8776	69.8599	84.7106	86.4785	86.7005	86.4202	54.7551	51.1924	40.9249	52.1119	76.9995	73.3002	39.8277	40.029	43.5898	46.2002	64.4889	60.2122
TCONS_00000759	FBgn0261800	FBtr0079490	LanB1	83.0204	45.9558	75.2294	107.463	68.9121	58.5318	56.2161	63.0256	64.5591	113.229	91.66	70.3576	59.4338	49.4155	46.4457	75.2948	67.2556	78.5121	45.9116	50.1404	59.6618	85.7863	78.2397	64.0786
TCONS_00000760	FBgn0261800	FBtr0079491	LanB1	27.2672	9.70271	2.77938	14.4716	4.34865	4.09603	24.2351	7.85656	3.60532	42.02	18.3227	6.42993	29.3459	19.1895	23.8194	17.2593	16.8196	19.5862	16.1761	17.0588	10.7435	3.79888	5.87419	13.3613
TCONS_00000761	FBgn0027515	FBtr0079523	CG7115	14.1583	14.3511	16.8801	15.3103	16.9274	20.5685	12.3228	15.3202	18.7552	21.8797	13.623	15.9209	11.5299	7.34654	4.83561	7.44771	15.3078	13.3978	5.03409	8.42791	10.1027	10.6839	11.1289	12.4401
TCONS_00000762	FBgn0027515	FBtr0079524	CG7115	16.6993	5.61188	7.71507	13.7284	6.2711	3.44409	11.1613	10.7011	2.96226	9.06589	16.3196	9.23872	17.9493	12.1535	13.038	17.9378	14.1905	16.3677	13.9053	12.6874	8.69116	11.9501	13.9778	11.9273
TCONS_00000763	FBgn0004177	FBtr0079525	mts	493.932	474.852	575.975	513.769	524.765	508.361	412.179	498.83	541.714	547.262	523.82	554.455	406.636	360.654	341.053	425.683	530.004	566.316	327.804	332.529	324.22	433.542	496.682	463.128
TCONS_00000764	FBgn0031954	FBtr0079526	CG14537	0	0.337098	0	0.224927	0	4.01973	0.218075	1.60585	0.153773	0	0	0.996262	7.24824	0	0	1.75352	5.2096	0	3.28541	0	2.2998	1.40499	1.26099	3.44621
TCONS_00000765	FBgn0040099	FBtr0079527	lectin-28C	241.935	208.946	104.79	177.824	155.76	196.066	178.354	195.515	136.449	137.417	181.61	227.9	51.807	92.9626	102.887	82.5012	35.9819	39.441	65.6914	118.299	81.8535	43.3476	20.7659	19.0006
TCONS_00000766	FBgn0011861	FBtr0079528	tRNA:G3:28D	0	0	0	0	0	0	0	0	0	0	0	0	0	0	0	0	0	0	0	0	0	0	0	0
TCONS_00000767	FBgn0083968	FBtr0110879	CG34132	380.636	379.967	326.615	383.74	344.7	388.832	394.322	338.601	337.707	314.571	432.761	387.261	283.222	271.48	241.55	345.478	431.895	353.493	263.787	244.758	219.198	317.93	344.091	355.921
TCONS_00000768	FBgn0031968	FBtr0300184	CG7231	2.30006	2.9843	2.40341	3.70316	2.7656	2.77889	0.421978	2.1571	3.80709	1.78716	2.56193	4.38317	1.67744	0.662342	1.61795	1.74853	2.49678	1.96807	0.555464	1.31555	1.58279	2.69936	1.24662	2.10793
TCONS_00000769	FBgn0031968	FBtr0300185	CG7231	0	0	0.28871	0	0	0	0	0	0	0	0	0	0	0	0	0	0	0	0	0	0	0	0	0.268
TCONS_00000770	FBgn0031968	FBtr0079531	CG7231	9.19073	4.70891	3.52228	6.22176	3.8362	5.77959	6.40517	4.02224	2.46011	6.48057	6.94115	5.16209	10.5224	10.6686	10.2483	6.79436	3.86251	1.92941	14.7485	14.31	9.58806	5.9144	3.80315	3.09387
TCONS_00000771	FBgn0031971	FBtr0079532	CG7224	56.5453	82.5551	176.328	51.1923	191.617	69.4286	51.8517	69.555	93.6851	57.48	61.3078	55.6103	228.408	255.844	456.238	176.907	39.3386	50.631	225.899	237.944	355.62	69.3062	53.7557	84.1678
TCONS_00000772	FBgn0031971	FBtr0100151	CG7224	0	2.33632	0.597613	0.011853	3.08836	0	3.11705	0.775733	0.602592	0	4.0012	0	0.718996	2.98097	6.56576	3.16863	0	0.000776	4.54101	3.57034	3.00614	0	0	1.91558
TCONS_00000773	FBgn0031975	FBtr0079533	Tg	0	5.9e-05	0	7.4e-05	0	8.2e-05	1.2e-05	7.1e-05	8.1e-05	0	8e-05	9e-05	0.226023	1.17901	2.39597	1.92417	7.3e-05	9.3e-05	1.45907	1.04137	2.5e-05	0.44471	6.6e-05	0.26816
TCONS_00000774	FBgn0031975	FBtr0079534	Tg	0	0.099159	0.197238	0.04581	0.270084	0.218477	0.490158	0.192756	0.301519	0.094165	0.40677	0.070882	0.810589	1.12688	1.04188	0.545909	0.198818	0.170627	0.489103	0.788789	1.92529	0.48495	0.160503	0.000166
TCONS_00000775	FBgn0031977	FBtr0079535	baf	620.6	833.188	758.626	687.558	770.424	752.022	720.27	809.46	809.754	653.865	677.109	731.174	632.939	512.54	516.537	634.25	783.343	788.203	538.705	477.299	471.571	670.051	752.134	739.309
TCONS_00000776	FBgn0044323	FBtr0079536	Cka	6.8449	2.74573	5.98338	7.10485	3.85529	4.10968	3.78925	3.54501	7.00082	8.84148	6.91376	5.36836	4.71722	3.57988	3.4283	3.7106	4.78163	6.88892	3.77253	3.17576	3.99472	3.21501	3.40839	4.1521
TCONS_00000777	FBgn0044323	FBtr0079537	Cka	45.6772	26.9643	39.8726	50.3255	40.4799	31.1613	31.0417	34.736	34.9985	65.419	45.0428	38.7852	39.3771	25.2499	24.4306	34.3292	33.8682	47.7744	27.6604	26.1412	29.7704	41.9246	39.8708	38.1408
TCONS_00000778	FBgn0044323	FBtr0079538	Cka	0	0.436392	0	0	0	0.366979	0	0	0	1.65883	0	0	1.14506	0.505749	0	0.471136	0.65315	0	0.756085	0	0	0.70494	0.431072	0.476854
TCONS_00000779	FBgn0044323	FBtr0079539	Cka	1.59757	0.530199	0.395836	0.904423	0.580737	1.35833	2.69204	0.598488	1.22279	3.11325	1.72988	0.476495	3.54785	1.19462	1.30167	3.09366	3.0329	3.35236	1.52226	1.70782	0.886844	2.15976	1.38879	2.4122
TCONS_00000780	FBgn0031979	FBtr0079540	CG7429	16.2745	12.743	15.3888	13.2797	15.1775	14.0857	15.9674	17.3765	15.8438	13.186	14.5475	11.9982	11.1035	14.1731	9.72057	13.5603	15.43	12.9695	11.9221	11.3171	8.52027	12.5945	12.3498	16.1625
TCONS_00000781	FBgn0031981	FBtr0079541	CG7466	10.8448	4.31661	9.52004	11.8755	8.01741	6.53647	6.91783	6.74349	7.05668	15.4409	11.2561	8.26517	7.60803	5.04232	4.39142	6.54959	7.56248	9.52215	4.87636	5.0324	5.82342	7.56219	8.12092	7.47774
TCONS_00000782	FBgn0010287	FBtr0079542	Trf	35.8173	34.8913	38.1388	31.0098	33.1718	32.0155	31.9478	35.5712	33.2666	32.4689	30.362	30.7	33.2838	24.0652	22.5725	25.195	32.9479	39.7254	26.5199	19.8018	22.0858	29.796	34.8222	35.957
TCONS_00000783	FBgn0261822	FBtr0079566	Bsg	58.2267	60.0276	99.9145	69.8435	81.3932	76.9617	60.6735	73.814	79.8603	83.5312	55.2705	93.1833	60.2631	56.8246	51.6993	65.0321	68.042	70.8932	34.9593	55.9433	38.584	56.2746	65.539	54.6026
TCONS_00000784	FBgn0261822	FBtr0079567	Bsg	5.18755	2.93575	2.28777	0.033426	0	5.83024	0	0	4.64812	0.496703	12.3356	0	0.347713	3.63242	2.55138	0.275333	1.70939	1.02496	0.531446	2.27556	2.67461	0.106266	1.02995	0
TCONS_00000785	FBgn0261822	FBtr0079568	Bsg	17.7706	9.89355	2.00732	12.0063	6.98869	2.72989	9.27029	0.547515	5.23366	14.6518	33.4393	1.25973	3.09008	6.75269	7.17749	0.895663	8.32619	11.8915	6.86243	4.96954	12.2279	2.27996	11.8287	7.41239
TCONS_00000786	FBgn0261822	FBtr0079569	Bsg	6.72818	6.18897	15.3496	8.06548	10.513	14.2193	8.57507	16.4182	13.6345	3.37424	0.037272	13.8969	2.50954	0.001545	2.057	6.00856	5.58521	2.21778	0	1.98076	6.35185	6.05177	6.57672	7.87491
TCONS_00000789	FBgn0261822	FBtr0079574	Bsg	22.1794	0.003338	4.79832	19.2313	0.079745	0.032197	0.115122	5.468	0.185317	8.50907	9.12414	2.22059	5.40585	4.15641	0.285068	8.63774	0	0	0	3.05817	1.44261	0	0	0.049801
TCONS_00000790	FBgn0261822	FBtr0079570	Bsg	2.85098	0.506372	2.51027	6.87136	0.811015	4.57492	0.091745	0	2.83974	0	6.78958	6.21829	3.01032	3.87782	8.55803	0.618355	0.150251	5.26898	3.8674	3.05874	11.4315	1.33905	3.48298	2.89887
TCONS_00000791	FBgn0261822	FBtr0079571	Bsg	1.80343	0	0.979639	0.766632	1.31128	0.17227	0	0.077596	1.73948	2.46845	0	0	0.336934	1.55395	0.403586	0.380432	0.780614	2.70526	0.531076	0.545906	2.49495	0.090144	0.827805	1.29105
TCONS_00000792	FBgn0261822	FBtr0079572	Bsg	2.63087	0	0.771517	2.56273	0	0.782491	1.11283	0	0	3.59826	2.49858	1.70573	2.22874	7.79649	7.03284	0.451943	0	1.3205	0	3.37486	9.29252	0	0	2.51692
TCONS_00000793	FBgn0261822	FBtr0079573	Bsg	0	0	0	0	0	0	0.001594	6.83583	0	0	0	0	0	0	0	0	1.22755	0	1.70375	0	0	0	1.76622	0
TCONS_00000798	FBgn0031986	FBtr0079575	CG8673	0	0.439551	0.066996	0.193636	0.442094	1.38319	0.476554	0.666821	0.148229	0.192875	0	0.39989	2.41357	0.067002	0.073321	0.845805	2.00121	0.557625	1.34756	0.386669	0.822771	0.77485	0.543518	1.64388
TCONS_00000799	FBgn0031988	FBtr0079576	CG8668	34.5445	22.9493	30.6854	31.117	25.9547	27.3055	20.9563	24.3612	27.6643	35.3633	27.547	29.4759	21.3504	20.4911	19.2015	24.3263	26.9871	30.6836	17.5376	17.2097	20.6614	23.2291	23.2097	22.8627
TCONS_00000800	FBgn0051606	FBtr0079577	CG31606	0	0	0	0	0	0.652336	0	0	0	0.316644	0.678539	0.242386	0	0.208265	0.459332	0	0.238414	0	0	0	0	0	0.240336	0.205425
TCONS_00000801	FBgn0051606	FBtr0079578	CG31606	0	0	0	0	0.414427	0	0.444481	0	0	0	0	0	0	0	0	0.284106	0	0	0	0	0	0	0	0
TCONS_00000802		FBtr0079579	CG31607	16.1708	14.6465	16.8941	15.5964	14.9629	12.9919	15.4264	12.6042	13.9038	19.6838	15.7828	14.0312	13.4096	10.5241	12.1622	11.4776	11.2442	15.5239	12.9569	13.8214	16.6323	17.9376	17.2662	16.8394
TCONS_00000803		FBtr0079580	CG31900	1.63292	0.631144	0.854076	0.817391	1.42294	0.672834	0.359282	1.42026	0.828869	0.821805	0.790743	1.04299	1.00855	1.27444	1.32449	1.00502	1.02448	1.59912	1.24076	1.22335	0.604191	0.987922	1.23753	1.52999
TCONS_00000804	FBgn0261064	FBtr0079581	Rbsn-5	24.8963	19.0671	24.6989	22.2092	21.0679	23.1526	19.5204	22.813	23.874	26.3069	23.4089	24.0296	22.9161	21.8928	18.9513	21.9384	26.4139	26.5587	15.9446	18.3121	16.794	21.4749	24.4661	23.326
TCONS_00000805		FBtr0300331	CG8486	7.97958	4.69863	7.70234	10.1049	7.10113	5.24625	5.36855	6.53742	6.57806	14.5547	8.73691	6.86714	8.63284	4.00534	6.00988	7.52325	6.22178	7.53262	5.5565	5.59846	8.758	8.233	7.83632	7.25735
TCONS_00000807	FBgn0031993	FBtr0300332	CG8486	0	0	8.6e-05	0	0	8.5e-05	0	0.363605	0	0	0	0	0	0.213037	0	0	0	0	0	0	0.633332	0	8.3e-05	0
TCONS_00000808	FBgn0031993	FBtr0300333	CG8486	0	0	0	0	0	0	0	0	0	0	0	0	0	0.000725	0	0	0	0	0	0	0	0	0	0
TCONS_00000809	FBgn0031993	FBtr0300334	CG8486	0.000147	0.000197	0.6905	0.000275	0.00018	0.46335	0.651026	0.00017	0.000188	0.000293	0.615851	0.000302	0.506983	0.702091	0.000133	0.392075	0.000143	0.000131	0.656645	0.000122	0.000181	0.369836	0.416077	0.345698
TCONS_00000810	FBgn0013442	FBtr0273229	fos28F	0	0	0	0	0	0	0	0	0	0	0	0.133436	0	0	0	0	0.129593	0.153513	0.21643	0	0	0	0	0
TCONS_00000811	FBgn0031996	FBtr0079586	CG8460	153.506	130.05	152.981	142.821	140.761	138.825	139.649	138.999	141.321	159.604	137.204	139.704	113.506	97.2232	91.7165	119.471	157.288	162.633	113.209	96.2401	90.0288	131.967	142.903	141.853
TCONS_00000812	FBgn0031997	FBtr0079587	CG8455	15.3293	15.2087	24.7106	15.9969	10.5035	18.0399	18.1109	20.4722	22.9605	15.1003	20.3649	6.04322	22.2288	17.7416	17.0525	17.1202	21.0091	14.4782	14.9058	12.0226	11.5563	20.7215	16.9053	17.4739
TCONS_00000813	FBgn0031997	FBtr0079588	CG8455	3.20709	7.49165	0.018188	6.29809	9.88963	5.53483	4.01831	1.38773	3.46331	8.01262	0.004315	16.5523	4.89322	2.03675	0	3.47936	4.18738	13.3983	4.98845	4.44385	6.60006	0.001748	3.87662	8.99453
TCONS_00000814	FBgn0031999	FBtr0079589	CG8419	0.089824	0.057655	0.05077	0.038352	0.100474	0.027908	0.037748	0.069118	0.058765	0.154427	0.118864	0.031419	0.09711	0	0	0.049401	0.028624	0	0.023768	0	0	0.024731	0	0.075608
TCONS_00000815	FBgn0015299	FBtr0079590	Ssb-c31a	388.847	498.95	501.365	349.581	494.656	526.387	497.723	515.912	465.308	327.443	423.004	493.298	298.98	250.656	222.824	308.341	447.393	420.093	277.799	215.828	211.461	350.912	347.252	405.862
TCONS_00000816	FBgn0032001	FBtr0089935	CG8360	21.8102	31.3196	26.8751	24.5348	29.8259	31.2063	30.9653	18.6088	26.1038	24.6044	25.8661	28.1089	38.4573	53.0056	42.048	39.1463	37.9296	30.4877	38.1205	33.5122	35.1928	33.3201	26.6888	27.426
TCONS_00000817	FBgn0032001	FBtr0301187	CG8360	7.539	3.17476	2.11844	6.77982	0	3.221	0	7.82805	3.19566	0.000276	5.93683	0	0.000501	3.3508	3.64208	12.4514	1.74893	4.90285	3.5266	4.2261	2.81095	1.44245	0	2.53362
TCONS_00000818	FBgn0032002	FBtr0079593	CG8353	3.89857	2.7526	4.11243	2.39318	2.48296	1.84087	4.2219	3.88661	2.61208	1.99738	3.15592	1.67026	5.70912	9.30532	11.3921	8.79865	3.12262	3.68972	5.67122	9.6826	9.21716	4.8701	2.92664	4.35484
TCONS_00000819	FBgn0032003	FBtr0079594	CG8349	0	0.218222	0	0.144396	0.648092	5.29846	0.423299	1.69034	0.624942	0.296	0	1.10358	7.22394	0	0	2.88155	6.77066	0.132179	2.48831	0	1.49511	2.5076	0.901673	3.7367
TCONS_00000820	FBgn0032008	FBtr0079595	CG14277	0	0	0	0	0	0.172402	0	0.453888	0	0	0.265049	0	2.12221	0.495889	10.4099	1.23927	0.1908	0.239896	3.7299	3.58904	15.4186	0.529647	0	0
TCONS_00000821	FBgn0011902	FBtr0079596	tRNA:K5:29A	0	0	0	0	0	0	0	0	0	0	0	0	0	0	0	0	0	0	0	0	0	0	0	0
TCONS_00000822	FBgn0032013	FBtr0079597	Scgalpha	0.096026	0.062974	0.170646	0.162287	0.148729	0	0.080109	0.467327	0.129393	0.162882	0	0.069726	0.767996	0.685322	0.581746	0.427457	0.261204	0.163344	3.24349	1.25687	0.905608	0.21227	0.128857	0.285934
TCONS_00000823	FBgn0032014	FBtr0079598	CG7840	41.1507	48.1647	47.8494	41.9884	47.8155	51.8643	38.9302	49.3164	55.6209	44.4539	37.8423	52.7528	45.4908	42.8392	39.4286	43.1073	54.7144	48.8561	37.3295	35.2794	35.4965	44.8593	44.7375	48.0737
TCONS_00000824	FBgn0032016	FBtr0079599	CG7818	74.0187	68.1053	68.8842	69.452	65.3283	63.1804	82.6233	59.4091	63.3056	72.4365	65.2919	62.3835	61.4904	55.1016	44.5045	61.7589	83.4424	79.3483	57.6015	47.843	49.5687	70.1613	73.0658	77.8575
TCONS_00000825	FBgn0032018	FBtr0079600	CG7806	20.5453	12.7212	18.3696	18.3797	16.7711	16.3156	13.6572	16.5151	16.4848	24.1129	19.3931	16.7696	21.1765	17.8314	16.2953	23.4094	21.5948	24.7856	16.6941	15.6192	17.8192	21.8423	20.3805	21.4999
TCONS_00000826	FBgn0032020	FBtr0079601	CG7787	76.1536	76.374	76.8197	77.2968	71.7076	89.0892	75.462	65.067	83.1243	66.4533	75.4353	87.4217	47.8538	47.8151	46.2659	59.132	72.0204	67.284	42.7369	41.8769	38.8313	51.5703	57.6152	60.4585
TCONS_00000827	FBgn0032022	FBtr0079602	CG14275	8.68765	11.1223	8.59104	6.83189	8.08617	6.96645	8.82622	9.47768	9.85975	6.72753	10.0873	7.37404	5.06627	8.16545	8.38418	6.46844	6.93839	7.66131	7.0092	2.14304	6.00279	3.77632	5.27732	8.88949
TCONS_00000828	FBgn0032022	FBtr0079603	CG14275	2.15786	0	0.860972	3.3823	1.65032	1.13685	2.33354	0.956688	0.530121	3.29609	0	4.43518	10.3477	5.22979	9.29615	6.49013	9e-05	0.000132	2.89503	13.1409	13.023	4.21375	0.829613	0
TCONS_00000829	FBgn0032023	FBtr0079604	CG14274	0	0	0	0	0.160708	0	0	0	0	0	0	0	0	0.391125	0.553641	0.108481	0.073988	0.087265	1.78079	0.182919	0.275297	0	0	0
TCONS_00000830	FBgn0032024	FBtr0079605	CG14273	1.1924	0	0	0	0.12318	1.40048	0	0	0.097973	0	0.30431	0.41976	0.494071	0.499213	0.315803	1.75301	0.113583	0.131881	0	7.3567	0.097593	0.376075	0.109662	0
TCONS_00000831	FBgn0032025	FBtr0079606	CG7778	52.2611	5.08219	9.0799	12.6715	17.8599	53.3215	9.91917	12.5141	13.7738	8.1445	22.1033	50.4235	29.662	26.1293	32.523	10.325	6.61306	8.47433	6.93551	18.3756	27.5572	25.1562	4.75844	3.10102
TCONS_00000832	FBgn0051901	FBtr0079607	Mur29B	1.70513	2.74511	0.108647	0.696415	0.674736	0.341973	0.547755	0.787561	0.11975	0.30482	0.148791	10.2601	11.3991	4.49425	5.9284	3.2676	0	0.364691	3.38568	6.46379	6.46121	14.7722	0.055704	0.201774
TCONS_00000833	FBgn0261437	FBtr0079646	CSN8	234.154	280.301	261.515	254.118	258.857	245.367	229.912	237.751	289.44	210.686	252.586	265.823	151.536	165.332	145.9	170.946	248.039	219.696	155.868	147.5	136.611	170.409	226.604	198.935
TCONS_00000834	FBgn0260439	FBtr0005088	Pp2A-29B	397.664	358.676	409.166	368.531	384.363	353.923	296.234	370.313	376.75	440.87	422.938	389.401	306.166	273.549	231.995	308.959	428.625	421.149	239.267	234.383	236.111	343.462	401.024	325.668
TCONS_00000835	FBgn0260439	FBtr0100533	Pp2A-29B	29.1316	6.18944	4.20049	68.0763	8.4136	4.67639	73.2334	3.98929	4.81293	47.7696	8.17324	8.1826	79.7743	20.7759	20.2953	55.015	11.2626	39.8882	48.6187	35.8268	20.1852	54.3632	12.3602	59.7446
TCONS_00000836	FBgn0032029	FBtr0079648	CG17292	27.3229	27.3336	28.1652	29.3219	31.8279	26.6304	31.237	25.8131	28.6672	30.9773	26.0175	28.3995	36.8455	33.2981	35.8544	27.6092	32.7753	31.0001	27.0515	30.6259	30.2225	27.9937	31.1843	27.2046
TCONS_00000837	FBgn0032029	FBtr0079649	CG17292	1.75056	1.13978	0.986777	1.0411	1.18941	1.89652	0.77961	1.29887	0.619091	3.92552	2.41777	1.73532	2.23042	2.05908	2.75193	1.59834	0.945718	1.82638	1.73263	1.7732	2.00755	1.44006	0.889587	0.233625
TCONS_00000838	FBgn0032030	FBtr0079650	CG17293	71.3588	64.4656	75.4682	69.3954	69.8084	72.9376	72.0643	70.3438	73.3301	83.2599	71.4023	70.3176	74.5361	57.7368	56.9368	69.3951	82.3855	90.5631	65.0974	56.1245	56.9886	75.0831	76.7989	73.6796
TCONS_00000839	FBgn0032032	FBtr0079651	CG17294	34.0195	37.4885	41.8342	36.9254	35.7313	36.6364	38.0574	39.7739	43.3	39.6347	35.3675	36.8135	31.5274	25.4375	30.9448	35.7521	41.2163	38.9197	31.1342	27.1507	24.0343	32.1833	37.6382	40.7153
TCONS_00000840	FBgn0032034	FBtr0079652	Rcd4	32.5071	38.147	42.9531	35.1244	38.1522	42.1169	31.8519	35.0624	45.231	35.39	36.4802	43.5329	25.045	28.1039	25.844	29.3694	38.9507	40.4945	27.3505	26.4684	21.8834	31.7259	38.4406	32.3215
TCONS_00000842	FBgn0032036	FBtr0079653	CG13384	6.85426	11.1206	15.8178	9.89813	8.30387	13.8428	11.0065	9.12503	11.9083	0.009533	12.7498	13.175	13.2186	7.72375	10.1838	14.297	10.9715	12.5141	13.3613	3.63256	13.4535	5.74728	6.45736	13.0305
TCONS_00000843	FBgn0032036	FBtr0079654	CG13384	0	2.34745	1.85906	2.1824	0.520589	4.70227	0	0.922723	3.10696	1.48114	1.67349	2.51672	1.2093	1.40387	1.83833	1.67766	1.68848	4.71326	0.933289	3.20766	1.63619	1.95334	0.618973	2.4089
TCONS_00000844	FBgn0032036	FBtr0079655	CG13384	3.68719	0	0	0	0	0	0.000347	0.000452	2.4883	0	0	0	0.001384	0.001652	0	0.00229	0	0	0.089344	0.058547	0	0	0	0
TCONS_00000845	FBgn0032036	FBtr0079656	CG13384	3.09871	1.53814	1.76135	0.826666	2.68715	0.652641	1.64865	0.847789	1.50013	1.18319	0	1.86333	0.839946	0.61401	3.25992	1.98285	0.868089	0	2.09034	2.53741	4.15692	2.36659	0.781419	1.65397
TCONS_00000846	FBgn0032036	FBtr0079658	CG13384	11.8121	4.94599	1.74626	12.0445	12.4666	3.9363	3.55823	8.99298	6.78335	20.8132	6.82278	12.0989	3.90644	7.04934	3.10232	1.93234	5.19775	3.71275	0.478517	11.5513	0.108687	10.4337	11.1721	1.51041
TCONS_00000847	FBgn0032036	FBtr0079657	CG13384	17.4947	5.12382	10.3397	12.6998	7.51344	16.087	7.93636	12.3059	3.61426	14.8361	14.7392	14.1869	10.7053	11.1817	7.46997	7.99334	8.17403	11.3734	5.22116	6.95588	6.31213	7.19666	7.11549	6.489
TCONS_00000848	FBgn0041717	FBtr0079659	snRNA:U6atac:29B	0	0	0	0	0	44.4996	0	125.028	47.6999	0	0	50.4354	56.8657	0	0	44.4262	50.4675	0	0	0	0	0	0	42.8319
TCONS_00000849	FBgn0032039	FBtr0079660	CG13385	0	0.080955	0	0	0.093715	2.00534	0.310768	0.6762	0.228112	0.320596	0	0.412808	2.73084	0	0	1.10029	3.40056	0.193421	1.05903	0	0.984966	1.17583	0.315564	3.19797
TCONS_00000850	FBgn0032040	FBtr0079661	CG13386	0	0	0.639517	0	0.432236	0.472127	0.16885	0.428577	0.251907	0.177705	0.354445	0.40246	2.00411	1.71357	0.396095	2.36597	2.92629	3.8529	1.30011	1.53192	1.03648	2.08872	1.28159	1.80967
TCONS_00000851	FBgn0051898	FBtr0079662	CG31898	7.01905	8.5525	7.88455	5.69737	7.82582	6.71269	7.02615	8.01652	7.33223	9.81274	7.10217	5.87179	7.72419	4.49873	4.78726	4.69364	9.48956	7.84803	5.74617	5.34496	4.03327	5.92685	9.57314	7.58057
TCONS_00000852	FBgn0020497	FBtr0079663	emb	95.8265	65.535	110.902	112.551	89.3724	79.7517	74.6127	83.8592	96.8393	136.474	103.515	96.0582	90.7199	64.2226	60.8307	84.5068	91.3697	117.827	59.129	60.23	68.8004	94.4691	100.787	89.957
TCONS_00000853	FBgn0027932	FBtr0079667	Akap200	23.618	10.6112	24.3097	23.9314	21.6043	17.3322	14.7612	18.7311	14.5199	38.215	28.6957	21.644	26.0421	28.6723	22.2886	29.2114	30.2565	33.4516	21.9221	23.2859	26.7643	28.9158	31.1785	27.1309
TCONS_00000854	FBgn0027932	FBtr0079664	Akap200	397.304	300.94	360.678	428.453	366.372	287.266	361.066	358.828	404.621	506.953	415.802	338.347	365.536	291.48	260.136	315.252	381.668	498.388	272.038	286.422	249.368	362.25	452.756	392.881
TCONS_00000856	FBgn0027932	FBtr0079665	Akap200	89.1295	49.9759	69.1544	77.6473	68.7188	88.7336	51.8295	67.3176	66.5758	81.4891	82.7237	90.1511	36.059	40.2352	33.1314	47.9433	45.9697	52.0467	54.4592	43.0118	39.837	53.0048	47.5405	36.0257
TCONS_00000857	FBgn0027932	FBtr0079666	Akap200	0	0	0.385633	0	0	0.793092	0	0	0	0	0	0	0	0	0	1.61254	3.04961	0	0	0	0	0.691159	0	1.09074
TCONS_00000858	FBgn0043002	FBtr0100268	Chrac-14	70.311	86.2977	87.97	82.2016	88.9055	70.0451	84.9913	88.228	94.5541	79.4278	85.0765	80.4355	94.9972	67.1489	70.5699	89.3118	95.9174	102.54	67.0793	64.1908	63.4529	89.9526	85.6544	97.1835
TCONS_00000860	FBgn0002887	FBtr0005673	mus201	0.788176	0.000831	0.000473	0.000515	0.001284	0.000282	0.000368	1.54278	0.027722	0.00048	0.000455	0.000484	0.000296	0.000251	0.000259	0.000405	0.00051	0.000297	0.004742	0.000253	0.000204	0.272586	0.000419	0.000534
TCONS_00000861	FBgn0043002	FBtr0100267	Chrac-14	5.48405	4.50704	5.15685	8.25396	4.21955	4.37317	5.7596	4.4309	5.05585	8.86818	5.79565	6.00234	7.53777	4.6215	5.47241	6.44879	6.39912	8.47799	4.84038	5.01519	4.33469	7.02108	8.9423	8.34071
TCONS_00000862	FBgn0051897	FBtr0079673	CG31897	0.219458	0.056732	0.417849	0.25365	0.38012	0.444753	0.179425	0.321349	0.232062	0.670477	0.320974	0.287573	0.289202	0.319584	0.352398	0.242245	0.164282	0.293508	0.293581	0.135796	0.179709	0.256324	0.243648	0.277191
TCONS_00000863	FBgn0029173	FBtr0079674	fu2	17.6614	16.7892	18.6849	19.4498	17.9972	16.9824	17.3758	18.3826	19.3766	23.4508	19.7513	19.4735	18.7487	16.1582	15.7554	18.8312	22.4482	26.1535	17.1953	14.6024	14.9794	19.2873	20.2463	21.4559
TCONS_00000864		FBtr0079675	CG13087	14.928	12.133	19.2621	18.2248	17.4825	13.5134	11.8308	15.3294	12.781	25.6831	18.1815	16.2648	19.503	9.44919	9.6055	16.3003	17.9988	16.5366	11.7378	10.8533	10.2426	21.1497	19.3004	18.488
TCONS_00000865	FBgn0053194	FBtr0079676	CheA29a	3.14593	1.67144	1.85635	1.69589	0.868325	1.26529	0.94935	1.42617	1.10606	2.42446	0.811502	2.7741	0.796657	0.869489	1.91619	1.83166	0.592967	1.47083	1.04031	0.835885	0.78499	0.302541	1.00779	0.698591
TCONS_00000866	FBgn0051896	FBtr0079677	tRNA:CR31896	0	0	0	0	0	0	0	0	0	0	0	0	0	0	0	0	0	0	0	0	0	0	0	0
TCONS_00000868	FBgn0262029	FBtr0079678	d	104.806	62.567	93.9833	119.947	79.4739	66.6921	90.3798	72.9146	84.1108	157.892	106.68	82.0053	105.577	66.9866	61.3761	80.8814	87.1667	122.423	71.133	61.0177	62.5962	103	104.083	96.2442
TCONS_00000869	FBgn0262029	FBtr0079679	d	1.96176	3.02764	3.76822	2.10315	3.07832	3.26945	1.71857	2.28308	3.96891	4.74362	3.94268	3.92558	3.50262	1.86081	3.48622	3.41837	5.14707	3.50564	1.33584	2.95939	3.42173	3.2326	4.56656	3.72809
TCONS_00000870	FBgn0262029	FBtr0079680	d	0	0	0	0	0	0	0	0	0	0.80394	0	0	0.448694	0	0	0	0	0.401418	0	0	0	0	0	0
TCONS_00000871	FBgn0032047	FBtr0079681	CG13088	12.8502	14.0149	11.5366	11.2888	11.4405	16.6042	10.4867	13.2826	13.7657	13.0882	12.7666	11.5145	20.5037	10.4386	7.98087	14.6167	22.1225	14.2556	13.7142	9.71244	11.833	17.2246	16.3322	20.4657
TCONS_00000872	FBgn0032052	FBtr0079682	CG13089	107.616	99.5552	108.602	98.7857	90.2112	100.581	102.238	94.058	93.9291	107.727	104.51	99.5611	91.5469	77.973	76.1365	94.0847	125.907	120.385	76.1829	70.6164	70.518	95.7536	110.662	108.326
TCONS_00000873	FBgn0032054	FBtr0079683	CG13090	33.0997	26.7806	30.815	29.5546	28.3953	26.141	31.8287	26.846	28.7766	33.6496	33.3706	24.3429	32.2524	26.1502	23.457	30.4531	34.0812	38.9443	25.1983	23.4984	22.6912	33.9967	33.105	32.3734
TCONS_00000874	FBgn0032055	FBtr0079684	CG13091	0.09904	0.192582	0.112585	0.167958	0.152223	0.122021	0.326409	0.318332	0.256608	0.085156	0	0.134942	0.295202	0.235186	0.129198	0.221014	0.334881	0.410068	0.159813	0.225266	0.129918	0.274394	0	0.398774
TCONS_00000875	FBgn0016122	FBtr0079685	Acer	3.79941	3.72604	3.12244	3.59995	4.34353	5.21683	4.09638	4.29801	3.51078	4.28907	4.19953	3.52673	14.2137	9.56554	9.8336	8.87265	7.76757	6.3346	7.43383	6.67707	13.3151	6.12789	4.94707	6.49086
TCONS_00000877	FBgn0028394	FBtr0079687	CG17834	1.90297	0	1.90491	0.001412	3.21611	2.65177	0.002985	2.35742	0.002324	0.004471	1.79249	0.002003	5.13277	5.9677	2.28242	0.897325	5.17489	3.19565	3.48776	4.13779	2.58083	0.153147	2.52881	1.35169
TCONS_00000878	FBgn0028394	FBtr0079688	CG17834	4.83171	5.70583	5.55612	2.01656	2.53387	4.19901	5.43496	4.97193	6.72098	1.01469	4.05133	3.97699	2.7651	6.5644	3.13852	5.50476	2.00508	8.10352	6.90473	4.86346	7.9054	4.43706	6.75071	6.35877
TCONS_00000879	FBgn0028394	FBtr0079689	CG17834	1.63734	2.74018	1.88625	3.96765	4.81332	3.48689	2.20224	2.59397	2.15476	6.37804	3.59576	5.07633	9.96415	9.56706	14.0799	9.15197	9.97548	5.39408	3.09299	5.50455	7.58675	10.0824	7.86281	7.36738
TCONS_00000880	FBgn0028394	FBtr0079686	CG17834	3.60561	0.014605	0.711423	4.86182	0.000221	0	5.31325	1.78125	0	7.67159	0.394092	0	2.9933	5.49682	5.38674	7.0439	4.16703	7.23939	3.19702	4.96798	6.97593	9.45157	5.57143	6.20285
TCONS_00000881	FBgn0051603	FBtr0079690	tRNA:CR31603	0	0	0	0	0	0	0	0	0	0	0	0	0	0	0	0	0	0	0	0	0	0	0	0
TCONS_00000882	FBgn0011259	FBtr0110931	Sema-1a	0.070723	0	0	0	0	0	0	0	0	0	0	0	0	0	0	0	0	0	0	0	0	0	0	0
TCONS_00000883	FBgn0011259	FBtr0110930	Sema-1a	0.000151	0.24777	0.000492	0.000344	0.018877	0.569155	0	0	0.600098	0.023944	0.703586	0.000452	0.916533	0.000422	0.00153	1.25608	0.336015	2.2737	0.359611	0.965153	0.547534	2.33113	0.720409	1.49416
TCONS_00000884	FBgn0011259	FBtr0079691	Sema-1a	7.58774	4.03897	8.27363	8.45513	7.16518	6.36561	3.73884	5.43561	6.35359	12.0627	6.91489	8.4109	5.22295	3.98644	3.23738	3.81755	5.04991	5.75342	5.38675	3.45272	4.33912	4.50085	5.40507	3.93304
TCONS_00000885	FBgn0051895	FBtr0079692	tRNA:CR31895	0	0	0	0	0	0	0	0	0	0	0	0	0	0	0	0	0	0	0	0	0	0	0	0
TCONS_00000886	FBgn0051602	FBtr0079693	tRNA:CR31602	0	0	0	0	0	0	0	0	0	0	0	0	0	0	0	0	0	0	0	0	0	0	0	0
TCONS_00000887	FBgn0001114	FBtr0079725	Glt	0	1.23552	0	0	0	0	0	0	0	0	0	1.314	0	0	0	0	0	0	1.02835	0	0	0	0	0
TCONS_00000888	FBgn0001114	FBtr0079727	Glt	155.716	89.5816	48.0275	124.155	79.5156	82.1462	111.268	103.717	57.8066	136.375	123.346	94.2138	192.271	232.592	249.97	258.205	110.441	98.0402	156.115	236.02	204.006	132.486	59.9619	58.7469
TCONS_00000889	FBgn0001114	FBtr0079726	Glt	0.00698	0.005514	0.012246	0.006925	0.007533	0.007681	0.006102	0.007048	0.008631	0.007851	5.83439	0.007496	0.00492	0.005118	0.005282	3.23109	0.006121	0.007858	0.005011	0.004429	0.005812	0.004711	0.006048	0.006271
TCONS_00000890	FBgn0051889	FBtr0079728	tRNA:CR31889	0	0	0	0	0	0	0	0	0	0	0	0	0	0	0	0	0	0	0	0	0	0	0	0
TCONS_00000891	FBgn0051890	FBtr0079729	tRNA:CR31890	0	0	0	0	0	0	0	0	0	0	0	0	0	0	0	0	0	0	0	0	0	0	0	0
TCONS_00000892	FBgn0260861	FBtr0079730	Trs23	39.7615	43.0012	42.9668	48.4339	42.9896	39.4337	35.2686	41.5993	42.5825	43.2178	35.6375	41.6703	36.1538	30.5721	35.0339	38.5996	49.4544	44.802	31.8707	32.2243	30.9342	36.6334	41.4702	40.1593
TCONS_00000893	FBgn0032061	FBtr0079731	CG9314	0	0.544545	0.165937	0.202747	1.44349	9.68371	1.84783	3.17129	1.42519	0.416789	0	2.45158	19.9081	0.175711	0.151691	8.56968	19.2778	1.07152	7.37518	0.085309	6.59607	8.26608	2.97559	14.9273
TCONS_00000894	FBgn0032065	FBtr0079732	CG12438	0	0.512043	0	0	1.25072	3.83876	0.220311	1.30298	0.346773	0.234127	0	0.182671	3.98798	0.156204	0	3.24311	5.35289	0.224176	2.45577	0	1.40111	2.35106	0.528921	3.67322
TCONS_00000895	FBgn0029123	FBtr0079733	SoxN	1.45606	0.579388	0.794426	1.37534	1.17253	1.21154	0.72636	1.04005	0.563743	1.50979	1.66058	1.1341	2.80826	2.58182	2.45601	2.13016	0.694158	0.93432	8.31897	4.5673	4.6172	2.07579	0.927807	0.256561
TCONS_00000896	FBgn0052986	FBtr0079734	CG32986	0	0	0	0	0	2.03227	0.1904	0.372695	0.302279	0	0	0.800492	2.47657	0	0	0.518574	2.02373	0.195015	0.904571	0	0.925209	0.787558	0.303374	1.62192
TCONS_00000897	FBgn0052987	FBtr0079735	CG32987	0	0	0	0	0	0.25156	0	0	0	0	0	0	1.29833	0	0	0.352301	1.05696	0.167015	0.115219	0	0.131691	0.118323	0	1.12818
TCONS_00000898	FBgn0052988	FBtr0079736	CG32988	0	0	0	0.505775	0	2.54479	0	0.928724	0.193272	0	0	0.202696	3.23543	0	0	1.20071	2.35867	0.24775	0.993081	0	1.57971	0.687554	0.575768	1.82962
TCONS_00000899	FBgn0052983	FBtr0079737	CG32983	0	0	0	0	0.247261	0.999025	0	0.505334	0	0	0	0.220313	0.963184	0	0	0.352637	2.31678	0.254605	0.337367	0	0.600357	1.22976	0	0.869093
TCONS_00000900	FBgn0032072	FBtr0079738	CG9483	0	0	0	0	0.176572	2.42797	0.390715	1.84794	0	0	0	1.00005	4.80901	0.133666	0	1.14233	8.13105	0	2.0961	0	2.12812	2.01908	1.07998	5.21167
TCONS_00000901	FBgn0085427	FBtr0112648	CG34398	9.16988	6.36753	10.321	11.086	11.4818	9.02119	7.19092	6.98523	9.85633	16.9374	10.2947	8.30912	9.49124	6.55704	6.13392	7.99416	6.68621	10.9157	6.11748	5.77088	7.39292	9.45205	9.00791	7.7762
TCONS_00000902	FBgn0085427	FBtr0112649	CG34398	15.4747	7.10353	15.2057	18.6379	11.3114	10.5145	9.73355	10.4694	12.7382	21.7878	12.666	15.0278	14.1947	10.991	13.75	14.0007	12.0399	16.8887	9.80876	12.7479	15.2854	17.0593	13.2305	12.9319
TCONS_00000903	FBgn0085427	FBtr0300288	CG34398	0	0.27422	0.450468	0	0.22997	0	0	0	0	0	0.0003	0	0.564196	0.491966	0.234477	0	0	0	0	0	0	0	0.308815	0
TCONS_00000904	FBgn0032074	FBtr0079754	Tsp29Fa	0.996713	3.0739	0.441461	3.2e-05	0.307602	0.489147	1.16417	0.626028	0.383674	0.691805	0.685984	2.08121	13.2455	22.2366	24.4837	14.6777	0	0.000393	11.1506	21.5688	14.086	7.25205	0.374024	4.4e-05
TCONS_00000905	FBgn0032074	FBtr0300289	Tsp29Fa	0.000297	0.938516	9e-06	0.642761	0.000279	0.000266	2.1e-05	0.000273	0.000251	0.000355	0.000279	2.0242	3.26597	0	2.58115	2.94845	0.122604	5.21568	1.46369	2.91347	13.0713	5.77036	0.000297	0.52326
TCONS_00000906	FBgn0032075	FBtr0079755	Tsp29Fb	2.2015	5.57914	0.387511	0.875579	0.465115	5.58797	1.79622	0.818959	0.000157	6.8e-05	1.47138	3.02828	36.6451	74.9544	45.9814	29.9663	0.384747	2.46182	16.5434	30.6443	28.0214	10.5302	1.4561	0.146947
TCONS_00000907	FBgn0032075	FBtr0273420	Tsp29Fb	0	1.826	0	0	0.333125	0	0	0	0.51955	0.597963	0	0.830368	1.04662	5.38847	6.45981	2.33012	0	0	2.89183	4.31611	1.04701	1.3251	0	0.899234
TCONS_00000908	FBgn0032075	FBtr0079756	Tsp29Fb	0.001784	0	1.3e-05	0.001922	1e-05	0.00121	0.015547	2.4e-05	0.000177	1.3e-05	0.035592	0.000292	0	0	0.000805	3.33622	9e-06	0.001745	0.000436	0	0.000287	0.000185	0.001105	0.001371
TCONS_00000909	FBgn0052985	FBtr0079757	CG32985	0.177477	0	0	0	0	0	0	0	0	0	0	0	0	0	0	0	0	0	0	0	0	0	0	0
TCONS_00000910	FBgn0052984	FBtr0079758	CG32984	0	0	0	0	0	0	0	0	0	0	0	0	0	0	0	0	0	0	0.047753	0	0	0.048299	0	0.055261
TCONS_00000911	FBgn0032082	FBtr0079759	CG18088	0	0	0	0	0	0	0	0	0	0	0	0	0.047406	0	0	1.35611	0	0	0.035902	0.078026	0	0.072963	0	0
TCONS_00000912	FBgn0040963	FBtr0079760	CG18662	0	2.66692	0.391914	0.561109	3.39755	30.6291	6.24009	9.21783	4.58589	1.97815	0.315304	9.83628	37.0008	0.198704	0	20.4434	40.011	2.80259	14.6657	0	19.9967	10.5119	8.60688	35.9622
TCONS_00000913	FBgn0032085	FBtr0079761	CG9555	0.379318	0.241808	0.221452	0.16103	0.144366	0.119509	0.155818	0.153143	0	0.65762	0.340107	0	0	0.105789	0.596633	0.100836	0.12251	0	0.203958	0	0.626088	0.308046	0.368927	0
TCONS_00000914	FBgn0032085	FBtr0290045	CG9555	0.001538	0.001083	0.001676	0.00139	0.001444	0.001391	0.001146	0.001586	0	0.001478	0.001702	0	0	0.00112	1.5e-05	0.000891	0.001254	0	0.000885	0	0.000944	0.000925	0.001509	0
TCONS_00000915	FBgn0032086	FBtr0079762	CG17906	0.289359	0	0.332196	0.244212	0.218219	0.180406	0.239415	0.448225	0.187342	0.747477	0	0.198374	0	0	0.375583	0.158296	0.181738	0	0	0	0.191804	0.158942	0.363047	0.162946
TCONS_00000917	FBgn0040964	FBtr0079763	CG18661	4.92296	3.81438	3.9775	5.21415	3.53831	4.88063	3.92357	2.3397	5.10268	3.88685	4.30286	3.18473	3.68268	3.59198	2.72289	1.4722	3.75023	0.017673	3.83202	3.32599	0.80013	2.44499	2.53318	3.18138
TCONS_00000918	FBgn0015316	FBtr0301665	Try29F	0.560188	2.60678	0	0.000644	0.000433	0.005082	0.033594	1.52669	0	0.006405	0.1184	1.15478	1.51238	0	0.967527	2.26765	0.012495	6.33877	0.188191	0.001035	2.34145	1.45701	0.000463	0.048975
TCONS_00000919	FBgn0032087	FBtr0079765	CG9568	0.758066	6.7283	0.465592	1.28971	1.5774	0.254189	0.629576	0	0.263171	0.97353	0.358219	0.280887	16.5619	13.2907	21.7838	5.54368	0.539597	2.84648	7.69112	13.1622	22.6958	7.87751	1.60678	0.666144
TCONS_00000920	FBgn0032088	FBtr0079766	CG13102	0.093651	0	0.051461	0	0.069029	0.056405	0	0	0.059748	0	0.081061	0	1.62038	3.31762	2.37792	0.938388	0	0.151193	1.8871	1.926	1.90477	0.616247	0.115544	0.101941
TCONS_00000921	FBgn0032094	FBtr0079767	CG12439	0	0	0	0	0.216824	0.33876	0.232676	0.225665	0.352255	0	0	0	1.42905	0	0	0.309384	0.958582	0	0.599929	0	0	0.459629	0.193372	1.77636
TCONS_00000922	FBgn0032095	FBtr0079768	Toll-4	0.049197	0	0	0	0.198334	0.099852	0	0	0.066116	0	0	0	0.095677	0.062114	0.064133	0.152155	0.035662	0	0.050355	0	0	0.025278	0.073585	0.03044
TCONS_00004265	FBgn0032972	FBtr0085943	CG10834	0	0	0	0	1.07701	4.38835	1.08644	3.98888	0.909161	0	0	2.40223	5.36631	0	0.439153	2.21017	7.006	0	3.51799	0	1.34325	2.54519	0.462163	1.94971
TCONS_00000924	FBgn0032096	FBtr0079770	Or30a	0	0	0	0	0	0	0	0	0	0	0	0	0	0	0	0	0	0	0	0	0	0	0	0
TCONS_00000925	FBgn0052982	FBtr0301039	CG32982	0.015423	5.05819	8.92861	8.46524	0.008412	7.71582	9.5955	10.7414	10.8862	3.99992	8.50692	7.70381	3.70025	7.02175	5.86113	3.26895	4.1819	10.5756	5.62102	3.51409	1.17118	7.73118	7.19456	6.76336
TCONS_00000926	FBgn0052982	FBtr0079771	CG32982	4.91399	4.94128	3.54411	7.78936	8.88488	6.01468	5.27314	6.78915	5.68459	7.40877	5.98423	5.29415	9.29871	7.03638	5.48524	9.20473	9.58227	9.00061	5.90129	7.44803	7.32999	6.23973	7.3182	5.72502
TCONS_00000927	FBgn0052982	FBtr0301040	CG32982	14.2983	5.83728	9.60159	6.85518	13.9622	5.37166	4.45458	3.25744	5.1554	18.2554	9.68604	7.81606	7.94905	5.16719	5.4062	8.5432	9.33061	10.3961	5.60916	6.4996	10.5217	12.0695	9.67828	10.4467
TCONS_00000929	FBgn0052982	FBtr0110960	CG32982	1.45599	1.63298	0.299834	1.36114	0	0.678623	0.004441	0.421249	0.690828	0	0.001249	0.838909	7.10899	4.04402	4.41298	3.39282	1.75486	0	1.52686	2.60443	3.56579	2.34298	0.979608	2.89737
TCONS_00000930	FBgn0032100	FBtr0079773	CG13108	0.667044	1.27108	0.411026	0.560567	0.665168	0.538001	0.996364	0.79869	0.639127	1.46198	0.576424	0.426855	1.17026	1.16793	0.673547	1.07383	0.799162	0.210096	8.35723	2.2668	2.09128	0.748688	0.689108	0.72301
TCONS_00000931	FBgn0041092	FBtr0079794	tai	22.4647	11.0879	18.0274	24.0131	17.5563	14.1596	12.4307	13.0962	15.8111	29.8373	20.6212	17.8065	16.9621	12.7275	11.9296	15.3109	14.8753	18.5646	12.092	12.2949	13.6597	15.8464	17.8157	15.4241
TCONS_00000932	FBgn0028433	FBtr0301856	Ggamma30A	0	0	0.430814	0	0	0	0	0	0	0	0	0	0	1.49703	0	0	0	0	0	0.636059	1.17616	0.038602	0.06909	0
TCONS_00000933	FBgn0028433	FBtr0079795	Ggamma30A	0	0	0	0	0	0	0	0	0	0	0	0	0	0	0	0	0	0	0.825179	0	0	0	0	0
TCONS_00000935	FBgn0028433	FBtr0079796	Ggamma30A	9.82488	2.80778	0.896748	3.34183	1.13097	3.93232	3.74262	4.10112	2.22581	2.27453	3.21115	3.32413	15.33	13.2578	21.7063	12.9422	1.6844	2.25352	127.377	34.2306	33.8645	4.69743	1.45922	2.17247
TCONS_00000936	FBgn0028433	FBtr0079797	Ggamma30A	0	0	0.247219	0	0	0	0	0	0	0	0	0	0	0	0.204374	0.141957	0	0	0.91397	0.663141	0	0	0	0
TCONS_00000937	FBgn0028433	FBtr0301855	Ggamma30A	0	0	0.005545	0	0	0.037469	0	0	0	0.002638	0	0	0.676794	0.70827	1.76406	0	0	0.369426	11.6706	2.27248	0	0.623275	0.615513	0.002059
TCONS_00000938	FBgn0032109	FBtr0273186	CG17005	0	0.049224	0	0.317501	0.113217	1.54398	0.123015	0.231133	0.145003	0	0	0.256735	2.85527	0.041269	0	0.856038	2.97482	0.060086	0.68312	0	0.560289	1.02344	0.690417	2.44346
TCONS_00000939	FBgn0010314	FBtr0079799	Cks30A	146.067	160.165	194.11	157.049	159.619	151.961	161.032	158.01	201.582	176.365	162.83	167.132	168.25	123.244	125.978	145.085	192.632	231.44	114.133	114.751	131.816	170.116	217.556	220.795
TCONS_00000940	FBgn0026439	FBtr0079800	Eaat1	0.591241	0.000483	0	0.557368	0.579622	2.8e-05	2.8e-05	0.451547	2.7e-05	0.280984	0.056913	0.181436	3.79494	2.95992	3.71125	1.35073	0.296766	0.668817	5.90578	1.81852	3.64335	0.320163	0.546362	0
TCONS_00000941	FBgn0026439	FBtr0079801	Eaat1	0	0.80029	0	0	0	0	0.305536	0	0.235658	0	0	1.2e-05	2.43913	2.70922	3.64724	2.4548	0	0.705829	5.29279	2.56324	3.69401	1.05625	0	0.070554
TCONS_00000942	FBgn0026439	FBtr0079802	Eaat1	0.000625	0	0	0.00077	0.000628	0.275978	4e-06	0.000565	5e-06	0.000686	0.00152	0	7.3e-05	0.652171	0.000259	0.901485	0.000599	4e-05	4.29835	1.45557	0.000213	0.000574	0.000547	0
TCONS_00000943	FBgn0032110	FBtr0079803	CG3748	0	0	0	0	0	1.26036	0.070923	0.323109	0.051316	0	0	0.164623	2.91557	0	0.051314	0.802057	2.30507	0.259586	1.0485	0	0.75965	1.06218	0.44321	1.24443
TCONS_00000944	FBgn0032111	FBtr0079805	CG13110	0	0.992997	0	0	0.583653	7.78454	1.26765	2.77311	2.18521	0	0.358131	3.67183	12.5839	0	0.252214	9.1316	18.3495	0.96348	4.66453	0	8.84078	4.18135	4.83703	11.3792
TCONS_00006574	FBgn0085239	FBtr0112403	CG34210	0	0	0	0	1.36895	2.65891	1.80844	2.05234	0	0.390807	0	0.826572	6.57482	0	0	4.06099	5.70189	0.333848	3.69819	0	2.25145	4.02376	1.70964	5.28547
TCONS_00000946	FBgn0012036	FBtr0079806	Aldh	10.876	17.5072	12.5426	13.2885	14.4622	13.6267	29.5437	15.7439	15.4019	18.991	17.5483	8.5732	67.489	80.8523	76.4157	62.7916	38.7485	27.2821	51.9359	61.9293	68.1886	39.2192	36.3968	37.5076
TCONS_00000947	FBgn0032116	FBtr0079807	CG3759	0.297489	0.026427	0.142856	0.144114	0.217764	0.365208	0.035652	0.130812	0.188835	0.072139	0.076178	0.232404	0.500206	0.972518	0.458221	0.382984	0.136393	0.137599	0.198307	0.637043	0.603887	0.247184	0.136548	0.048642
TCONS_00007345	FBgn0033280	FBtr0088801	CG12126	0	0	0	0	0.730851	3.6513	1.05218	3.08659	0	0	0	2.03782	8.99481	0	0	4.04115	10.3415	0.267991	2.82248	0	4.5102	2.74162	0.644671	8.85072
TCONS_00000949	FBgn0011232	FBtr0079809	scat	17.136	12.5813	17.5399	16.9691	16.3886	14.8462	14.3707	13.055	15.5097	20.3702	18.1951	14.2285	15.5192	14.1023	12.4572	16.7979	16.2363	17.7346	13.246	12.7457	13.4476	16.3407	16.0867	14.391
TCONS_00000950	FBgn0032119	FBtr0079810	CG3769	0.382493	0.079172	0.197063	0	0.091778	0.293407	0.10625	0.095074	0.152722	0.109423	0.112747	0.082585	0.094329	0	0	0.072556	0.254448	0.303014	0.067329	0.070969	0	0.071304	0.0832	0
TCONS_00000951	FBgn0085211	FBtr0112375	CG34182	0	1.12443	0	0	4.05973	3.25925	1.44173	2.75684	3.44069	0	0	1.23072	8.08893	0	0	3.99898	5.74836	0	0.943535	0	4.74801	2.97855	1.12911	4.08604
TCONS_00000952	FBgn0002973	FBtr0079821	numb	1.75946	0.342288	1.53815	1.76139	1.51136	2.35244	0	0.813489	1.05539	0.436413	0.83477	2.046	3.71276	1.23953	1.98125	0.354582	0.967365	0.280283	1.78576	0.601639	1.26334	0.499792	0.45795	1.35172
TCONS_00000953	FBgn0002973	FBtr0079822	numb	79.0331	54.114	85.056	87.103	70.9236	72.8642	62.1431	61.1067	74.2859	102.111	81.4933	78.5142	58.0224	53.2322	50.5717	54.406	63.5192	87.4092	43.6338	49.0723	49.5369	63.9107	75.5417	69.5928
TCONS_00000955	FBgn0032120	FBtr0301064	CG33298	2.19457	3.72855	4.19761	3.5821	2.5792	2.95754	2.9128	4.23847	3.96447	8.15316	6.8076	11.6329	8.43641	2.18823	7.03762	5.52014	3.56515	4.18159	3.5661	0.002776	9.38665	7.56041	4.71312	5.34942
TCONS_00000956	FBgn0032120	FBtr0301065	CG33298	14.1042	5.72659	11.6306	13.5113	9.92911	8.82196	10.5288	8.55374	8.01422	11.4608	13.3956	4.44388	9.65508	9.89629	6.53239	10.9588	12.9167	17.4574	5.37462	13.0156	5.537	8.88057	11.373	9.96295
TCONS_00000957	FBgn0032120	FBtr0089853	CG33298	1.83907	0.74304	0.525384	2.05766	1.97456	1.18234	0.463448	0.429052	1.34577	2.10732	0.292168	0.000226	0.281865	0.769993	0	0.531469	0.453737	0.41718	1.12635	0.82021	0	0.349232	0.000467	0.263539
TCONS_00000958	FBgn0032120	FBtr0089854	CG33298	1.79966	1.26317	4.90614	4.47627	3.31568	3.14496	1.15424	3.03341	2.67822	3.76071	2.31176	4.4575	2.27061	2.27453	2.45856	1.89482	2.16806	1.73152	2.11002	1.14332	2.55918	1.95206	4.52539	2.66456
TCONS_00000959	FBgn0032123	FBtr0301909	Oatp30B	0	0.000237	0	0.874565	0	0	0	0	0.670144	0	0	0	0.000329	0	0	0.693059	0.000237	0	9.9e-05	0.000302	0.000135	0.681352	0.000151	0
TCONS_00000960	FBgn0032123	FBtr0079827	Oatp30B	0.386601	0.000915	0.000546	0.00024	0	0.002298	0.000822	0	0.001387	3.38261	0.000994	0.002901	0.003038	0.000768	0.000705	0.003039	1.12365	0.001795	0.936741	0.708404	0.000528	0.002512	1.05952	0.523929
TCONS_00000961	FBgn0032123	FBtr0079825	Oatp30B	3.97875	2.42732	10.4495	13.3814	7.00944	6.77394	2.54995	3.81644	7.32698	10.6733	8.17103	4.53326	1.16052	5.74546	4.58167	6.00813	7.38128	7.45022	1.56845	1.24992	2.64137	6.56612	6.26502	2.28148
TCONS_00000962	FBgn0032123	FBtr0079826	Oatp30B	13.7601	5.04871	6.58899	0.025051	7.39733	8.34424	6.46452	7.94768	4.77574	6.50699	6.30441	14.1613	7.34253	3.71604	4.05816	4.58897	4.22961	5.01157	3.56883	5.21445	5.60179	4.53031	4.81298	5.10278
TCONS_00000963	FBgn0032122	FBtr0079829	CG31883	0	0	0	0	0	0.069522	0	0.109925	0.143443	0	0.131035	0.07767	0	0.165387	0.141743	0.135095	0	0	0	0.078499	0.212774	0	0	0
TCONS_00000964	FBgn0032123	FBtr0079828	Oatp30B	2.55868	1.34118	0	5.8074	0.173651	0	1.44371	0.000411	0	0.102898	3.60578	0	4.69735	1.42057	2.10478	0.689838	0.869163	0.799896	3.33616	2.9679	3.20061	1.63229	0.738079	4.5641
TCONS_00000965	FBgn0032124	FBtr0079830	CG17855	6.30153	2.97739	1.63099	3.37096	3.29718	3.101	3.22313	3.25748	2.40408	2.60981	3.74325	3.63407	5.91455	8.94567	7.64931	8.75695	5.58471	2.99205	4.11535	7.72435	5.25969	3.76371	2.10608	1.96003
TCONS_00000966	FBgn0032125	FBtr0079831	Cpr30B	0	0	0	0	0	0	0	0	0	0	0	0	0	0	0	0.282471	0	0	0	0	0	0	0	0
TCONS_00000967	FBgn0032126	FBtr0079832	CG13113	0	0	0	0	0	0	0	0	0	0	0	0	0	0	0	0	0	0	0	0	0	0	0	0
TCONS_00000968	FBgn0032127	FBtr0273329	CG13114	0	0	0	0	0	0	0	0	0	0	0	0	0	0	0	0	0	0	0	0	0	0	0	0
TCONS_00000969	FBgn0032130	FBtr0079834	CG3838	5.64334	4.76896	6.25763	5.88201	5.36393	5.51762	7.68266	4.36286	5.72289	6.6595	7.52746	4.15703	10.4366	7.41258	7.55197	8.31739	7.44025	10.1122	7.20153	6.23922	7.96356	7.82965	10.5137	9.28488
TCONS_00000970	FBgn0032130	FBtr0079835	CG3838	0.493366	0	0.253477	0.213663	0.18272	0.263589	0.100396	0.280005	0.1434	0.538965	0	0.084286	0.15471	0.193318	0.458013	0.067555	0.180156	0.094062	0.784451	0.262781	0.075112	0.185489	0.347664	0.266414
TCONS_00000971	FBgn0032131	FBtr0079836	CG3841	0	0	0	0.084169	0.070404	0.790203	0.083186	0.225167	0.124141	0.16752	0	0.066882	1.51117	0	0.263799	0.260656	1.99784	0.083514	0.624941	0.053702	0.538062	0.466161	0.194133	1.30971
TCONS_00000972	FBgn0019809	FBtr0079837	gcm2	0.057189	0	0	0	0	0	0	0	0	0	0	0	0.175116	2e-05	5e-06	0.053367	0.036265	0	0.684258	0.322871	0.170099	0.13804	0.035036	0
TCONS_00000973	FBgn0019809	FBtr0079838	gcm2	1.6e-05	0	0	0	0	0	0	0	0	0	0	0	9e-06	0.215084	0.1922	0.146814	8e-06	0	0.094393	0.163093	0.046024	0.047563	8e-06	0
TCONS_00000974	FBgn0040070	FBtr0079839	Trx-2	2.05246	1.37878	6.55056	6.10971	7.59713	8.32306	0	3.42257	2.96882	2.68862	0	3.10465	75.6748	63.8708	59.8489	89.6838	133.655	147.161	60.1609	56.2537	53.3058	83.2291	103.669	96.8853
TCONS_00000975	FBgn0040070	FBtr0079840	Trx-2	1033.56	1389.09	1289.02	1058.64	1272.28	1363.51	1075.76	1292.46	1354.43	974.353	1045.73	1403.1	747.92	669.559	666.655	747.52	956.401	862.699	690.907	619.691	642.937	839.41	832.821	917.801
TCONS_00000976	FBgn0032135	FBtr0079841	GlcAT-S	0.000738	0.000671	0.248856	7.94958	0	0	5.94846	0.195988	0.328356	8.40303	4.90708	0.003809	2.47585	2.39978	0.062285	1.51156	5.14867	3.86384	1.61355	0.495735	0.715954	2.31924	3.09581	3.15683
TCONS_00000977	FBgn0032135	FBtr0302199	GlcAT-S	0.592933	0.519365	0.253298	0.399054	0	1.35865	0	0.809128	0.194496	0.525416	0	0	3.38087	0.244329	0.331865	1.33394	2.82711	0.340356	0.707556	0.243462	0.911157	1.23719	0.656054	3.10106
TCONS_00000978	FBgn0032135	FBtr0079842	GlcAT-S	11.6866	8.93099	11.3856	6.63715	9.41286	11.8591	6.35284	9.41792	11.0301	6.16685	7.85246	11.064	5.81108	5.08184	6.19967	7.09563	8.12685	8.47541	7.17628	6.01574	5.77976	7.31505	8.28641	8.27468
TCONS_00000979	FBgn0032136	FBtr0079843	CG15828	0.068715	0.031426	0.071778	0.084078	0.043774	0.079071	0.006539	0.038564	0.036849	0.040867	0.034702	4e-06	0.747209	0.286778	0.227694	0.01113	0.065088	0.096704	0.002403	0.436823	0.960984	0.157817	0.071101	0.015681
TCONS_00000980	FBgn0032136	FBtr0079844	CG15828	0.001731	0.001284	0.001727	0.001794	0.001575	0.001537	0.001894	0.001531	0.001715	0.002027	0.001562	0.054802	0.797288	0.738375	0.873693	0.594398	0.001336	0.001649	0.457443	0.000942	0.001218	0.001279	0.001212	0.001515
TCONS_00000981	FBgn0053299	FBtr0300213	CG33299	0	0	0	0	0	0	0	0	0	0	0	0	0	0	0	0	0	0	0.188536	0	0	0	0	0
TCONS_00000982	FBgn0015393	FBtr0079846	hoip	476.148	609.331	521.295	449.022	536.37	526.203	537.369	546.162	548.207	472.714	510.889	531.018	439.9	374.374	359.293	433.595	541.457	514.834	414.001	343.06	363.815	471.752	525.138	525.469
TCONS_00000983	FBgn0011207	FBtr0079847	pelo	48.3705	48.4434	55.0933	53.9239	53.258	49.7702	45.2809	50.0651	56.2612	58.7602	52.3329	52.816	48.8847	41.7285	36.1578	48.2203	58.5703	60.079	39.3213	36.854	37.6845	51.9317	58.5111	59.9957
TCONS_00000985	FBgn0032139	FBtr0079863	CG13116	2.21273	1.17497	0.551331	1.48749	1.86906	1.91188	0.263336	1.03628	1.3857	0.544722	1.70662	2.39323	1.05159	1.07599	1.27107	0.972249	0.310939	0.126463	1.00332	1.99634	1.8797	0.973387	0.303586	0.087187
TCONS_00000987	FBgn0032140	FBtr0079864	CG13117	86.6989	71.5792	88.0455	71.1794	91.0944	100.251	73.1521	81.0944	81.088	68.7452	69.1764	95.2911	68.401	65.6722	71.4647	66.6707	78.9571	81.1791	58.5317	69.4924	64.2902	60.6533	59.5482	62.9183
TCONS_00000988	FBgn0022720	FBtr0079865	zf30C	99.04	74.1641	102.273	111.408	85.3617	77.4636	97.482	84.7718	97.5026	136.831	103.378	90.6316	99.4508	73.7755	65.7251	92.1564	104.989	123.884	74.8724	69.6516	68.4954	105.818	112.589	99.7408
TCONS_00000989	FBgn0025117	FBtr0079866	und	143.268	119.051	125.947	140.75	125.877	118.976	148.101	123.424	121.125	164.122	150.492	119.175	162.997	149.959	153.199	168.694	167.236	172.464	148.823	138.955	143.582	163.094	156.087	164.764
TCONS_00008062	FBgn0033861	FBtr0087652	CG12464	0	0	0	0.385945	0.371835	7.04089	0	1.58396	1.00996	0	0	1.42666	7.33901	0	0	1.55381	9.96819	0.38826	1.48769	0	1.24674	3.34635	2.8669	6.34997
TCONS_00000991	FBgn0032144	FBtr0079868	CG17633	0.617411	2.825	0.618758	1.51964	0.388901	0.622883	36.103	4.80248	0.374804	1.00942	0.342967	0.454864	1.20675	0	0.473311	17.0927	0.71058	18.833	0.407931	0.161835	54.8491	5.02953	1.52659	2.18485
TCONS_00000992	FBgn0032147	FBtr0079869	IP3K1	6.05034	4.94	7.20979	6.36246	7.16988	4.89354	5.12733	5.68747	6.48153	6.93389	5.03468	5.50316	8.40478	6.52791	7.8229	7.57438	5.6659	6.84385	6.75056	6.60806	7.28536	6.9794	6.78389	7.38482
TCONS_00000993	FBgn0032149	FBtr0079870	CG4036	41.8651	40.2135	36.5587	43.1812	40.8099	37.5227	50.0046	41.0225	38.5437	42.0909	48.76	35.311	50.4071	34.0792	32.641	40.918	48.1982	51.1254	37.0239	33.2272	34.2726	46.9265	46.5424	46.019
TCONS_00000994	FBgn0029174	FBtr0079872	FKBP59	269.633	256.599	248.601	266.31	259.6	242.671	275.009	253.938	241.119	271.786	267.628	244.433	240.805	196.631	193.559	246.419	304.852	287.11	208.916	189.711	178.503	251.412	271.666	261.597
TCONS_00000995	FBgn0032153	FBtr0113031	CG4537	38.8287	46.7418	49.3079	51.4299	46.9439	47.3601	39.1817	47.1403	52.9439	40.3034	39.0363	57.4914	35.1525	36.5001	29.4899	39.5117	54.1402	49.2584	39.1432	34.3608	28.44	39.4955	43.4425	48.3403
TCONS_00000996	FBgn0010520	FBtr0079874	Bka	45.4879	61.929	65.6683	47.9626	58.6075	54.4196	43.8124	52.3376	59.0512	49.4487	43.0974	52.829	48.3401	38.733	41.8812	48.632	56.2648	56.0758	47.9665	41.3405	38.3163	51.2436	57.9621	50.9014
TCONS_00000997	FBgn0024285	FBtr0079875	Srp54	111.891	78.5945	109.688	114.014	94.3693	88.9294	93.84	84.3244	98.924	132.604	110.918	97.6683	111.621	88.7117	91.9271	92.662	99.1077	138.412	91.9788	92.4785	89.5185	102.395	119.441	111.492
TCONS_00000998	FBgn0040064	FBtr0079876	yip2	234.744	196.706	183.609	227.429	195.129	177.749	206.823	192.642	180.724	240.895	214.895	193.548	261.074	253.899	229.081	250.349	241.982	248.153	233.985	210.39	204.177	237.272	209.166	189.23
TCONS_00000999	FBgn0032160	FBtr0079877	CG4598	145.823	143.079	125.735	144.759	133.932	128.532	138.806	133.989	118.032	130.518	147.123	141.912	116.016	123.842	122.706	129.804	147.148	130.839	114.335	105.548	100.686	124.311	115.319	119.659
TCONS_00001000	FBgn0032161	FBtr0079878	CG4594	12.3758	11.4364	11.2249	10.1305	12.8033	10.9126	10.785	11.5811	13.1286	14.6477	14.1265	11.8596	15.3767	20.2269	15.9501	19.4367	15.54	14.5856	13.718	19.3563	16.8319	14.7755	19.2078	14.5562
TCONS_00001001	FBgn0032162	FBtr0079879	CG4592	26.0541	30.3742	26.8888	27.0008	30.3086	30.1644	26.9329	26.8113	26.1352	23.3546	25.969	28.6784	35.7814	45.6534	37.1341	30.2832	28.2085	28.4668	27.537	26.888	29.3108	29.4424	25.5405	26.7626
TCONS_00001002	FBgn0259712	FBtr0299965	CG42366	0.05205	0.033686	0.053208	0.132218	0.039286	0.119498	0	0.116518	0.128372	0.045252	0.089481	0.068312	0.080471	0.029193	0.096563	0.030574	0	0.120306	0.083888	0.028099	0	0	0.032397	0.080602
TCONS_00001003	FBgn0259713	FBtr0299966	CG42367	0	0.349503	0	0	0	0	0	0	0	0	0.449979	0	0	0	0	0	0	0	0	0	0	0	0	0
TCONS_00001004	FBgn0032166	FBtr0079883	CG4619	14.9664	13.9278	14.0737	13.4379	12.6747	10.78	14.659	14.1913	14.617	19.0041	19.3218	11.6495	15.8148	14.2909	15.0498	16.8313	17.5034	16.708	13.4888	13.3979	12.1615	17.0272	17.7572	14.3584
TCONS_00001006	FBgn0032169	FBtr0079884	CG4709	21.9746	18.1453	19.3703	21.0346	18.348	17.9007	18.5919	15.0784	18.1332	18.954	19.9776	16.6084	19.8483	13.6368	13.0567	15.8429	19.4066	20.4812	16.5022	12.344	12.9924	15.9968	18.1024	16.5374
TCONS_00001007	FBgn0032170	FBtr0079885	CG4658	11.1686	18.1861	19.5774	11.3588	15.5806	17.0099	11.8633	15.0714	14.4851	5.86013	11.9833	18.0476	6.96199	15.0281	22.2624	8.29152	19.4549	21.1393	16.726	9.59774	10.9247	15.7708	10.1147	12.0595
TCONS_00001008	FBgn0032170	FBtr0079886	CG4658	18.2488	6.91193	3.66987	13.8458	7.7051	11.8431	15.5116	16.4477	14.7199	20.3508	15.9089	11.4742	13.6444	14.5125	7.27795	16.6561	16.6854	11.1762	0.004283	11.9673	13.8474	13.9343	11.4308	14.3012
TCONS_00001009	FBgn0032170	FBtr0079887	CG4658	33.7758	23.8312	29.4155	37.9109	27.9866	20.6833	28.1625	17.0931	20.9927	43.0346	35.2112	20.7467	43.7692	36.9257	31.502	41.7944	24.7397	29.7549	33.9696	29.1499	33.3663	32.0474	36.5927	30.6502
TCONS_00001010	FBgn0011272	FBtr0079888	RpL13	0	64.8384	18.1313	26.0253	128.813	43.4833	8.18801	57.9945	74.407	29.1625	0	28.9657	4074.19	4219.44	3644.08	2941.23	3137.31	3544.21	4306.37	4121.97	3551.02	2979.15	3529.89	3780.27
TCONS_00001012	FBgn0000180	FBtr0079929	bib	39.8606	24.4047	38.5923	42.58	35.4058	34.3445	29.6224	28.6646	33.6905	54.7784	40.3651	40.9685	21.2845	18.1262	16.9314	22.5335	26.2159	33.0815	21.6628	21.3112	16.4282	28.8693	28.4899	26.4523
TCONS_00001013	FBgn0043456	FBtr0079930	CG4747	188.137	157.274	211.68	202.876	193.085	171.094	151.907	185.357	206.567	250.341	193.685	198.732	201.382	134.061	136.747	178.594	181.471	232.012	132.713	124.862	133.969	188.477	185.879	184.075
TCONS_00001014	FBgn0011584	FBtr0079931	Trp1	111.64	99.8257	107.198	110.739	115.477	103.675	92.4539	101.781	109.766	122.786	113.116	102.01	87.344	79.0924	75.8595	99.9214	112.605	116.038	72.1259	73.7208	67.6344	96.7292	103.272	92.9407
TCONS_00001015	FBgn0011584	FBtr0079932	Trp1	4.02993	1.72723	6.26235	4.02018	7.52841	3.25794	3.87827	4.85159	3.54488	4.63115	4.98243	5.95893	9.86211	5.32076	2.63728	8.64178	2.27805	3.28158	2.30692	4.0431	10.8305	1.8579	1.54483	1.66807
TCONS_00001016	FBgn0032176	FBtr0079933	CG13127	0	0	0	0	0.128244	0.238177	0	0.276354	0.035322	0.095102	0	0.113591	0.673145	0	0	0.244817	0.878782	0.180937	0.146382	0	0	0.394469	0.076288	0.955489
TCONS_00001017	FBgn0027600	FBtr0079934	obst-B	103.089	113.281	91.2538	111.229	107.264	83.973	130.016	105.145	98.625	124.947	114.821	76.4055	131.275	101.555	94.0936	93.2937	95.7382	128.222	104.486	92.3251	108.123	106.293	120.616	122.78
TCONS_00001018	FBgn0053301	FBtr0079935	CG33301	0	0.388581	0	0	0	0.070724	0	0	0	0	0	0	3.17523	31.4579	13.6481	3.57519	0	0.571761	0.504307	3.77634	4.43293	1.05561	1.78164	0.919219
TCONS_00001019	FBgn0053302	FBtr0079936	Cpr31A	3.0252	1.95774	1.38447	1.52517	1.21468	1.05109	1.90806	1.90195	1.32997	3.30622	2.67119	1.22193	1.64765	2.34983	3.37372	2.11058	1.43037	1.56987	1.50466	3.05398	4.94032	1.86523	2.09705	2.46232
TCONS_00001020	FBgn0011823	FBtr0079937	Pen	326.879	268.743	359.008	389.662	293.551	280.955	284.209	287.343	337.922	447.265	339.48	318.609	314.706	205.066	201.444	266.414	315.819	380.702	199.684	189.596	210.374	315.47	327.559	340.182
TCONS_00001021	FBgn0032178	FBtr0079938	CG4804	0.130817	0.085375	0.068564	0.109827	0.10158	0.231674	0	0.102305	0.16364	0.33646	0.114431	0	0.197166	0.304622	0.701572	0.29988	0.086059	0.298038	0.620085	0.650426	0.528459	0.292833	0.083649	0
TCONS_00001022	FBgn0083945	FBtr0300423	CG34109	0	0	0	0	0.041502	0.282861	0.045495	0.244544	0.033443	0	0.04711	0.035719	0.782379	0.031358	0.06795	0.297256	0.39566	0.042322	0.180613	0	0.198042	0.194989	0.138056	0.563962
TCONS_00001023	FBgn0032187	FBtr0079943	CG4839	2.4e-05	2e-05	0.141472	0.270222	2.5e-05	2.5e-05	2e-05	0.2779	2.5e-05	0.196446	3e-05	2.6e-05	0.884683	2.3e-05	0.641308	1.9e-05	0	3e-05	1.5e-05	0.827403	2.6e-05	1.8e-05	2.7e-05	2.5e-05
TCONS_00001024	FBgn0032187	FBtr0079944	CG4839	0.469069	0.206805	0.001701	0.007323	0.107229	0.279505	0.328496	0.079595	0.338483	0.000111	0.477333	0.390618	0.000285	0.702947	0.764257	0.577	0	0.028649	0.678784	0.792147	0.765652	0.42272	0.069057	0.019497
TCONS_00001025	FBgn0032188	FBtr0301684	CG13137	0	0	0	0	0.186737	0.240433	0	0.195496	0.248365	0.208883	0	0.089336	1.85688	0	0	0.536714	0.964264	0	0.257769	0	0.082564	0.531856	0.078986	1.21127
TCONS_00001026	FBgn0005593	FBtr0079946	RpL7	5589.97	4858.97	4844.99	5351.58	4717.97	4595.44	5845.32	4552.38	4763.14	5580.05	5518.69	4600.55	6058.57	5892.66	5694.3	6330.93	6531.94	6653.15	6203.61	5649.17	5590.41	6640.4	6148.87	6358.91
TCONS_00001027	FBgn0032194	FBtr0079947	CG4901	30.1592	26.7232	32.8904	29.6478	25.9662	27.3671	24.2266	27.975	31.9986	36.3059	30.3591	27.9465	30.7554	24.8481	24.4549	29.1314	34.0834	40.5557	23.1934	24.6837	24.0254	30.0448	34.4926	31.8502
TCONS_00001028	FBgn0250843	FBtr0079948	Pros35	434.791	336.793	396.585	432.889	369.593	387.249	390.895	354.343	383.119	458.504	413.114	389.432	453.139	327.013	374.893	411.676	390.999	420.412	319.002	322.261	350.802	359.108	341.489	351.448
TCONS_00001029	FBgn0032195	FBtr0079949	CG4908	20.326	18.165	19.7766	23.0827	16.8162	15.225	20.1705	19.3602	20.6685	25.0735	21.053	16.9956	22.8562	18.0103	16.4087	18.6965	26.1724	29.0341	18.8389	17.7688	17.6064	25.8909	27.5156	24.3998
TCONS_00001030	FBgn0032195	FBtr0079950	CG4908	3.53904	3.78679	2.37798	2.61631	3.03943	4.70572	1.81194	3.24247	0.917265	2.61301	1.55122	1.81342	2.11807	1.68682	1.65238	2.65844	1.74649	2.1929	1.04385	0.763962	2.21818	2.0276	1.82338	2.71784
TCONS_00001031	FBgn0032198	FBtr0079951	eEF1delta	142.85	154.109	149.224	178.036	151.337	135.126	151.042	157.107	140.597	126.331	185.007	160.352	161.245	114.654	118.369	155.379	192.172	168.514	102.844	125.418	112.838	151.395	170.425	137.392
TCONS_00001032	FBgn0032198	FBtr0079952	eEF1delta	523.893	616.788	710.165	526.059	661.625	682.401	486.787	668.17	783.737	563.12	507.243	697.381	339.601	344.817	301.011	367.315	450.796	440.7	307.183	306.519	286.48	378.133	435.491	406.806
TCONS_00001033	FBgn0004419	FBtr0079975	me31B	354.815	319.871	410.449	383.609	351.009	371.208	302.559	334.619	415.854	403.263	387.926	397.217	273.231	244.243	236.741	284.605	362.334	395.886	222.442	229.865	239.715	302.709	354.957	330.182
TCONS_00001034	FBgn0004419	FBtr0079976	me31B	0	0	2.83392	3.68916	0.610297	0.96033	5.90143	0.557673	0.44469	0	1.91825	1.03619	2.81813	1.63929	1.52106	3.77312	1.32377	4.60118	1.69654	0	1.32021	0	2.50133	2.30255
TCONS_00001035	FBgn0051717	FBtr0079977	CG31717	69.9259	63.3804	69.2764	70.3685	60.5719	82.8321	70.8078	64.7333	66.3983	56.6653	58.6188	70.8975	62.5723	66.7949	63.3971	71.3932	58.1246	53.5784	56.6905	49.6708	59.6214	49.3878	45.7604	50.3828
TCONS_00001036	FBgn0010407	FBtr0079978	Ror	2.1366	0.759894	1.62977	1.16849	0.999788	1.47363	0.286702	1.76802	1.3136	1.57608	1.11501	1.7579	3.21747	2.42472	1.80614	2.05224	0.894015	1.9631	12.0389	4.98823	4.04153	1.34114	0.904348	1.235
TCONS_00001037	FBgn0032202	FBtr0089735	CG18619	19.2189	29.8788	14.9017	15.7318	31.7268	16.582	22.1207	36.7372	13.2542	19.2794	17.0954	23.8023	8.33949	3.52503	0.917888	3.991	1.85898	5.62019	2.35756	5.08126	2.43908	1.92443	2.8994	2.53815
TCONS_00001038	FBgn0032202	FBtr0089736	CG18619	119.141	151.265	120.123	108.513	162.779	128.96	109.28	126.743	114.093	85.1302	125.793	99.4322	88.7377	94.1739	82.3665	96.2036	126.119	102.007	85.6947	84.6411	81.1608	103.187	119.754	98.2562
TCONS_00001039	FBgn0032202	FBtr0089737	CG18619	37.3602	51.757	59.3881	50.5848	41.4994	50.4185	61.2245	57.4724	74.5675	47.431	29.1472	62.1787	39.481	32.4331	36.4786	27.964	50.1045	30.5652	32.2257	33.6557	36.1513	33.4574	39.8997	46.9051
TCONS_00001040	FBgn0032202	FBtr0089738	CG18619	5.33847	9.58498	7.25799	6.73165	7.85264	6.21371	11.6823	5.05837	8.20777	10.2696	3.36472	14.4092	3.53655	1.07233	0.369265	0.941052	0.615839	1.48117	0.703228	1.83925	0.963025	0.527894	0.786322	1.0975
TCONS_00001041	FBgn0259482	FBtr0079983	Mob3	74.5464	83.6618	95.7456	81.707	77.1502	89.1177	72.9986	80.4795	90.3324	74.6651	77.7336	90.9719	70.6171	67.3554	58.4221	63.9011	96.2172	100.282	56.7042	56.131	63.9293	64.4645	83.2527	80.4859
TCONS_00001042	FBgn0032204	FBtr0079984	CG4953	20.8815	21.4677	20.9014	21.6004	19.9484	18.3209	16.025	18.927	21.7448	21.2386	18.941	21.525	16.9338	13.4907	13.4099	15.0462	19.3861	19.3726	13.5834	11.7957	14.5335	15.5452	15.539	15.5523
TCONS_00001043	FBgn0032205	FBtr0079985	CG4957	22.3308	25.4532	25.0095	24.4325	24.0667	22.0921	22.5495	23.8724	25.4449	26.3733	20.2819	24.6439	15.0401	13.7029	18.3986	15.0097	23.9001	17.5597	13.5841	12.5731	10.8145	12.2204	21.413	20.11
TCONS_00001044	FBgn0260750	FBtr0079986	CG31873	30.3213	28.7986	29.271	28.6116	29.4662	24.7054	27.3284	23.9719	23.6041	30.3596	30.8529	29.7101	20.9898	23.2652	17.7715	25.4461	29.1814	25.1532	20.0591	16.2129	17.9669	23.6639	24.8045	28.3339
TCONS_00001045	FBgn0032214	FBtr0079987	CG4968	136.498	141.192	155.588	145.068	146.531	149.069	123.628	143.414	163.871	140.08	133.279	153.732	131.385	111.188	111.214	133.494	169.008	161.916	102.143	93.5187	94.3877	126.067	131.081	145.533
TCONS_00001046	FBgn0032217	FBtr0079988	CG4972	118.415	97.1068	136.695	122.385	110.315	113.741	91.052	106.619	125.423	135.232	120.914	119.829	89.0182	76.5528	73.9303	89.0898	111.667	124.479	65.7202	71.9374	72.9329	90.2931	111.056	102.929
TCONS_00001047	FBgn0032219	FBtr0079989	CG4995	0	0.017396	1.5e-05	9e-06	0.010225	0.000304	0.01691	0.024307	3e-05	0.049571	0	0.031605	0.018464	0	0	0.000114	0.000646	0.056755	0.044623	0	0.042393	0.018908	0.049322	0.000213
TCONS_00001048	FBgn0032219	FBtr0079990	CG4995	0	0.127933	1.9e-05	1.4e-05	0.671176	6.20572	0.554298	1.11669	0.527487	0.050487	0	1.63937	6.4432	0	0	2.70394	7.82356	0.514564	2.49886	0	1.64147	2.27958	1.40114	2.4054
TCONS_00001049	FBgn0032219	FBtr0079991	CG4995	0	0	0.302185	0.350796	0	0	0.112018	0.917801	0	0	0	0	7.16069	3.2686	4.89535	2.67161	1.12245	5.5e-05	1.80841	2.12072	4.41247	1.8722	0.349975	6.58193
TCONS_00001050	FBgn0032222	FBtr0079992	CG5037	49.6582	46.918	44.147	49.2233	46.6031	44.0309	48.6802	40.9405	43.9171	50.4047	50.5133	49.6139	54.0757	46.8558	42.3191	48.8247	64.177	63.6152	47.7452	38.7346	42.7979	53.8792	62.284	64.5301
TCONS_00001051	FBgn0032223	FBtr0079993	GATAd	22.3417	18.7591	32.03	25.1428	24.2033	25.2371	18.3747	22.5313	27.3466	31.3724	26.1693	26.8709	21.4393	18.7203	18.1315	19.4227	24.8296	29.5208	17.1687	17.5351	19.535	21.8649	26.7793	27.5233
TCONS_00001052	FBgn0019932	FBtr0079995	SamDC	0	11.6238	9.5304	0	6.18521	9.69992	0	8.76171	14.6227	0	4.05218	10.3046	2.63157	0	3.49188	0.001626	0	1.5408	4.57934	0	0.001374	0.001985	0.002059	1.66921
TCONS_00001053	FBgn0019932	FBtr0079994	SamDC	49.7982	62.4694	58.4648	54.3289	54.3108	57.6842	46.0746	50.9573	54.0151	50.6313	48.5293	54.7635	56.6665	52.5418	58.3899	58.5998	80.644	71.8197	42.7212	48.8336	50.5351	53.1361	62.4266	66.2367
TCONS_00001054	FBgn0051715	FBtr0079996	CG31715	458.856	546.283	525.631	437.367	545.658	525.924	421.396	517.423	485.799	355.61	457.674	534.441	213.524	241.85	227.546	246.83	407.853	319.037	228.804	199.835	184.396	262.947	313.697	325.766
TCONS_00001055	FBgn0032224	FBtr0079997	Sps2	5.38981	4.05354	0.00088	4.15014	0	1.59824	1.326	6.4353	2.59014	2.96611	0.426242	0.000473	9.50067	4.91106	3.74719	6.49518	7.37647	0.000898	9.56706	6.05706	3.59096	3.42324	3.48044	6.49186
TCONS_00001056	FBgn0032224	FBtr0079998	Sps2	27.4689	31.2245	35.8497	28.5288	37.0347	32.3723	35.0321	33.4615	37.945	33.947	39.8693	31.932	35.9644	40.6927	40.6511	36.111	46.3903	50.6633	31.3129	34.4416	39.1097	37.6224	54.2716	45.5688
TCONS_00001057	FBgn0032225	FBtr0079999	CG5022	0.88257	0.300006	0.221652	0.057156	0.1003	0.082223	0.169287	0.154911	0.127195	0.230819	0.121398	0.183098	3.77052	2.52582	2.54997	3.0616	2.46456	2.96778	8.09401	3.1957	2.47228	3.0614	2.90623	3.18871
TCONS_00001058	FBgn0032229	FBtr0080000	CG5045	69.3384	68.2914	80.9234	69.0947	69.4549	73.2805	65.5609	66.6198	78.539	71.7267	74.1092	73.5795	86.535	60.4482	64.6354	68.6258	81.8507	80.416	69.0361	58.3002	64.5907	64.7603	68.4953	74.4945
TCONS_00001059	FBgn0003087	FBtr0080001	pim	84.183	115.298	124.996	95.8883	129.245	107.278	90.7158	118.104	131.188	103.632	98.6361	103.035	77.468	62.5532	55.9388	68.5794	112.871	95.5558	49.6618	56.0181	49.8585	75.6985	115.749	90.6725
TCONS_00001060	FBgn0032230	FBtr0302490	lft	271.652	245.57	316.411	227.959	265.043	303.254	213.078	235.281	297.755	226.713	253.497	313.328	135.897	153.472	121.661	139.627	285.911	258.93	108.898	137.357	130	176.771	220.036	208.118
TCONS_00001061	FBgn0032230	FBtr0080002	lft	8.35574	2.4788	2.7077	51.822	1.67691	0	23.6394	1.59824	4.64636	49.1155	13.7539	2.91113	0.05951	4.80527	7.25423	39.0477	8.78048	13.0139	10.3917	0.003643	6.01986	14.3373	0	9.31466
TCONS_00001062	FBgn0032231	FBtr0080003	CG5056	38.5348	42.2721	43.8863	37.8455	38.7589	49.5572	45.6114	39.7572	44.1021	41.1834	38.0328	44.6769	42.3069	28.4342	30.6656	41.9635	52.2657	46.9574	32.8399	26.6335	32.7126	40.6687	38.7639	49.0156
TCONS_00001063	FBgn0032233	FBtr0080004	dpr19	2.52437	1.67211	2.11535	3.15595	2.21829	2.44601	1.72279	2.69424	2.64139	2.22284	2.55391	2.4192	1.24134	1.63409	1.02495	1.21673	1.62511	1.79601	6.365	2.17397	1.87732	1.12557	1.11291	1.277
TCONS_00001064	FBgn0032234	FBtr0080005	CG5091	9.97706	9.63611	15.2939	10.5191	12.2684	12.3975	9.98172	11.1339	11.7362	11.6356	13.2942	12.6404	12.2589	11.6895	11.4425	11.462	16.3797	17.1477	10.4288	9.99615	11.8022	11.8246	15.8505	12.7433
TCONS_00001066	FBgn0032235	FBtr0080006	CG5096	0	0	0	0	0.003923	0.7899	0.320282	0.649367	0	0	0.52872	0	5.39804	8.63911	3.01042	0.000899	3.19848	1.56757	1.6013	6.98378	1.427	0.86271	1.13664	0
TCONS_00001067	FBgn0032235	FBtr0113034	CG5096	0	2.1602	0.631917	0	0.938089	0	0	0	0	0	0	1.26373	5.60472	4.80182	9.60183	6.98585	1.34792	5.04048	5.93189	5.15942	10.4195	5.6309	2.68815	4.73536
TCONS_00001068	FBgn0032236	FBtr0080007	mRpS7	124.283	126.967	152.17	121.567	128.298	142.71	131.591	116.063	140.512	118.155	125.42	140.585	94.3703	91.6612	94.1332	99.8367	138.221	133.553	82.5657	82.59	85.6493	105.654	127.014	117.831
TCONS_00001069	FBgn0000413	FBtr0080008	da	57.1502	40.5628	53.5255	58.5218	51.9056	45.4545	42.7478	46.4693	53.9769	72.019	59.1697	52.9619	46.2192	35.0607	30.687	35.652	41.0512	54.214	34.7911	33.1354	32.3985	39.3668	48.0001	44.2871
TCONS_00001070	FBgn0051716	FBtr0080010	CG31716	0.00415	6.14681	12.4177	0	14.2183	4.32468	0	6.26662	6.67843	0.001714	0	9.16395	0	0	0	0	0.001633	0	0	0	0	0.003314	0	0
TCONS_00001071	FBgn0051716	FBtr0080009	CG31716	46.116	41.3525	61.651	54.6794	49.8114	54.5638	27.4935	53.6303	59.7676	61.7775	46.1759	57.5831	37.0843	36.8424	33.4616	43.5114	54.4854	63.1982	27.446	34.6138	37.4566	41.4484	52.5643	48.2072
TCONS_00001073	FBgn0051716	FBtr0080011	CG31716	0	0	0	0	0	0	0	0	0	0	0	0	0	0	0	0	0	0	0	0	0	0	0	0
TCONS_00001074	FBgn0051716	FBtr0080012	CG31716	4.20914	1.84199	1.08502	0	0	0	0	0	0	0	0	0.001032	1.29019	0.039023	0	1.39195	0	0	0.675924	0	0	4.40143	1.78264	0
TCONS_00001075	FBgn0051716	FBtr0080013	CG31716	0	0	0	0.005058	0	0	6.18702	0	0	0.001919	0.030331	0	0.221465	0.186837	0	1.66161	0	3.16061	0.006387	0.005976	0.002477	0.005646	0.009995	0.000804
TCONS_00001076	FBgn0051716	FBtr0080014	CG31716	17.4293	0.002095	0.039198	19.2991	0.058436	0.00259	20.5552	0.324333	0.15971	22.7058	23.8254	0	24.8355	17.5761	19.9537	18.4641	16.9398	19.2319	17.7619	21.5443	18.8936	23.6444	18.3181	16.7685
TCONS_00001077	FBgn0051718	FBtr0080015	Ir31a	0.115514	0	0.223376	0	0.177609	0.079824	0.095162	0.099883	0.237347	0.192479	0	0.084876	0.152551	0.072206	0.238853	0.298777	0.245486	0.311464	0.237202	0.136661	0.249549	0.53497	0.422403	0.225714
TCONS_00001078	FBgn0003942	FBtr0080016	RpS27A	9375.81	10659.4	8771.44	9279.61	9591.36	8700.34	10293.8	9809.45	9012.63	8681.31	9720.2	8594.15	9888.43	11040.3	10153.7	10750.5	12801	11130.7	11237.8	10352.8	9197.74	11342.4	11394.1	11134.5
TCONS_00001079	FBgn0025366	FBtr0080017	Ip259	469.819	425.835	399.545	441.557	405.574	352.369	544.473	392.676	395.419	469.67	476.741	363.995	525.304	533.232	530.449	563.934	629.223	569.908	565.666	500.11	486.902	609.276	597.479	587.531
TCONS_00001080	FBgn0032243	FBtr0080018	Klp31E	0.023595	4.20281	5.98407	5.60922	4.83433	4.72387	0.012147	5.14658	5.21554	7.0628	2.88453	5.07592	3.98382	5.23049	0.009673	4.04709	5.57897	0.024291	3.58482	3.99493	5.35008	5.68024	5.41861	5.87237
TCONS_00001081	FBgn0032243	FBtr0302039	Klp31E	4.63055	0.003233	0.012808	0.02373	0.000833	0.004442	4.85909	0.023277	0.000698	0.015106	0.007282	0.041111	0.003944	0.001833	4.53692	0.878577	0.007035	6.46469	0.00013	0.004008	0.005214	0.001949	0.011011	0
TCONS_00001082	FBgn0032243	FBtr0302040	Klp31E	0	0	0	0	0.696345	0	0	0	0	0	0	0	0	0	0	0	0	0	0	0	0	0	0	0
TCONS_00001083	FBgn0032243	FBtr0302038	Klp31E	0	0	0.000252	0.101077	0	0	0.003103	0	0	0.000553	3.50407	0	1.5913	0.030496	0.031874	9.4e-05	0	1.40281	0.002603	0	0	0.008093	1.06828	0.012717
TCONS_00001084	FBgn0032244	FBtr0080019	RfC3	42.4616	50.9136	46.7439	46.1436	47.4048	39.4398	55.7982	49.5742	46.7393	49.7599	57.2996	41.2698	58.765	49.2565	45.1311	51.8588	66.6221	63.0232	41.7298	42.5065	39.5617	52.3219	66.2963	58.7507
TCONS_00001085	FBgn0032246	FBtr0080020	CG5168	163.767	130.222	150.918	161.619	144.608	149.095	164.249	137.006	137.973	171.519	164.873	155.195	153.334	133.65	140.52	155.242	161.573	168.603	137.404	117.176	129.041	143.44	139.193	143.902
TCONS_00001086	FBgn0022268	FBtr0080021	KdelR	394.627	344.136	425.349	381.916	386.793	403.112	312.395	360.88	361.661	380.9	360.03	427.791	296.454	251.254	253.249	350.763	413.575	408.348	265.307	239.286	221.135	334.036	309.341	316.886
TCONS_00001087	FBgn0022268	FBtr0080022	KdelR	3.90346	4.36552	2.16923	3.46252	2.75942	4.03935	0	6.22272	3.99023	2.24386	6.32791	6.70509	4.90964	4.48249	4.60032	7.02212	1.8965	8.40119	2.82235	0.824221	1.84997	7.00127	2.90613	1.55797
TCONS_00001088	FBgn0022268	FBtr0080023	KdelR	29.4047	34.4248	27.1041	17.1463	13.7483	35.639	27.7742	12.1467	33.462	13.1735	28.3271	20.9728	18.9523	28.5176	22.2655	36.5165	27.3004	32.8445	20.2126	11.1413	22.3831	15.6364	17.6859	32.3213
TCONS_00001089	FBgn0032247	FBtr0080024	CG5188	32.0393	28.3585	30.828	26.9102	34.9644	30.6345	30.9572	26.6892	31.6846	27.0456	30.9418	33.2638	21.1201	23.0912	25.0204	24.8835	31.6152	25.4055	21.9299	20.8544	19.8527	25.7269	30.2938	27.4705
TCONS_00001090	FBgn0004915	FBtr0080025	TfIIB	121.299	135.894	140.148	139.342	130.456	129.636	108.325	127.357	149.947	128.114	126.038	137.413	92.5442	80.1268	74.9655	95.5772	137.085	140.469	79.706	75.0074	77.4583	99.632	120.736	122.557
TCONS_00001091	FBgn0032250	FBtr0080026	CG5198	34.3378	36.3957	36.4704	36.5836	34.4606	28.7555	32.7547	34.9203	37.9577	40.5804	34.4115	34.0863	33.7517	28.184	25.5724	32.4973	39.5297	37.7476	25.8571	25.6182	24.4882	34.1082	38.7043	34.3496
TCONS_00001092	FBgn0027052	FBtr0080027	CHIP	61.6226	64.2127	68.517	66.856	64.7473	65.0662	57.1933	60.9751	73.3036	67.9238	68.0661	65.5405	52.0791	50.8445	44.8143	53.5891	74.5907	74.4225	41.0269	43.6107	44.3695	47.3349	68.1251	59.4093
TCONS_00001093	FBgn0032251	FBtr0273339	CG13142	6.48309	0.979433	2.63208	1.06658	6.46676	6.59398	5.71418	7.41003	6.87298	7.40455	2.77255	0.067306	0.966758	3.35162	0	2.45377	2.78173	7.48625	1.93676	2.83595	6.17568	5.30852	3.95464	5.55136
TCONS_00001095	FBgn0032252	FBtr0301168	CG6232	0.503	0.0479	0.399552	0.488528	0.290968	0.351561	0.117685	0.191669	0.425947	0.428194	0.229177	0.619763	0.269105	0	0.049694	0.037572	0	0.203901	0.073657	0.04378	0.164992	0.037204	0.112021	0.049945
TCONS_00001096	FBgn0032252	FBtr0080029	CG6232	6.2825	2.37579	4.99924	5.22721	3.14304	5.88621	2.45481	3.66989	5.03007	3.61943	3.732	5.09755	1.7752	1.61838	1.7783	1.85818	2.27665	2.00362	1.47161	1.78804	1.70317	1.95991	1.65801	2.1968
TCONS_00001097	FBgn0027611	FBtr0080030	CG6206	44.671	21.7836	20.035	34.7421	38.7939	24.3848	24.7921	25.3465	22.1611	32.4005	34.2731	27.8559	43.8154	73.6825	73.3349	82.5949	39.9759	39.927	51.581	52.4172	54.3058	33.8161	27.7878	22.4594
TCONS_00001098	FBgn0027611	FBtr0080031	CG6206	13.7434	8.36298	6.63312	11.8721	11.1379	5.73066	6.70633	7.27148	5.58402	12.1958	8.80242	7.98905	17.8596	30.6989	30.3226	32.9618	15.1412	7.2874	20.0199	33.449	34.8749	13.9685	5.30877	5.89717
TCONS_00001099	FBgn0032256	FBtr0080032	RluA-2	15.2108	13.6555	16.0772	16.0902	15.4261	17.4812	13.573	13.5698	14.0238	16.332	16.7286	16.3304	12.6595	12.7314	12.1391	12.3146	16.1312	18.6367	10.9268	10.1891	12.8973	13.1967	17.4257	15.6339
TCONS_00001100	FBgn0026431	FBtr0080033	Grip75	29.3258	28.4743	36.8716	32.6393	29.3362	31.2361	28.4236	29.6235	34.723	38.6871	32.1257	31.753	26.9935	21.8863	23.3015	25.87	36.6884	38.4825	21.6503	21.5284	21.914	28.2445	35.1887	33.7677
TCONS_00001101	FBgn0032259	FBtr0100565	CG6144	12.4295	12.4887	13.8237	11.7821	13.0644	11.9301	8.53956	9.33324	13.749	12.4566	12.504	15.3075	11.7568	10.3801	10.2568	9.67807	12.346	13.586	7.92972	9.19013	8.48001	12.4363	11.3445	13.5721
TCONS_00001102	FBgn0032261	FBtr0080091	CG6094	46.4185	40.5158	43.9191	41.7032	46.6746	42.9337	49.6873	42.3595	37.8022	46.7668	46.0421	44.6627	40.7415	29.513	29.5664	31.2528	37.0006	41.6566	34.074	32.8948	28.3801	34.3604	37.6314	38.558
TCONS_00001103	FBgn0010398	FBtr0080092	Lrr47	19.9299	18.3122	17.5943	18.4233	21.3646	16.6092	16.8531	19.1557	18.5829	20.167	19.5919	19.1527	17.6333	12.3785	12.1315	16.3015	21.5323	21.158	14.5328	11.4129	9.90253	17.926	18.654	18.5622
TCONS_00001104	FBgn0032264	FBtr0080093	Lip4	0.404741	0.964579	0.585295	0.601476	1.30077	0.527656	0.253151	0.217914	0.617367	0.612415	0.087998	0.462233	10.8914	12.8114	14.8215	8.09107	0.993843	1.30067	12.2967	9.96809	15.9194	2.27923	1.23712	0.390873
TCONS_00001105	FBgn0032265	FBtr0080094	CG18301	0	0	0	0	0	0	0	0	0	0	0	0	0	0.174582	0	0.084558	0.09999	0	0.084202	0.085418	0.192873	0	0.098899	0
TCONS_00001106	FBgn0032266	FBtr0080095	CG18302	0	0	0	0	0	0	0	0	0	0	0	0	0	0	0	0	0	0	0	0	0	0	0	0
TCONS_00001107	FBgn0051721	FBtr0080096	Trim9	3.90546	1.77575	3.79053	4.94488	3.08167	3.59141	2.00467	3.52506	3.70767	4.64439	3.99454	3.99531	2.13896	2.47719	1.4719	2.08851	2.67034	3.58239	4.10333	2.79946	2.89365	3.43592	3.17975	3.64555
TCONS_00001108	FBgn0032268	FBtr0080098	CG6138	0	0.307267	0.126589	0.204729	0.352031	4.65211	1.00674	1.82095	0.597188	0	0	0.473906	6.13891	0	0	2.63565	7.60662	0.959871	3.6019	0	2.21736	2.5953	1.39729	6.4643
TCONS_00001109	FBgn0250826	FBtr0112351	CG34160	0	1.3445	0	0.846963	1.1988	13.8332	3.30915	4.17315	2.66214	0	0	2.17341	8.55773	0	0	7.63663	19.7216	0.42234	4.41937	0	8.01251	6.92568	2.09264	14.0118
TCONS_00001110	FBgn0051872	FBtr0080099	CG31872	0	0	0	0	0	0	0	0	0	0	0	0.027008	0	0	0.023956	0	0	0	0	0	0	0	0	0
TCONS_00001111	FBgn0043825	FBtr0300805	CG18284	0	0	0	0	0	0	0	0	0	0	0	0	0	0	0	0	0	0	0	0	0	0	0	0
TCONS_00001112	FBgn0032275	FBtr0080101	CG17097	0	0	0	0	0	0	0	0	0	0	0	0	0	0	0	0	0	0	0	0	0	0	0	0
TCONS_00001113	FBgn0032275	FBtr0110819	CG17097	0	0	0	0	0	0	0	0	0	0	0	0	0.094242	0	0	0	0	0	0	0	0	0	0	0
TCONS_00008687	FBgn0053136	FBtr0086653	CG33136	0	0	0	0	0.213621	7.93278	0.451126	2.29279	1.35373	0.452956	0	2.2125	7.73098	0.171424	0	2.72975	9.00597	0.223712	2.29637	0	2.82968	3.71538	0.984548	5.39357
TCONS_00001115	FBgn0051871	FBtr0080104	CG31871	0.126799	0.041844	0.231082	0.162104	0.097634	0.036662	0.052479	0.096705	0.276499	0.166984	0.109693	0.042214	0	0.070178	0.075686	0.111076	0.122689	0.145502	0.105139	0.102875	0.267021	0.036952	0.117814	0.09682
TCONS_00001116	FBgn0040496	FBtr0080105	CG17104	4.15127	4.44561	5.02289	5.20527	5.63008	3.59559	5.38864	3.76972	4.85012	7.27093	6.09672	4.29158	10.8682	7.15759	9.27602	8.9688	8.87497	10.3388	7.51989	8.53923	9.14327	11.7699	14.5336	12.931
TCONS_00010885	FBgn0036156	FBtr0076172	CG11726	0	0	0	0.17899	0.327872	3.41242	0.173873	0.849415	0.57519	0	0	0.918952	5.56555	0	0.146391	1.69689	6.67485	0.738975	1.25093	0.125286	2.47946	2.76726	1.4659	3.56766
TCONS_00001118	FBgn0032281	FBtr0080107	CG17107	1.18467	0.665785	1.81806	0.990506	2.02164	12.8956	2.84192	2.64551	9.93069	5.80356	5.33051	4.03571	60.4408	97.7442	163.278	21.5112	0.384975	2.32613	61.237	168.318	198.807	16.6946	13.2165	4.19564
TCONS_00001119	FBgn0032287	FBtr0080108	CG6415	0.493291	1.77276	0.062514	0.31584	1.70541	0.206076	0.508252	0.445312	0.297153	0.432714	0.517945	0.156354	13.8195	17.0958	21.1756	10.2494	0.713188	1.2576	7.82721	15.8407	26.663	3.91878	2.42581	0.580339
TCONS_00001120	FBgn0032289	FBtr0273319	CG6431	0	0	0	0	0.083762	0	0	0	0	0	0.09857	0	0	0	0.498204	0	0	0	0.106027	0	0	0	0	0
TCONS_00001122	FBgn0032290	FBtr0080110	CG6443	1.38156	1.06524	1.61662	1.58578	1.62761	3.79352	2.30226	2.27201	0.812874	1.72525	0.000373	0.95152	0.001703	0.785801	0.977892	2.83972	3.65576	1.06169	2.86753	0.601546	3.08803	3.6873	2.39038	6.11897
TCONS_00001123	FBgn0032291	FBtr0080111	CG17118	0	0	0	0.010284	0.00079	2.60926	0.143416	0	0	0	1.73325	1.42549	11.2717	0	0	1.75455	5.42243	0.000599	0.716229	0	0.000415	1.1905	0	2.31108
TCONS_00001124	FBgn0032293	FBtr0080112	Dpy-30L1	95.1728	98.1158	91.2529	93.6004	111.936	89.0804	92.5445	106.261	105.109	100.712	97.7722	100.678	92.4247	81.6244	69.1994	64.5659	93.6929	102.676	79.5647	75.9425	68.4451	75.8174	99.3826	93.3873
TCONS_00001125	FBgn0032295	FBtr0080113	CG12299	21.5093	16.3831	22.313	25.9726	19.3715	16.4092	20.4478	18.932	21.4542	32.1386	23.2177	18.3828	38.9669	25.6531	25.9676	27.9821	30.3552	42.2818	33.0834	29.1113	28.4887	34.2402	39.5529	38.2162
TCONS_00001126	FBgn0027550	FBtr0080114	CG6495	0.204106	0.095853	0.051899	0.042534	0	0.147182	0.041678	0.03644	0.031908	0	0.217266	0.034624	1.21562	0.695762	0.852167	0.421744	0.064537	0.076416	6.35719	1.65315	1.45227	0.117234	0.030746	0.025183
TCONS_00001127	FBgn0032299	FBtr0290229	CG17127	0	0	0.249122	0.336254	0	0.555344	0.00055	0	0.006094	0	0.007565	1.27957	0.01009	0	21.438	0.85765	0.001662	0	0.002192	0.000612	0.000431	0	0	0
TCONS_00001128	FBgn0032299	FBtr0080136	CG17127	0	0	0	0.063166	0	0.001108	0.411254	0	0.315765	0	0.413918	4.8e-05	0.402896	0	0.000735	2.5e-05	1.64656	0	1.12591	0.271378	0.292886	0	0	0
TCONS_00001129	FBgn0051870	FBtr0080137	CG31870	0	2.51089	0	0.906494	2.58427	43.5002	2.40552	4.38459	3.41208	0	0	10.3409	24.1321	0	0.333537	14.5421	37.2982	0	12.538	0.318937	9.31041	19.1613	2.62556	34.3766
TCONS_00001130	FBgn0051870	FBtr0080138	CG31870	0	0	0	0	0	2.46086	1.11255	11.2126	0	0	0.511301	0	7.95693	0	0	3.24707	15.2129	3.37581	2.05753	0	3.34391	0	4.68901	4.87642
TCONS_00001132	FBgn0032303	FBtr0080139	CG6508	0	0	0	0	0	0	0	0	0	0	0	0	0	0	0	0	0	0	0	0	0	0	0	0
TCONS_00001134	FBgn0032304	FBtr0080140	CG17134	0.127532	0	0	0	0	0	0	0	0	0	0	0.08625	22.3855	64.5144	115.551	19.108	0.082653	0	137.517	118.185	8.57359	8.13233	0	0.068588
TCONS_00001135		FBtr0080141	CG17085	0	0	0.16934	0	0	0.194029	0	0	0	0	0	0	0.292052	0	0.655639	0	0	0	0	0.386136	0.202671	0	0	0
TCONS_00001136		FBtr0080142	CG17086	0	0	0	0	0.060278	0	0.132838	0	0	0	0.069026	0.153508	0.064128	0.090476	0.333398	0.241789	0.103594	0.24123	0.043039	0.258025	0.272379	0.047496	0	0.078884
TCONS_00001137	FBgn0027363	FBtr0080143	Stam	35.9898	24.2234	35.6917	34.0823	36.4682	31.7221	24.5413	31.9381	33.1925	43.5334	32.0998	38.418	39.4211	35.9218	33.6666	38.9755	31.1254	38.4268	31.7845	34.9903	30.8305	32.8326	32.1819	30.2197
TCONS_00001138	FBgn0032311	FBtr0080144	CG12517	0	0	0	0	0	0	0.520489	0	0	0	0	0	0.521487	0.356671	0	0	0	0	0	0	0.375849	0	0	0
TCONS_00001139	FBgn0032318	FBtr0080145	CG14072	0	0	0.220696	0	0.293893	0.240946	0	0.313143	0	0	0	0.810212	0.557496	1.37654	0	0.853008	2.62723	0.318622	0.607433	0.877013	6.61956	0.632609	0.521645	1.11678
TCONS_00001140	FBgn0032321	FBtr0080146	YL-1	48.296	46.0142	48.9584	46.7422	49.1651	47.0669	46.497	44.6658	56.0076	56.6266	53.1489	47.5889	42.5812	32.8282	30.7929	38.6002	51.1715	51.6299	36.2864	33.5646	31.8922	42.85	49.4854	51.2826
TCONS_00001141	FBgn0032322	FBtr0080147	CG16743	0.919966	2.13195	0.466968	1.36291	0.690902	1.15337	2.09292	0.834368	0.84423	2.20731	0.811705	1.33253	67.1684	45.6534	60.8816	28.1385	1.80311	2.17229	23.3483	29.6199	31.8802	7.01398	1.5012	1.01401
TCONS_00001142	FBgn0041781	FBtr0080148	SCAR	48.1368	34.3557	39.581	44.3984	39.8603	40.1698	32.3673	40.4435	40.0689	50.435	44.4817	44.3332	38.8776	35.7451	35.4963	40.5788	39.7625	42.7396	37.1378	34.4757	33.5264	38.5138	37.6125	37.8875
TCONS_00001143	FBgn0026148	FBtr0080149	CG12253	39.9642	45.4992	44.3204	46.6261	43.7406	41.0496	35.8992	37.1984	50.3791	37.8612	43.5832	39.4094	38.4357	32.4204	30.9697	36.753	55.8586	53.705	32.5918	27.4361	26.8492	38.6512	50.2425	44.4589
TCONS_00001144	FBgn0026147	FBtr0300400	CG16833	0.001289	0	0.440703	0.000696	0.003541	2.88416	0	0.271715	0.478177	0.248022	0	0	2.81463	0.000272	0	0.881109	0.005952	0.024615	2.796	0.001316	0	0.000882	0.292283	6.61824
TCONS_00001145	FBgn0026147	FBtr0300401	CG16833	0	3.97115	4.49915	3.74367	5.45225	2.84518	1.44596	5.82982	4.65486	5.89773	0.000648	2.87353	3.10965	1.62222	0.008638	9.94142	8.38993	6.27165	3.57785	1.54404	0.000885	3.50464	6.20022	7.90707
TCONS_00001146	FBgn0026147	FBtr0300402	CG16833	18.2157	12.3542	16.2083	14.8557	14.3522	12.9533	15.5395	13.719	14.2554	17.9713	20.1244	15.1697	10.9296	12.0704	12.2392	7.37659	12.3681	15.5312	9.04277	11.7818	15.169	15.0615	16.2191	9.39261
TCONS_00001147	FBgn0026147	FBtr0300403	CG16833	1.03809	0.840431	0	1.61133	0.870504	0.967844	0.629274	1.10933	0.32295	1.12326	0.913529	1.56801	1.11033	0.738209	1.04762	0	2.08257	2.14893	1.34152	0	1.71268	1.35695	0	0.482962
TCONS_00001148	FBgn0026147	FBtr0300404	CG16833	0.002542	0	0.613292	0.000183	0.00526	1.99585	0.741097	0.625112	0	1.08431	0	1.34087	6.09365	1.39814	0.566593	2.76705	4.79092	0.051495	0.000977	1.86856	0.776567	2.62762	1.60822	0.000815
TCONS_00001149	FBgn0040096	FBtr0113317	lectin-33A	0	0.598137	0.943179	0.492321	2.04699	0.854328	0.239617	0.477066	0.537911	0.498764	0.258781	0.763569	0.468864	0.349398	0.35391	0.342785	0.404162	0.911179	0.488435	0.501751	0.354105	0.509966	0.390229	0.463125
TCONS_00001150	FBgn0021761	FBtr0089881	Nup154	44.904	29.188	40.9778	48.4911	37.1481	32.5141	38.11	32.8998	34.2477	56.2363	40.9074	21.3324	50.5229	40.7186	39.7519	47.7249	42.9469	67.9664	37.8865	35.1796	37.5526	46.1615	52.1453	51.0548
TCONS_00001151	FBgn0021761	FBtr0089882	Nup154	0.021593	0.010734	8.60693	0.004993	2.53274	2.15374	0.031369	3.93912	5.55027	9.85572	6.93118	18.4745	4.91407	0.002711	2.63561	2.58725	8.35192	0.015474	1.92576	3.59873	7.80903	8.42698	7.2885	4.90536
TCONS_00001152	FBgn0250837	FBtr0080156	dUTPase	539.467	514.553	463.114	511.991	447.872	421.87	650.372	421.211	475.671	505.914	539.071	468.054	491.346	356.291	349.455	369.567	476.839	589.567	400.008	296.383	330.62	420.978	474.061	586.548
TCONS_00001153	FBgn0250837	FBtr0080157	dUTPase	306.55	422.831	350.053	344.749	380.556	354.3	350.434	370.417	404.927	352.182	277.26	353.09	347.249	208.875	231.582	261.117	334.708	374.462	247.564	217.281	195.836	304.48	347.709	353.935
TCONS_00001154	FBgn0023415	FBtr0080158	Acp32CD	0.826674	0.766387	1.10755	0.974016	0.66387	2.26452	0.822492	0.750128	0.542815	1.28885	0.264579	0.679088	0.379439	0.351755	0.619115	0.391088	0.602815	0.124531	1.2907	0.909856	0.387938	0.282998	0.287545	0.083016
TCONS_00001155	FBgn0032331	FBtr0080159	CG14913	0	0.080104	0	0.110067	0.189004	0.155367	0	0	0	0.218761	0.001314	0.25924	0.171155	0	0.160904	0	0	0	0	0	0.166212	0	0	0
TCONS_00001156	FBgn0032331	FBtr0113035	CG14913	0	0	0.363616	0	0.154394	0	0	0.165883	0	0	0.097004	0	0	0	0	0.331012	0	0.086731	0.161789	0.170219	0	0.164938	0	0.249078
TCONS_00001157	FBgn0040967	FBtr0080160	CG18666	0	0.96406	0	0	0	0.523097	1.15282	0	0	0	0	0.299608	3.01942	0	0	1.10956	3.52068	0	1.03686	0	0.540258	1.09896	0.305163	3.59475
TCONS_00001158	FBgn0032335	FBtr0080193	CG14915	2.2269	3.48344	2.37039	3.45368	2.33998	3.60332	3.35173	3.0806	5.24808	0.776804	2.35299	2.6285	1.69958	2.00251	1.64887	1.52266	4.90455	4.59745	2.41335	1.20407	1.637	6.59081	6.70788	7.02624
TCONS_00001159	FBgn0032338	FBtr0080194	CG16854	0.122524	0.114561	0	0	0.226727	0.70922	0.152249	0.416156	0.334425	0.052371	0.053667	0.278151	1.68974	0.102555	0.111119	0.738818	1.84115	0.09473	1.53933	0.196351	0.703669	0.366225	0.424511	2.03989
TCONS_00001160	FBgn0032339	FBtr0080196	CG4705	11.4781	7.3223	10.1706	10.0822	8.41886	8.16529	8.2202	7.34178	7.41413	13.4014	9.94018	9.00526	12.8781	9.04254	8.70878	9.55523	12.496	13.1613	9.67152	8.98857	0.277208	12.512	10.7757	12.6997
TCONS_00001161	FBgn0032339	FBtr0301136	CG4705	0.002459	0.000397	0.001201	0.000299	0.006826	0.001237	0.002061	1.38115	0.000966	0.004866	0.000648	0.000817	0.000597	0.000906	0.00112	1.96519	0.002115	0.000547	0.000629	0.001188	9.12091	0.001456	0.000217	0.001287
TCONS_00001162	FBgn0261983	FBtr0080197	l(2)gd1	13.2421	8.74346	14.5466	15.3044	14.2937	11.9691	12.8644	14.8747	13.1173	17.6679	17.6063	13.6773	16.0316	15.2821	13.3065	14.8676	14.1103	15.7059	11.7964	12.8888	14.5677	14.7044	16.087	13.7336
TCONS_00001163	FBgn0041246	FBtr0080198	Gr32a	0.139644	0	0	0	0.109023	0.182484	0.11513	0.111855	0	0.724401	0.124316	0.20406	0.307538	0	0	0.153162	0.357199	0	0.295277	0	0.190223	0.229625	0.177547	0.40419
TCONS_00001164	FBgn0262647	FBtr0080199	Nup160	38.4508	32.1845	49.3632	45.4227	41.2689	34.2846	36.3707	38.41	43.3808	59.817	44.3861	41.0547	45.2556	30.0109	32.8387	40.4353	44.3727	56.7716	30.8109	29.1329	33.2263	45.6035	49.2655	46.5339
TCONS_00001165	FBgn0032348	FBtr0080200	CG4751	26.6892	18.3999	29.9265	32.6364	26.7648	22.6257	22.806	22.193	25.7677	39.3054	30.2334	25.0106	26.3734	21.048	19.3246	24.9503	26.8795	32.075	22.7858	21.0928	19.8274	27.5711	30.1368	26.358
TCONS_00001166	FBgn0040211	FBtr0080201	hgo	0	0.296811	0.126304	0	0.252424	0.139353	0	0.088087	0.290759	0.097983	0.20053	0.155037	0.085495	0.198427	0.656005	0.254682	0	0.093545	0.439647	1.64993	2.76326	0.321467	0.147678	0
TCONS_00001167	FBgn0032354	FBtr0080202	CG4788	30.3011	25.486	33.6843	27.6179	27.7991	30.0574	28.2625	25.6292	30.9974	30.5128	28.4818	28.4107	27.9856	24.7918	22.3844	29.0116	38.7878	38.4638	22.4445	22.4886	18.2262	25.8288	36.3785	33.0222
TCONS_00001168	FBgn0264442	FBtr0080203	ab	18.1641	14.4337	18.4824	27.1174	15.8568	10.6725	14.92	15.6026	16.8933	26.0151	20.5492	17.1975	22.0802	20.2948	12.6128	18.4958	19.6524	23.6955	15.633	15.2617	14.095	22.7502	20.3892	19.4514
TCONS_00001169	FBgn0264442	FBtr0300473	ab	0	0.626375	0.917127	0	1.00031	0.632402	0	2.47477	0.33741	1.21214	1.49888	1.7669	0.924019	0.000465	0.786928	0.659874	0	1.02851	0	0	0.000528	0.499843	0	2.16293
TCONS_00001170	FBgn0264442	FBtr0080204	ab	9.71483	3.06573	10.9815	9.95512	11.4491	10.0973	7.88594	8.26926	10.1763	15.6438	10.0633	5.78794	12.0343	1.65821	7.55789	6.33654	7.96832	9.74335	6.16619	5.73526	8.65209	6.76422	15.4502	8.79099
TCONS_00001171	FBgn0086035	FBtr0114311	snoRNA:Me18S-G642	0	0	0	0	0	0	0	0	0	0	0	0	194.933	0	0	0	0	0	0	0	0	0	0	183.356
TCONS_00001172		FBtr0080205	CG32830	0.231123	0.141913	0.226351	0.096044	0.085169	0.195849	0.289	0.160608	0.347534	0.294479	0.095507	0.152608	0.339882	0.058713	0.206981	0.264772	0.207147	0.083557	0.592441	0.389042	0.196784	0.257658	0.065698	0.165048
TCONS_00001174	FBgn0264442	FBtr0300472	ab	1.84094	1.2821	2.33792	0.017866	2.07839	2.61567	4.69797	0.933985	0.003522	0	2.65973	4.35084	1.97302	3.33253	2.19962	2.12984	1.47882	3.12416	0.0023	1.85372	1.58364	2.41538	1.79285	0.313541
TCONS_00001176	FBgn0052831	FBtr0091679	CG33695	11.5666	7.55549	12.0238	13.8314	10.8431	8.95783	10.9168	11.086	10.6253	16.09	13.9856	9.85287	11.7722	7.95774	7.82948	9.67727	11.346	13.8644	7.75618	7.50763	8.62752	11.6325	13.1839	11.6867
TCONS_00001177	FBgn0052831	FBtr0091680	CG33695	10.2459	3.56566	7.21899	8.97368	7.81218	5.68255	2.20657	5.37909	4.87869	9.73901	9.67079	4.30815	15.1308	7.49747	2.78469	4.9923	11.3292	13.0238	10.1156	1.68331	0.02567	7.82901	10.2506	12.1848
TCONS_00001178	FBgn0052831	FBtr0091682	CG33695	21.4172	34.3918	34.0304	16.3986	29.8526	30.823	27.2388	33.0268	37.7763	21.7229	23.138	34.2679	22.1578	18.3434	20.4666	24.3902	23.7587	25.5803	22.1578	18.8947	16.135	26.9174	25.4675	25.4563
TCONS_00001179	FBgn0052831	FBtr0091683	CG33695	0	0.003992	0	0	0	0	0	0	0	0	0.685885	0.801444	0	0	0.51532	1.41536	0	2.16864	0	0	1.12382	0.478167	0	0
TCONS_00001180	FBgn0052831	FBtr0091681	CG33695	0	1.22196	0	0.003489	1.64315	0.604609	4.03228	0	0.54178	3.17756	0	3.00891	1.8673	1.28131	0	1.06549	1.49476	2.50908	0	4.34746	4.1421	0	1.20608	1.30893
TCONS_00001181	FBgn0032358	FBtr0080212	Ppt2	51.1477	51.3626	56.563	51.7803	47.4581	53.0655	45.328	47.771	50.5496	53.1494	45.0798	55.4648	32.2275	30.7552	30.5688	31.946	35.0965	36.8695	26.3371	24.6365	32.8789	32.4093	28.5479	28.8677
TCONS_00001182	FBgn0020270	FBtr0080213	mre11	42.2463	37.7666	44.0534	43.8401	37.9458	32.9977	45.9148	35.9999	39.6626	47.7336	42.8136	34.1746	50.3766	38.457	34.4229	47.9464	52.9215	65.186	37.8458	33.6386	39.9125	53.3853	61.4082	56.6356
TCONS_00001183	FBgn0000287	FBtr0080235	salr	44.3324	29.823	41.9048	48.8361	39.6474	31.8329	40.8498	34.429	41.0398	63.167	47.3677	34.0401	39.2733	30.5495	24.2463	36.8553	37.9182	51.5278	24.1142	23.4585	23.0523	45.7715	43.9123	39.8372
TCONS_00001184	FBgn0000287	FBtr0080236	salr	0	0	0	0.457796	0	0.365277	0.461163	0.41445	0.358582	0	0	0.757418	0	0	0	0	0.349207	0.45201	0.861237	0	0.701772	0.29556	0.334085	0.314225
TCONS_00001185	FBgn0003313	FBtr0080237	sala	0	0	0	0	0	0	0	0	0	0	0	0.185343	1.90129	1.32407	3.81482	2.6257	0.679108	0.235636	2.11717	2.13239	3.45655	1.59473	0.342366	0.166337
TCONS_00001186	FBgn0032362	FBtr0080238	spz4	0.313609	0.254188	0.45098	0.400515	0.292434	0.274046	0.327234	0.351102	0.487173	0.744747	0.957503	0.471563	0.060901	0	0.048989	0	0	0	0.084799	0.210526	0.14557	0.268596	0	0.2083
TCONS_00001187	FBgn0032364	FBtr0080239	CG4970	0.063035	0.040179	0	0.053262	0.046401	0.768832	0.099021	0.395345	0.120379	0	0	0.131043	2.54248	0	0	1.0174	2.42904	0.157068	0.589453	0	0.945027	1.11779	0.060792	1.61014
TCONS_00001188	FBgn0032365	FBtr0100456	CG14929	0	0	0	0	0.085297	0.588268	0.245473	0.095824	0	0	0	0	0.475655	0	0	0.27288	0.907156	0	0.213712	0	0.350651	0.285396	0.254586	0.528205
TCONS_00001189	FBgn0085191	FBtr0302420	CG34162	0	0.173213	0	0.11472	0.316002	0.629225	0.112247	0.586754	0.089395	0.113921	0	0.192869	1.39234	0	0	0.540386	0.850076	0.358747	0.136973	0	0.096832	0.336464	0.391853	1.47304
TCONS_00001190	FBgn0015400	FBtr0080252	kek2	0.973458	0.254959	0.433997	0.537623	0.415879	0.48488	0.201295	0.300731	0.455862	0.46886	0.460498	0.347698	0.839593	0.964619	0.680322	0.5052	0.161771	0.260534	6.14395	1.45997	2.22429	0.412301	0.098252	0.128231
TCONS_00001191	FBgn0032371	FBtr0080253	CG4983	0	0.232671	0	0	0.451612	7.39941	0.273761	1.47367	0.624604	0.092068	0	2.18409	13.3518	0	0	4.18853	10.7202	0.93292	3.84385	0	2.8584	3.93155	1.63496	9.1244
TCONS_00001192	FBgn0032372	FBtr0080254	CG4988	0	0.343868	0	0.246659	0.711781	5.11388	0.480128	1.63269	0.613465	0.125727	0	1.22692	7.46356	0	0	3.83165	6.87484	0.580246	2.87021	0	3.75592	3.12796	1.54506	7.7664
TCONS_00001193	FBgn0032373	FBtr0080255	CG12602	1.08435	0.264167	0.093631	0	0.043174	0.101692	0.718383	0.178532	0	0	0.049684	0.075972	2.58516	3.83623	2.72469	2.11043	0.075429	0.231176	0.674511	0.348375	2.32938	0.602367	0.254373	0.252637
TCONS_00001194	FBgn0032374	FBtr0300370	CG14931	0	0.120304	0	0	0.288585	2.69879	0.463762	0.287597	0.124224	0.162305	0	0.529473	4.50771	0.109049	0	1.10706	3.74158	0.308692	1.9506	0	1.94236	2.18291	0.722974	4.07061
TCONS_00001195	FBgn0032375	FBtr0300384	CG14932	0	0.00053	0	0	0.000649	0.0006	0.630696	0.000614	0.000455	0.000797	0	0.250699	2.81653	0	0	1.06064	1.90161	0	0.000463	0	0.000351	0.000474	0.750029	2.29273
TCONS_00001196	FBgn0032375	FBtr0300385	CG14932	0	0.253051	0	0	0.450353	0.349346	2.2e-05	1.24949	0.367923	0.169872	0	0	0.450917	0	0	0.000385	0.00016	0	1.17012	0	1.24361	1.10036	6.4e-05	0.735398
TCONS_00001197	FBgn0261056	FBtr0301936	Sfp33A4	0	0	0	0	0	0	0	0	0	0	0	0	0	0	0	0	0	0	0	0	0	0	0	0
TCONS_00001198	FBgn0259963	FBtr0300309	Sfp33A2	0	0	0	0	0	0	0	0	0	0	0	0	0	0	0	0	0	0	0	0	0	0	0	0
TCONS_00001199	FBgn0259964	FBtr0300310	Sfp33A3	0	0	0	0	0	0	0	0	0	0	0	0	0	0	0	0	0	0	0	0	0	0	0	0
TCONS_00001200	FBgn0051704	FBtr0080273	CG31704	0	0	0	0	0	0	0	0	0	0	0	0	11.8435	5.73311	11.0843	15.7699	0	0	26.4222	7.09066	0.854715	4.6891	0	0
TCONS_00001201	FBgn0040968	FBtr0080274	CG14933	1.69589	1.75854	1.07519	2.15423	1.53288	2.47254	0.880809	2.10146	0.719233	1.06479	0.821481	2.01882	12.2847	37.7162	27.409	19.7043	3.30064	1.69131	22.9142	27.4553	24.3576	3.62066	3.18568	2.96125
TCONS_00001202	FBgn0032381	FBtr0080275	CG14934	0	0	0	0	0	0	0	0	0	0	0	0	0.192694	0	0	0.048631	0	0	0.048201	0.09646	0.284888	0	0	0
TCONS_00001203	FBgn0032382	FBtr0080276	CG14935	0.225714	0.01768	0.107076	0.650618	0.043168	0.046622	0.268022	1.234	0.0404	0.599326	1.31177	0.802892	4.84843	14.9155	10.7936	0.009972	0.562272	1.26187	9.61206	10.6999	10.5873	0.062489	1.41876	2.49609
TCONS_00001204		FBtr0080277	CG14935	0.47173	1.24058	0.873584	0.673844	0.845696	1.08547	1.80005	0.000266	0.781175	0.612828	0.133365	0.007436	6.25757	0.009771	7.49594	9.69364	0.524344	0.003823	0.357443	3.12963	8.70869	4.49285	1.30185	0.001407
TCONS_00001205	FBgn0026392	FBtr0080278	Or33a	0	0	0	0	0	0	0	0	0	0	0	0	0	0	0	0	0	0	0	0	0	0	0	0
TCONS_00001206	FBgn0026391	FBtr0080279	Or33b	0	0	0	0	0	0	0	0	0	0	0	0	0	0	0	0	0	0	0	0	0	0	0	0
TCONS_00001207	FBgn0026390	FBtr0080280	Or33c	0	0	0	0	0	0	0	0.139413	0	0	0	0	0	0	0	0	0	0	0	0	0	0	0	0
TCONS_00001208	FBgn0005664	FBtr0080281	Cry	0	0	0	0	0	0	0	0	0	0	0	0	0	0	0	0	0	0	0	0	0	0	0	0.031939
TCONS_00001209	FBgn0032385	FBtr0080282	CG16964	0	0.807338	0.205461	0	0	8.17382	0.524101	2.15767	0.893333	0.265861	0	2.66054	7.32131	0	0	2.86706	7.06529	0.794761	3.03658	0	2.13777	4.41723	0.671356	8.21986
TCONS_00001210	FBgn0032387	FBtr0080284	CG16965	0	0.044353	0	0	0.105029	0	0	0	0	0	0	0	0	0	0	0	0	0	0	0	0	0	0	0
TCONS_00001211	FBgn0085192	FBtr0112354	CG34163	157.56	257.18	216.043	168.422	236.082	226.026	165.675	236.051	222.879	137.564	181.745	227.444	117.389	118.586	110.212	119.187	192.724	170.259	118.579	86.3953	104.397	144.24	154.498	151.99
TCONS_00001212	FBgn0032390	FBtr0080285	dgt2	118.271	128.507	124.35	123.482	130.285	113.687	117.674	121.099	130.075	119.763	117.114	122.9	111.808	85.1214	68.164	107.485	146.429	136.734	87.1295	70.8238	75.264	121.102	127.318	123.01
TCONS_00001213	FBgn0032391	FBtr0080286	escl	14.8756	16.0516	20.5464	17.8119	19.7882	17.7973	14.797	14.7301	21.2591	18.9399	17.1089	19.2409	10.8815	11.7713	11.5551	13.3313	17.4263	19.4042	9.55023	10.1357	12.2663	13.0529	16.0487	13.8097
TCONS_00001214	FBgn0032391	FBtr0100626	escl	1.4093	0	0.35966	0.000438	0.000341	0.000432	0.003184	2.13314	0	1.18319	0.000254	0	1.30417	0	0.000292	0.000201	0	1.27764	2.96756	0.845476	0.000252	2.31594	0.000173	2.20018
TCONS_00001215	FBgn0051866	FBtr0080287	Ada1-2	4.65216	6.4841	5.56704	5.62257	5.07966	5.50911	4.37949	6.92169	4.20559	5.36909	4.69224	6.06069	3.15968	3.21658	3.11693	3.84845	5.07737	3.90166	4.23171	2.83627	2.80748	3.86109	4.71057	3.32574
TCONS_00001216	FBgn0051864	FBtr0080288	CG31864	4.73031	3.63119	5.76103	5.05219	5.28238	3.53859	7.24715	5.40606	3.56267	6.49068	6.08	4.65635	4.19314	4.24863	3.53295	5.22052	6.55485	4.03435	5.86232	4.14936	4.37636	5.74604	5.66613	5.89426
TCONS_00001217	FBgn0051865	FBtr0080289	Ada1-1	0.133489	0.089712	0.139114	0	0	0	0	0	0	0	0.114617	0	1.48855	1.02691	0.912389	2.167	1.54176	1.34997	1.845	1.12855	0.971841	1.26029	0.784885	1.67233
TCONS_00001218	FBgn0032393	FBtr0080290	CG12264	32.5972	30.7222	32.7458	35.3671	33.9029	29.5347	36.7593	33.55	28.5757	39.7297	34.079	29.7075	42.2475	37.7298	37.214	37.7292	39.0331	41.4179	37.8111	35.2869	36.6618	37.2964	38.0245	40.3718
TCONS_00001219	FBgn0014019	FBtr0080291	Rh5	1.54412	1.0507	1.07477	1.09912	0.864324	1.11315	1.48737	1.23203	1.35919	1.81165	1.08165	0.503603	1.7987	1.44932	1.32099	1.76357	2.48517	0.795149	2.11832	1.34728	4.94016	1.10371	1.15997	1.3361
TCONS_00001220	FBgn0010497	FBtr0080292	l(2)01810	16.5754	8.26101	10.8248	10.4123	13.2959	17.2223	8.84209	9.78829	10.5213	15.4335	15.1401	14.7437	15.1428	16.0859	16.2246	15.0235	11.9226	12.4807	12.8089	14.6902	16.3721	15.6776	12.7673	11.4964
TCONS_00001221	FBgn0042126	FBtr0289986	CG18788	0	0.108423	0.043296	0.146149	0	0.433658	0.285307	0.391993	0.205118	0.375665	0.076325	0.217368	1.26164	0.245827	0.204048	0.535074	0.784094	0.325071	0.178175	0.046979	0.401878	0.381286	0.218614	1.21922
TCONS_00001223	FBgn0032402	FBtr0080294	CG14945	0	1.5988	0.447492	1.05012	0.026582	3.49156	0.863557	0.029451	0.340332	0.758357	0.385609	0	1.07445	7.37771	5.09488	2.04655	1.7425	0.623249	1.41997	1.05381	0.416365	2.44754	1.53787	0.596262
TCONS_00001226		FBtr0113037	CG5317	4.74021	3.52117	3.65289	4.09479	2.64563	3.02693	5.16537	3.17392	3.0043	4.74526	4.98316	3.78692	4.20874	2.81604	3.46561	3.3679	4.22059	6.34276	2.33545	3.49756	3.16751	4.51239	3.74284	3.16269
TCONS_00001227	FBgn0032406	FBtr0080297	CG14947	0.206295	0	0	0	0	0	0	0	0	0	0	0	0	0	0	0	0	0	0	0.115405	0	0	0.131579	0
TCONS_00001228	FBgn0032407	FBtr0080326	CG5325	135.408	134.793	113.393	124.199	129.228	114.401	135.431	122.442	115.426	132.608	130.501	117.716	84.9347	76.2083	63.3073	81.016	96.8264	92.3241	84.4035	71.5438	63.0613	85.9782	82.5026	85.101
TCONS_00001229	FBgn0032407	FBtr0080327	CG5325	0	0.890965	0	0	0	0	0	1.25056	0.848211	0	0	0	0	0	1.47557	0.592707	0	0	1.25612	0	0	0.586202	0.741095	1.14299
TCONS_00001230	FBgn0028707	FBtr0110911	Mt2	15.3677	14.2868	14.9361	8.81979	12.1096	17.4342	15.2742	11.6585	12.4208	14.6161	17.5881	12.0027	12.5751	8.8588	12.6186	10.5047	16.5259	10.4507	6.92802	7.67301	5.03504	12.7874	5.74067	14.7449
TCONS_00001231	FBgn0028707	FBtr0080329	Mt2	0.003042	0.000626	1.96536	5.94592	0.000216	0.000398	0.011874	0.000152	2.92029	0.004417	0.000985	0.000207	0.001595	3.2548	0.001517	0.001851	0.000629	5.99321	3.84974	0.000875	5.70576	0.001998	7.81389	0.009796
TCONS_00001232	FBgn0032409	FBtr0080330	Ced-12	18.3479	11.7395	13.617	18.951	15.1363	13.3112	13.1241	13.4037	13.225	20.1149	15.9092	16.5426	16.2631	13.6096	12.8054	16.8385	16.0528	15.9959	14.2412	13.1701	13.532	14.9404	14.4224	13.3823
TCONS_00001233	FBgn0027081	FBtr0080331	Aats-thr	158.242	134.24	152.766	157.671	141.889	125.168	143.285	130.302	143.679	177.356	142.705	133.004	160.142	116.185	110.051	152.741	160.188	182.631	126.645	110.872	111.242	156.926	155.822	149.07
TCONS_00001234	FBgn0027081	FBtr0080332	Aats-thr	11.7259	9.24486	12.7767	10.6686	11.6975	9.24517	9.03901	9.72697	11.4747	12.194	10.0743	12.5371	9.65015	7.93948	7.30672	9.57037	10.774	9.48752	8.5689	8.24693	7.82104	13.6177	9.85784	12.3257
TCONS_00001235	FBgn0027081	FBtr0080333	Aats-thr	1.34773	0	0.756951	3.06777	1.46281	2.21292	1.36397	1.71619	0.414477	2.83666	5.29705	1.80998	1.25603	2.84453	3.42172	0.924743	3.56164	2.36884	0	0	3.66901	3.24879	0	0.768303
TCONS_00001236	FBgn0263234	FBtr0080334	CG16996	0	0.321744	0	0	0	0	0.138672	0.25043	0	0	0	0.117114	116.022	91.3303	66.8013	17.8392	0	0.132462	75.1412	171.461	105.192	40.4972	0	0
TCONS_00001237	FBgn0263235	FBtr0302854	CG16997	0.207682	0.13718	0.315331	0.176149	0.162589	0.234685	0	0	0.500054	0	0.37217	0.133928	16.6192	8.80155	7.76073	3.69722	0	0.155056	13.7331	17.8748	12.4329	3.90135	0	0.210063
TCONS_00001238	FBgn0032414	FBtr0080336	CG17211	32.4975	16.5011	35.1948	32.8941	26.1421	26.4067	17.6758	22.2029	25.7598	37.116	28.026	33.6679	20.4329	13.9145	16.7914	21.1443	25.455	31.9781	17.7376	16.8632	18.8175	26.971	28.1465	24.6548
TCONS_00001239	FBgn0032416	FBtr0080337	Gr33a	0	0	0	0	0	0.070115	0	0.087435	0	0	0	0	0.084778	0	0	0	0	0	0	0	0	0	0.073428	0
TCONS_00001240	FBgn0051760	FBtr0080338	CG31760	6e-06	0	0.017716	0	0.074866	0.174014	0	0	0.043004	0	0.029169	0.059834	0.175617	0.532164	0.177731	0.07796	0.047726	3e-06	0.046101	0.000421	0.514657	0	0	2e-05
TCONS_00001242	FBgn0051860	FBtr0080340	CG31860	0	0.044087	0	0	0.105973	0.926541	0.057232	0.49063	0.09234	0	0	0	1.39876	0	0	0.126838	2.03036	0	0.192039	0	0.520771	0.578349	0.09838	0.926952
TCONS_00001243	FBgn0051760	FBtr0301019	CG31760	0	0	0	0	0	0.029527	0	0.20231	0	0	0	0.058517	0.000801	0.0007	0.000728	0.000797	0.00094	1e-06	3.75773	0.504451	0.000555	0.220039	0.08513	0.236907
TCONS_00001244	FBgn0032419	FBtr0080341	CG17217	0.289967	0.186871	0.335624	0.247594	0	4.3493	0	1.57807	1.50554	0.993816	0.526256	0.200613	4.19806	0.704519	0.60871	2.34193	6.08823	0.77232	1.88868	0.338386	2.02083	2.47274	1.19224	4.64484
TCONS_00001245		FBtr0080343	CG17218	0	6.02401	6.51168	9.81681	6.64501	8.6147	2.31037	0	8.55619	2.93274	3.37681	18.2188	4.43087	12.1123	8.4179	3.56648	9.15039	5.35619	3.98362	0	8.61426	0	4.95914	11.2095
TCONS_00001246	FBgn0032421	FBtr0080342	CG17218	254.007	245.411	246.707	241.073	251.677	261.952	221.787	241.11	252.455	205.3	238.315	269.936	138.146	112.269	96.0399	126.034	203.501	205.777	115.133	97.1004	94.4106	147.088	173.986	189.151
TCONS_00001247	FBgn0000114	FBtr0080344	aret	0	0.244163	0	0.12165	0.774619	4.60492	0.768275	2.12461	0.656391	0.317449	0	1.64112	10.2925	0.394873	0.538142	3.43294	7.70268	0.754324	4.83451	0.912693	3.13205	3.68717	1.42995	7.13703
TCONS_00001248	FBgn0051759	FBtr0290240	CG31759	2.92466	4.26645	11.6944	5.44996	7.94531	7.08877	1.96453	8.42064	7.20052	3.92182	4.48854	8.63777	2.17523	3.05917	3.07887	4.49101	7.32577	5.00535	3.85699	4.64633	2.92669	5.09522	6.30085	8.51427
TCONS_00001249	FBgn0051759	FBtr0290239	CG31759	7.99756	5.29758	3.78587	6.66405	2.50974	6.61306	6.10981	1.98011	4.86723	10.8529	5.35056	5.67228	6.31473	4.00001	5.46819	3.73315	5.33136	9.09598	2.48627	3.86787	6.14302	3.37834	4.96948	3.26656
TCONS_00001250	FBgn0000114	FBtr0080345	aret	0	0	0	0.129004	0	0	0	0	0	0	0	0	0	0.005266	0.211386	0	0	0	0	0	0	0	0	0
TCONS_00001251	FBgn0000114	FBtr0080346	aret	0	0	0	0.001892	0	0	0	0	0	0	0	0	0	0.000112	0	0	0	0	0	0	0	0	0	0
TCONS_00001252	FBgn0000114	FBtr0300567	aret	0	0	0.031561	0	0	0	0	0	0	0	0.050501	0	0	0.610368	0.000524	0	0	0.038905	0	0	0.328722	0	0	0
TCONS_00001253	FBgn0000114	FBtr0080347	aret	0	0	0	0	0	0	0	0	0	0	0.00041	0.070238	0.254902	0.124603	0.122091	0.064242	0	0	0	0.266583	0.223174	0.106108	0	0.061459
TCONS_00001255	FBgn0051862	FBtr0080350	CG31862	0	0	0	0	0	0	0	0	0	0	0	0	0	0	0	0	0	0	0	0	0	0	0	0
TCONS_00001256	FBgn0262475	FBtr0080351	bru-2	0	0.305445	0	0.260795	0	0	0	0	0	0.415525	0	0	0	0.000106	0	0	0	0	0	0.144224	0.175176	0	0	0.000212
TCONS_00001257	FBgn0262475	FBtr0080353	bru-2	0	0.102724	0.360836	0.827427	0.665211	0.708604	0.143554	0.103841	0	0.471406	0.602598	0	0.904669	0.189646	1.26883	2.07476	0.004331	1.19841	0	0	0.395599	1.36876	0.37046	0.135919
TCONS_00001258	FBgn0262475	FBtr0110957	bru-2	1.63191	0.471943	1.13022	0.49543	1.5059	0.270318	1.22273	1.13087	1.26669	1.30441	1.31244	1.31256	1.23157	0.001379	0.58448	0.00038	1.68292	1.00016	0.000734	1.52521	2.00444	0.415735	0.545976	0.001389
TCONS_00001260	FBgn0262475	FBtr0080352	bru-2	0	0.002108	0	0.000163	0	0	0	0	0	0.002695	0	0	0	0.35483	0	0	0	0	0	0.001535	0.001154	0	0	0.197064
TCONS_00001261	FBgn0032424	FBtr0080354	CG17010	0	0.072211	0.061432	0.093182	0	2.53661	0.538204	1.50118	0.641488	0.095545	0	0.763695	4.81644	0	0	1.55882	5.70336	0.34976	1.98133	0	1.53554	1.91481	0.869975	4.04167
TCONS_00001262		FBtr0080356	CG31763	1.62499	2.57264	2.9684	3.59139	4.72343	3.85931	6.28576	0.452708	2.2945	2.23505	3.42694	4.00666	4.72145	3.49307	4.39341	5.23967	5.56002	6.23765	7.02499	2.11947	4.03153	3.08954	6.22634	2.34703
TCONS_00001263	FBgn0041195	FBtr0080365	Pkd2	0	0.269193	0	0	0.570339	0.942646	0.467075	0.822576	0.39915	0.28007	0.042402	0.328622	4.03664	0.026687	0.03004	1.01576	2.46799	0.115191	1.12684	0	0.677816	0.882493	0.552502	3.0118
TCONS_00001264	FBgn0032428	FBtr0080366	CG6405	0.669851	0.741159	0.255601	0.653222	0.889994	1.41756	0.405748	1.32142	0.527885	0.161693	0.873842	0.378766	3.68032	1.66316	0.755387	2.06183	3.59221	2.11502	1.08855	1.01456	1.99829	2.51749	2.10028	3.92583
TCONS_00001265	FBgn0032430	FBtr0080367	CG6388	44.2968	34.0735	43.1299	42.4625	38.7544	36.1793	39.5251	34.6629	40.873	50.2933	40.7342	45.5432	43.6773	36.8056	37.4387	45.5113	44.9242	55.0367	39.0349	34.3078	32.9706	46.3272	42.7993	47.8927
TCONS_00001266	FBgn0020443	FBtr0080369	Elf	125.908	98.1257	137.635	129.789	126.996	117.275	96.6196	113.701	133.05	158.46	126.121	130.022	109.062	93.3878	89.3759	106.968	110.232	136.742	80.5856	90.6695	95.1174	110.039	116.195	106.436
TCONS_00001267	FBgn0032435	FBtr0080370	Oatp33Eb	0	0.149685	0	0.050191	0	0.106677	0.097685	0	0	0	0	0.04056	1.89373	1.78721	1.60507	0.867469	0	0	0.796053	0.932065	1.1407	0.466542	0.071909	0
TCONS_00001268		FBtr0080371	CG17024	0	0.088738	0	0	0	0	0.113316	0	0.090474	0	0	0	0	0	0	0	0	0	0	0	0	0	0	0.082248
TCONS_00001269	FBgn0085424	FBtr0112642	nub	16.0227	10.1802	12.9309	16.4267	13.2591	11.7162	13.1766	10.4627	14.4109	20.2926	18.1619	13.9585	14.9409	11.8601	13.1355	13.9046	16.2115	20.1251	9.84851	10.5843	10.9325	21.4348	23.8173	23.868
TCONS_00001270	FBgn0085424	FBtr0112643	nub	15.8053	16.3868	23.4036	19.7125	18.0095	16.7023	16.9172	20.1484	22.3483	22.6775	21.207	18.9109	20.6501	14.2551	13.7577	14.4229	17.8066	27.0597	12.8948	12.6601	14.1371	20.6044	23.983	21.0909
TCONS_00001271	FBgn0004394	FBtr0080392	pdm2	4.58678	3.46175	5.12079	5.63768	4.95376	3.61437	4.12794	3.95662	4.90771	6.44154	5.53714	5.34953	5.58653	4.57169	4.30364	4.73417	5.26279	7.41184	4.15674	4.41755	4.16951	7.9412	8.61624	9.12767
TCONS_00001272	FBgn0004394	FBtr0080393	pdm2	0	0	0	0.3822	0	0.171146	0.52863	0	0	1.02887	0.431638	0.205224	1.5168	0.343585	0.570293	0.31752	0.462775	0.787762	0.21592	0.550669	0.999631	1.27323	1.00099	1.04449
TCONS_00001273	FBgn0032445	FBtr0080394	CG6153	44.3782	46.7463	49.4644	44.0119	46.8861	43.855	46.947	44.8294	50.112	45.6918	38.3311	46.009	53.3688	43.6908	41.4047	48.022	55.2106	57.1311	43.986	34.2241	39.4453	47.4394	50.5441	53.9561
TCONS_00001274	FBgn0032445	FBtr0300275	CG6153	0	0	0	0.000983	0	0	0	0	0	0.087226	0	0	0	0	0	0	0	1.17727	0	1.24972	0	0	0	0
TCONS_00001275	FBgn0032447	FBtr0080395	PICK1	1.54215	2.59012	1.83299	0.902365	2.02098	2.06514	2.32712	2.15445	1.63836	2.33196	2.43597	1.45847	5.64978	2.86943	2.53733	3.8654	6.69217	3.84193	4.89168	2.02895	2.83574	4.29284	4.30822	4.75504
TCONS_00001276	FBgn0032447	FBtr0080396	PICK1	2.6e-05	0	0.271917	1.01132	0.320578	0	0.048904	0	0.421063	0.000403	6.7e-05	0.000186	0.00013	0.00335	0	0.785962	0.000209	1.14503	0.67163	1.0518	1.71986	0.804899	0.696491	1.18646
TCONS_00001277	FBgn0032451	FBtr0080397	spict	49.0832	42.5011	44.1036	46.2558	43.1102	44.5427	46.0193	43.5441	43.7489	52.128	45.4624	48.8177	59.9016	52.8534	51.9769	62.7429	71.8827	75.2627	53.4624	46.4345	49.5127	66.8454	58.3091	60.0669
TCONS_00001278	FBgn0032453	FBtr0080398	CG6180	450.17	464.646	430.45	490.36	418.421	430.197	426.556	405.562	460.953	411.749	452.337	461.187	330.592	313.742	295.902	359.577	503.053	474.363	296.866	273.167	280.052	385.809	405.89	405.751
TCONS_00001287	FBgn0032456	FBtr0090027	MRP	6.06771	2.09513	3.40044	5.64483	1.6261	2.33011	3.00769	1.12266	2.52941	3.75891	1.21376	2.91138	1.2497	1.23169	0.749229	1.57358	1.03295	0.954676	0.622897	0.49365	1.88703	1.60689	2.46285	2.05344
TCONS_00001295	FBgn0032456	FBtr0090013	MRP	0.021781	0	0.003045	0.010892	0.023249	0.031169	0.006924	0.060014	0.019076	0.04081	0	0.016645	0.110683	0.105686	0.120962	0.014998	0.024897	0.105084	0.082404	0.018992	0.124972	0.03338	0.014774	0.005637
TCONS_00001296	FBgn0032456	FBtr0090014	MRP	13.6492	11.1812	17.1294	15.9791	14.5858	11.3372	11.7666	10.7978	11.1903	21.9798	17.2984	13.8506	9.58495	6.94831	6.48818	10.6208	11.3838	12.3717	8.34443	9.05792	7.28792	9.30709	10.1368	8.48666
TCONS_00001297	FBgn0032456	FBtr0090015	MRP	1.06456	0	0.24876	0.719878	0.619721	0.435248	0.287597	0.50755	0.47095	0.882176	0	1.01002	1.8117	0.885272	1.09479	1.14267	1.7519	1.69727	0.576576	0.926627	0.820613	0.654826	0.518771	0.209711
TCONS_00001298	FBgn0032456	FBtr0090016	MRP	0.137969	0	0.026862	0.119596	0.109494	0.099527	0.061511	0.107513	0.192908	0.165858	0	0.178306	0.735846	0.278767	0.195117	0.294603	0.438792	0.333312	0.144219	0.132468	0.230351	0.241502	0.159922	0.061937
TCONS_00001299	FBgn0032456	FBtr0090017	MRP	0.045113	0	0.003466	0.037137	0.012105	0.036152	0	0.015795	0.010795	0.05843	0	0	0.071456	0.072558	0.050892	0.061972	0.025991	0.176038	0.03004	0.083675	0.029055	0.021796	0.041338	0.00635
TCONS_00001300	FBgn0032456	FBtr0090018	MRP	0	0	0.009654	0.024259	0.037826	0.010715	0.007236	0.015536	0	0.027465	0	0.036117	0.356259	0.071143	0.048775	0.064447	0.078555	0.026785	0.053053	0	0.041483	0.071195	0	0.012125
TCONS_00001301	FBgn0032456	FBtr0090019	MRP	0.023097	0	0.010495	0.060883	0.012135	0.011707	0	0.04869	0	0.013345	0	0.018977	0.149664	0.112041	0.106501	0.03122	0	0.056483	0.041476	0.128487	0.029361	0.070128	0.007848	0.01314
TCONS_00001302	FBgn0032456	FBtr0090020	MRP	0.155885	0	0.052181	0.044535	0.175459	0.063475	0.050373	0.140304	0.142012	0.206846	0	0.140155	0.583578	0.2653	0.394355	0.294862	0.498794	0.577402	0.195596	0.315204	0.192865	0.369601	0.110785	0.089751
TCONS_00001303	FBgn0032456	FBtr0090021	MRP	0.314152	0.228901	0.238681	0.29051	0.625053	0.885247	0.343538	1.41118	0.520689	1.1698	0.636014	0.253763	0.64296	0.89474	0.768736	0.161393	0.184648	0.835848	1.32215	0.204948	1.15893	0.54827	0.334367	0.268801
TCONS_00001304	FBgn0032456	FBtr0090022	MRP	1.87997	1.8141	1.9997	2.851	2.78766	2.77292	2.71219	2.50513	4.75837	4.55379	2.86032	2.643	4.074	2.27179	1.24799	2.88926	2.99151	2.59231	2.26209	1.37221	2.12467	3.61869	3.28846	2.67319
TCONS_00001305	FBgn0032456	FBtr0090023	MRP	0	0.49242	0.75962	0.595622	0.998372	0.316455	0.351779	0.378204	0	0.814757	0	0.544583	2.01909	0.612026	0.319671	0.675615	0.572805	0.215961	0.862686	0	0.399755	1.14614	0	0.559755
TCONS_00001306	FBgn0032456	FBtr0090024	MRP	0.334233	0.48294	0.837027	1.50879	0.338401	0.355857	0	1.16267	0	0.41094	0	0.293519	0.873597	0.953528	0.691178	0.329704	0	0.472239	0.68683	1.34831	0.295071	1.12861	0.18356	0.613552
TCONS_00001307	FBgn0032456	FBtr0090025	MRP	2.12006	1.80812	3.83429	1.10572	4.29099	1.78798	2.25274	3.12875	3.58769	5.54412	6.2548	2.07528	3.22521	2.17623	2.4438	2.90726	3.40699	4.36101	2.97128	3.21021	1.79781	5.44993	2.32812	3.75585
TCONS_00001308	FBgn0032456	FBtr0090026	MRP	0.678697	0	0.282365	0.914842	0.340017	1.05116	0	0.396696	0.296277	1.66351	1.04457	0	0.419218	0.623516	0.334795	0.633389	0.191676	1.37111	0.500538	0.881384	0.285652	0.365442	0.916249	0.297168
TCONS_00001309	FBgn0032456	FBtr0090028	MRP	0	0	0.013257	0.01143	0.024495	0.01055	0	0	0	0.013412	0	0.035094	0.102347	0.017653	0.074284	0.014455	0	0.027528	0.029013	0.041915	0.042264	0.031724	0.042197	0
TCONS_00001310	FBgn0032456	FBtr0090029	MRP	0	0	1.00694	0.289922	0.652551	0.310284	0	0	0	0.393625	0	0.529021	0.60295	0.157007	0.481355	0.15258	0	0.220581	0.481067	0.449846	0.407321	0.523937	0.935111	0
TCONS_00001311	FBgn0040508	FBtr0100494	ACXC	0	0.001514	0	0.001706	0.001666	0.002228	0	0.001969	0.002204	0.002145	0	0.002163	0.000189	0.002101	0	0.001173	0.001593	0.002004	0.001218	0	0.58005	0.000725	0.001683	0.000178
TCONS_00001312	FBgn0040508	FBtr0080413	ACXC	0	0.176614	0	0.038427	0.425768	2.89708	0.472101	0.973167	0.123201	0.11903	0	0.757029	6.00568	0.02399	0	1.3559	4.90799	0.465057	1.36499	0	0.59941	1.86157	1.00104	4.9075
TCONS_00001313	FBgn0040509	FBtr0080414	ACXB	0	0	0	0	5e-06	0	0.000184	1.8e-05	0.000109	0	0	0.07395	0.230751	0	0	0	0.927056	0.041654	0.025059	0	0	0.208714	0.015996	0.470092
TCONS_00001315	FBgn0040510	FBtr0080415	ACXA	0	0.030696	0	0.208834	0.148701	1.63386	0.122484	0.761811	0.224294	0.083479	0	0.308983	3.02835	0	0	1.32815	3.20498	0.246441	0.732626	0	0.465075	1.30151	0.399701	3.18879
TCONS_00001316	FBgn0040506	FBtr0080416	ACXE	0	0.062621	0	0	0.113179	0.153069	0.081406	0.118188	0.063326	0.16879	0	0.034022	0.451956	0	0	0.132246	0.417385	0	0.129231	0	0.129903	0.264353	0.129192	0.394515
TCONS_00001317	FBgn0032462	FBtr0273445	CG16800	0.287025	0.340835	0.267478	0.498112	0.090171	0.213945	0.123412	0.094837	0.233238	0.12355	0.126866	0.165851	2.15786	2.16453	1.57745	3.69135	3.9508	7.5911	1.82437	1.87481	2.15234	3.33562	3.05858	2.9894
TCONS_00001318	FBgn0263598	FBtr0080418	Vha68-2	120.825	88.7425	107.214	129.827	112.573	95.3424	75.915	102.546	102.182	133.146	128.482	103.725	163.821	183.473	154.612	175.658	118.932	140.584	129.598	146.249	155.633	153.301	117.184	125.347
TCONS_00001319	FBgn0263598	FBtr0080419	Vha68-2	21.1761	0	0	15.9093	0	0	43.0688	0	0	40.9754	8.77628	0	11.8052	17.9505	19.885	0.376195	2.29976	9.15403	8.01367	9.7028	8.69363	0.002678	9.86851	0.506254
TCONS_00001320	FBgn0263598	FBtr0080420	Vha68-2	0	2.66379	0.987794	3.17477	0	0.998718	1.47518	0	1.21172	0	4.95248	0	2.69301	1.04958	1.12944	0	2.56293	2.69268	0.968756	0	0	1.56069	8.66217	2.94564
TCONS_00011494	FBgn0036807	FBtr0114373	CG6893	0	0	0	0.25813	0.113031	3.43752	0.752394	0.709091	0.201302	0	0	0.965271	4.22209	0	0	1.07263	3.79487	0.250322	0.708861	0	0.807787	0.979958	0.477406	3.24028
TCONS_00001322	FBgn0021796	FBtr0080422	Tor	21.7208	9.66619	18.5151	24.1985	15.4279	13.2438	15.1236	12.678	14.1093	33.1186	22.7911	16.2821	18.602	12.4664	12.4692	17.939	15.6957	19.9961	12.7234	12.1793	13.394	18.4502	17.5347	16.4971
TCONS_00001323	FBgn0032470	FBtr0301366	CG5142	0.348164	0.218442	0.203084	0.345953	0.210706	0.290576	0.195038	0.128102	0.170892	0.150242	0.357286	0.073092	0.297614	0.257237	0.139977	0.131233	0.11028	0.0442	0.153366	0.215585	0.17264	0.097189	0.180774	0.030396
TCONS_00001324	FBgn0032471	FBtr0080431	CG5122	0.034008	0.069867	0.022222	0	0.110478	0.950251	0.250803	0.453738	0.170719	0.08506	0	0.264065	2.49989	0.021516	0.023264	0.917032	2.20118	0.146498	0.585786	0.020672	0.685766	0.796077	0.34908	2.22936
TCONS_00001325	FBgn0028410	FBtr0080432	Pk34A	0	0.186553	0	0	0.110226	0.944502	0.692458	0.811204	0.449063	0.240754	0	0.095327	4.29732	0	0	0.700959	1.90471	0	0.445484	0.07981	0.340326	1.08961	0.372946	3.17622
TCONS_00001326	FBgn0032473	FBtr0080433	CG5204	0.119394	0.150625	0.226214	0.050616	0.221922	0.287849	0.248172	0.312598	0.228593	0.257649	0.258717	0.081594	2.15973	0.099717	0.076097	0.640724	1.25494	0.237802	0.747954	0.063526	0.223079	0.830325	0.222357	1.5451
TCONS_00001327	FBgn0024291	FBtr0080434	Sir2	35.9263	25.2271	34.5653	40.8518	32.142	30.8562	28.4687	28.9666	33.0704	45.6167	36.3258	32.9493	38.4355	28.6286	27.2337	32.9252	35.7056	45.0093	24.485	26.4158	27.0461	33.017	37.3417	32.0761
TCONS_00001328	FBgn0032476	FBtr0080435	CG5439	34.0485	27.0337	27.7109	34.7031	27.4439	25.4257	31.0731	26.3401	28.4798	36.0925	35.0937	27.5102	34.1305	24.4929	23.5123	30.4236	31.1022	34.718	27.5725	23.8964	21.1905	30.1158	31.6995	32.4625
TCONS_00001329	FBgn0032477	FBtr0080436	CG5287	14.5914	8.10651	11.6279	13.5953	10.9394	8.35904	11.973	10.9948	9.55313	17.0398	11.1332	12.6449	2.96081	0.551267	0.559064	2.63321	1.89914	1.54893	2.38988	0.702675	2.15395	3.10665	1.39894	0.010346
TCONS_00001331	FBgn0032478	FBtr0080437	CG5458	0	0	0	0	0	0.516799	0	0.00085	0	0	0	0	3.13926	0	0	0	5.13895	0	0.001974	0	0	0.002768	0.14417	3.67335
TCONS_00001332	FBgn0032480	FBtr0080438	Edem2	29.1317	21.8519	29.591	30.7095	25.914	27.2318	22.6492	23.2445	24.1451	34.5005	27.9	27.4751	23.704	21.0158	18.7448	26.2346	26.171	27.4477	19.0302	19.2755	21.5895	24.2733	23.4644	22.8824
TCONS_00001333	FBgn0032482	FBtr0080439	Pect	1.99491	0	0	0.002075	0.007699	3.52823	3.08513	1.1774	0.822194	1.41218	1.59488	0.02291	7.13681	4.61161	6.24691	4.164	2.30227	1.70461	5.38954	7.1169	9.95796	2.11268	0.003954	0.000801
TCONS_00001334	FBgn0032482	FBtr0080440	Pect	0.000697	2.48556	1.51161	0.001227	7.29382	7.61015	6.32758	2.21667	2.51402	1.97841	0.001236	2.26248	14.2102	0.000699	1.46793	8.41193	15.6743	1.62567	2.94135	2.8757	1.96597	11.0191	2.29603	15.9883
TCONS_00001335	FBgn0032482	FBtr0080441	Pect	22.7907	20.2594	23.0576	26.0844	14.9916	20.1962	10.5776	24.7737	21.07	21.7405	24.0824	21.5818	26.6997	27.3734	28.8885	28.6906	19.2443	24.9216	30.3061	26.9407	30.7052	17.1821	21.9648	14.2473
TCONS_00001336	FBgn0032482	FBtr0080442	Pect	5.4553	1.97508	1.91926	1.96111	2.81889	3.49958	3.7292	2.06362	3.17987	5.00198	0.668579	4.10312	7.16267	15.3849	17.8029	6.2555	5.24979	5.47321	8.52382	9.59109	14.5381	4.4605	2.97772	3.51344
TCONS_00001337	FBgn0004192	FBtr0080443	snRNA:U2:34ABb	0	0	0	0	0	0	0	0	0	0	0	0	0	0	0	0	0	0	0	0	0	0	0	0
TCONS_00001338	FBgn0032486	FBtr0080444	CG5705	9.80116	7.15767	9.16203	10.3011	7.72303	8.2357	10.0379	7.98403	10.157	8.51631	9.8876	7.79474	7.24711	6.83301	7.25184	6.89728	9.21571	10.9376	6.91787	6.50372	5.59094	6.87437	7.92622	9.25743
TCONS_00001339	FBgn0032488	FBtr0080445	CG16812	44.7025	36.1847	43.1044	41.7802	38.48	40.8763	41.1628	38.6667	39.6656	47.22	46.3319	41.1832	34.6114	27.4183	29.0345	32.3028	40.4378	44.6374	28.1778	25.1562	27.623	33.5883	40.4345	40.1796
TCONS_00001340	FBgn0032490	FBtr0080446	CG16813	0	0	0	0	0	0	0	0	0	0	0	0	0	0	0	0	0	0	0	0	0	0	0	0
TCONS_00001341	FBgn0032491	FBtr0273448	CG16815	0	0	0	0	0	0	0	0	0	0	0	0	0	0	0	0	0	0	0	0	0	0	0	0
TCONS_00001342	FBgn0032492	FBtr0080448	Prosalpha6T	0	0.491746	0	0.135558	0.11463	3.67046	0.395236	1.26884	0.487984	0.138907	0	1.15081	6.57117	0	0	2.59905	6.46573	0.386551	2.77404	0	2.52475	2.2086	1.35148	5.82666
TCONS_00001343	FBgn0027586	FBtr0080449	CG5867	0.146707	0.839302	0.318903	0.746786	0.217436	0.174845	1.46731	0.110058	0.463208	0.762077	0.376045	0.196856	18.3179	9.37382	18.5948	5.87412	8.16742	3.94101	13.1327	10.1783	23.6743	9.52754	6.55544	5.18939
TCONS_00001344	FBgn0032494	FBtr0080450	CG5945	0	0	0	0	0.142097	0.231535	0.304562	0.304398	0.11997	0	0	0.385815	0	0	0	0	0	0	0	0	0	0	0	0
TCONS_00001345	FBgn0003935	FBtr0080451	snRNA:U5:34A	0	0	0	0	0	0	0	0	0	0	0	0	0	0	0	0	0	0	0	0	0	0	0	0
TCONS_00001346	FBgn0032495	FBtr0080452	CG16820	5.21725	3.8039	9.14759	3.83095	6.45441	6.58348	8.85398	4.11333	5.96129	5.79683	8.91457	4.05166	7.94234	6.75187	7.22198	5.17815	7.36865	4.42361	6.28679	4.92818	12.2822	4.90976	4.43175	4.36037
TCONS_00001347	FBgn0051728	FBtr0290061	CG31728	54.648	25.4958	33.384	46.8791	44.8767	40.6877	30.6161	24.9141	25.4941	42.8479	33.1439	29.4281	19.4348	27.243	24.8262	30.8259	32.0783	37.2369	23.4947	31.8576	69.7981	45.6863	34.2328	38.3629
TCONS_00001348	FBgn0051851	FBtr0080454	CG31851	0	0	0	0	0	2.40862	0	0.754835	0	0	0	0.458076	2.50692	0	0.14621	0.369068	1.41881	0.191518	1.44476	0	0.604721	1.45261	0.318078	2.8648
TCONS_00001349	FBgn0032497	FBtr0113040	CG6043	0	0	0	0	0	0	0	0	0.000152	0	0	0	0	0	0	0	0	0	0	0.000336	0	0	0	0
TCONS_00001350	FBgn0032497	FBtr0089910	CG6043	1.32898	0	0.965734	0	1.07201	2.50145	3.49295	1.20368	0.024606	3.86732	1.33228	1.48261	4.85883	2.07535	4.86632	2.88044	0	2.3529	2.56355	2.66152	5.13967	2.8393	0	0
TCONS_00001351	FBgn0032497	FBtr0089911	CG6043	0	0	0	0	1.52523	0.439426	0	0.815733	0	0.6924	0.580533	0	1.32722	1.11955	0.971583	2.19594	0.194438	0	1.10751	1.8377	2.09052	0.013039	0.250582	0.522363
TCONS_00001353	FBgn0032497	FBtr0114471	CG6043	0.526552	2.71091	0	1.85437	0.558275	0	0	2.8632	1.61019	0	1.98225	0.062211	8.71781	9.61487	14.6205	9.0398	1.56235	0	5.13536	8.62259	17.0456	1.89756	1.09909	1.15611
TCONS_00001354	FBgn0032497	FBtr0113039	CG6043	0.83152	0.531593	0	0	1.01552	0.588161	0.738957	0.406322	0.179587	0	0.614998	0	1.37917	0	0	0.75702	0	0	0.207786	0.774515	1.34619	0	0.348525	0.304346
TCONS_00001355	FBgn0032497	FBtr0302138	CG6043	0	0.354851	0.957856	0.32841	0.376036	1.12455	0.634264	0.636074	1.0291	1.02775	0.589674	0.775447	1.41428	1.31953	0.314925	0.964027	0.902822	0.878344	0.674735	1.12383	0.492572	0.624525	0.409776	0.243726
TCONS_00001356	FBgn0032497	FBtr0302139	CG6043	0.076959	0.059908	2.66514	0.072765	0.009844	0.106969	0.001132	0.095035	0.087507	0.079914	0.16809	0.103101	0.0388	0.079642	0	0	0.020188	0.105872	0.0003	0	0.612471	0.505131	0.112003	0.083192
TCONS_00001357	FBgn0032497	FBtr0302140	CG6043	2.64415	0.648203	0.015851	2.33431	0.021577	1.13186	0.002811	0.418833	0.626321	1.40844	0.369668	1.55139	0.977845	1.24652	0.80299	0.663627	1.06988	0.494921	0.366165	0.777931	0.000454	0.330604	0.920013	1.57416
TCONS_00001358	FBgn0032497	FBtr0302141	CG6043	0.48012	0	0.357092	1.0761	0	1.23114	0.414371	0.886385	0.650073	0.788208	1.39551	0.937445	1.07313	0	1.46088	0	0	1.12658	0	0	1.17692	0.719461	0.3494	0
TCONS_00001359	FBgn0032498	FBtr0080459	CG6108	0.302793	0.179583	0.25197	0.377721	0.263254	0.307336	0.372627	0.237267	0.304234	0.491167	0.206843	0.174257	0.892679	0.377655	0.596241	0.500758	0.39513	0.360974	0.185091	0.358562	1.25194	0.299118	0.277784	0.355864
TCONS_00001360	FBgn0032499	FBtr0080460	CG6116	18.6469	16.1485	18.1315	17.6034	19.1218	15.5394	18.0822	16.0367	17.1957	20.5914	19.6497	17.5586	19.9913	17.8662	14.9816	17.422	22.7071	20.6392	18.264	16.1121	14.5874	20.327	21.5252	19.875
TCONS_00001361	FBgn0051729	FBtr0080461	CG31729	9.69168	7.13859	13.4203	14.4601	13.1425	11.2411	8.89977	9.72817	12.1974	17.3203	12.2855	10.9754	10.2059	8.22023	7.07944	9.57406	8.68194	13.5893	7.64615	7.83981	7.9311	9.78098	9.99459	10.8562
TCONS_00001362	FBgn0040973	FBtr0113336	CG16824	8.48676	8.88884	10.7713	10.2383	7.36846	10.1386	8.97413	9.08397	6.90243	6.25099	6.65571	8.34911	6.33988	2.31371	3.23448	3.8678	8.99517	5.38578	4.87638	1.60674	2.57933	7.22594	3.82132	8.99478
TCONS_00001363	FBgn0051729	FBtr0080462	CG31729	38.7123	25.3678	32.0999	36.4112	27.6109	27.006	28.6754	26.8915	28.8323	41.6194	33.7968	32.7201	31.0515	24.9316	24.0854	31.2811	32.6255	38.2787	28.3329	21.137	29.0126	30.6279	31.3604	29.1362
TCONS_00001364	FBgn0032503	FBtr0080463	CG16825	0	0.098447	0	0.127531	0.230483	3.31081	0.488952	1.718	0.27966	0	0	0.597949	3.99548	0.082706	0	2.01255	4.05605	0.815641	2.25161	0	1.44308	2.02791	0.5528	4.47152
TCONS_00001365	FBgn0032505	FBtr0080464	CG16826	0	0	0	0	0	0	0	0	0	0	0	0	0	0	0	0.210564	0	0	0.064117	0	0	0.069323	0	0
TCONS_00001366	FBgn0032509	FBtr0080465	CG6523	288.869	242.588	262.603	260.993	251.117	249.951	271.052	244.608	250.468	267.086	289.819	257.639	206.574	222.863	206.228	223.333	289.553	252.189	187.369	200.286	178.199	219.846	252.494	228.866
TCONS_00001367	FBgn0051852	FBtr0080466	Tap42	63.2686	57.2676	68.4292	62.0753	58.1125	55.3191	58.9984	60.2263	63.7784	74.2008	66.5718	59.7521	62.8126	52.4112	57.8139	61.7449	71.9782	83.9637	52.7752	52.2248	51.8467	65.013	73.5234	67.4864
TCONS_00001368	FBgn0051855	FBtr0080467	CG31855	67.5595	62.4989	74.5199	72.9696	57.0046	78.524	57.7556	60.0906	82.9133	67.7632	58.2721	69.2455	52.9042	43.3205	43.1135	53.2182	68.4814	69.5003	39.2307	42.078	41.0313	51.9167	65.1649	56.4808
TCONS_00001369	FBgn0051855	FBtr0290000	CG31855	5.87182	9.10733	9.76444	0.955261	11.3506	3.46009	11.1082	10.5011	6.81961	12.1305	10.465	13.067	12.8907	13.6502	11.2477	12.8156	15.6713	15.3996	13.5767	7.68615	10.021	11.2487	14.8505	12.9836
TCONS_00001370	FBgn0032513	FBtr0080468	CG6565	17.8139	15.6043	17.9624	20.2346	18.153	16.442	16.1504	17.4396	18.0653	22.3109	18.6947	17.6074	27.0005	19.6786	16.5009	22.1494	25.7592	24.5125	20.1602	16.1536	19.316	22.1333	23.9653	24.4616
TCONS_00001371	FBgn0025724	FBtr0080469	beta'Cop	139.762	91.1476	118.704	150.504	113.751	103.302	104.888	105.298	112.627	159.792	130.237	116.807	100.64	79.1581	74.2816	102.592	110.606	122.832	76.9714	75.3277	72.5423	100.156	98.2479	95.8807
TCONS_00001372	FBgn0032515	FBtr0080497	loqs	16.9887	8.45993	6.75132	0.028715	6.83532	13.214	11.9808	7.89666	9.05618	8.17868	9.99381	5.13013	18.0714	8.45382	9.07807	10.1049	19.4562	17.4253	15.2191	10.4758	9.29488	9.63319	13.5689	24.8119
TCONS_00001373	FBgn0032515	FBtr0080498	loqs	33.9559	30.818	30.3725	45.2273	31.6967	27.7485	33.4157	29.2689	27.2756	37.1766	36.4444	30.8642	28.9357	25.9436	17.8315	23.7633	33.4981	31.7677	34.0274	21.8187	23.4718	25.4951	29.0449	22.8752
TCONS_00001374	FBgn0032515	FBtr0100220	loqs	2.46834	6.49732	6.05579	9.72394	4.25193	5.77657	4.59677	4.12445	3.75699	7.27315	3.75095	5.63895	1.54055	3.72076	4.29687	1.89661	2.34953	3.25844	2.39799	3.66977	2.24622	5.93919	6.98463	2.97596
TCONS_00001375	FBgn0032517	FBtr0080499	CG7099	7.26488	4.14532	6.56234	8.55789	6.10596	4.68728	5.823	4.99226	5.62516	11.6505	7.96855	6.20504	8.00919	5.52173	4.8699	7.65704	7.20657	9.19871	6.18016	5.41676	5.95102	8.20719	7.89773	7.96511
TCONS_00001376	FBgn0032521	FBtr0080500	CG7110	27.7559	25.3735	31.8197	33.3312	28.5084	24.963	26.6464	27.1624	28.4483	38.732	32.858	28.587	28.2206	23.1153	20.5254	27.2761	32.7711	39.4947	20.6686	19.8259	20.1301	30.7267	34.6579	30.8215
TCONS_00001377	FBgn0032522	FBtr0080501	CG16848	0	0.084426	0	0.329464	0.481925	3.16339	0.216768	0.710873	0.328446	0.109947	0	0.962264	3.59257	0	0	2.45621	4.04942	0.419788	1.93162	0	1.05902	1.4995	0.757984	4.78468
TCONS_00001378	FBgn0026760	FBtr0080502	Tehao	0	0	0	0	0	0.051932	0	0	0	0.066821	0.108705	0.028566	0.551516	0.398157	0.442856	0.342531	0	0.066877	0.412099	0.693965	0.477482	0.276228	0	0.023276
TCONS_00001379		FBtr0080503	CG16849	0	0.303106	0	0	0.716808	2.61931	0.398674	0.339924	1.1481	0.433128	0	0	6.41521	0	0	2.4243	4.98176	0.370809	1.35593	0	0.855002	3.60002	0.587537	6.01685
TCONS_00001380		FBtr0080504	CG31846	0.071465	0	0.093129	0	0	0.204442	0	0	0	0	0.072056	0.11105	0	0	0.047205	0.035785	0.10411	0.059124	0.447671	0.294843	0	0.070167	0	0
TCONS_00001381		FBtr0080505	CG16850	0.115506	0.076069	0.169343	0	0.089354	0.065899	0	0	0	0.30747	0.277746	0.230175	0	0.128286	0	0	0	0	0.26088	0.061798	0.192102	0	0	0
TCONS_00001382		FBtr0301009	CG31847	0.819867	0.286294	0.356364	0.546237	0.155785	0.47353	0.37085	0.225524	0.271401	0.481047	0.29604	0.384884	0.168033	0.486179	0.212562	0.176443	0	0.0331	1.56519	0.418716	0.533377	0.129967	0.026684	0.11466
TCONS_00001383	FBgn0053640	FBtr0091617	CG33640	0	0	0.286158	0	0	0	0	0	0	0.400158	0.406787	0	0.355702	0.266059	0	0.523683	0	0	0	0.254866	0.321496	0.263063	0.300005	0.278489
TCONS_00001384	FBgn0053641	FBtr0091618	CG33641	0	0	0.192308	0	0	0.408306	0	0	0.405561	0	0	0.217923	0	0.199086	0.201471	0	0	0	0.152035	0	0.209812	0	0	0.189261
TCONS_00001385	FBgn0053642	FBtr0091619	CG33642	0	0	0	0	0	0	0	0	0	0	0	0.214846	0.194623	0	0	0	0	0	0	0	0.209532	0.149294	0	0
TCONS_00001386	FBgn0053643	FBtr0091620	CG33643	0	0	0	0	0.334738	0	0	0	0	0	0	0	0	0	0	0	0	0	0	0	0	0	0	0
TCONS_00001387	FBgn0053644	FBtr0091621	CG33644	0	0	0.338086	0	0	0	0	0	0	0	0	0	0	0	0	0	0.362847	0	0	0.300562	0	0	0	0.645953
TCONS_00001388	FBgn0053645	FBtr0091622	CG33645	0	0	0	0	0	0	0	0	0.293445	0	0	0	0	0	0.294334	0	0	0	0	0	0	0	0	0.270783
TCONS_00001389	FBgn0028942	FBtr0080507	CG16852	0.189087	0	0.100226	0.160291	0.394863	2.85691	0.473319	0.928169	0.347523	0	0	0.497634	6.08732	0.488295	1.22137	3.27153	3.9275	1.95802	2.53904	0.472008	1.68929	3.61286	2.10008	5.88315
TCONS_00001390	FBgn0028941	FBtr0080508	CG16853	0	0.158749	0	0	0.189355	3.83202	0.307776	0.882325	0.66206	0.317717	0	0.98101	6.04354	0.717879	0.83493	2.71021	4.82941	3.37329	3.02351	1.09973	3.17388	3.42372	3.18007	5.23749
TCONS_00001391	FBgn0259984	FBtr0112886	kuz	0	0	0.000815	0	0	0	0	0	0.000475	0	0	0	0.000602	0.000378	0	0.000482	0	0	0	0	0	0.000577	0.000528	0.000737
TCONS_00001392	FBgn0259984	FBtr0080509	kuz	12.8649	11.1625	27.789	17.4912	19.291	17.8236	9.04026	20.1855	23.5704	15.4938	13.2854	23.0024	7.91475	7.28461	4.52469	11.6751	18.4601	12.4304	5.51276	7.40809	11.419	10.5283	12.7501	8.27347
TCONS_00001393	FBgn0259984	FBtr0080510	kuz	15.8349	9.93018	9.18989	19.6245	12.7452	12.7583	10.8932	7.68281	5.69409	29.8958	16.8384	16.3313	12.9144	10.4645	14.3459	10.1334	4.96143	25.0786	14.5712	11.118	7.05937	11.1646	14.0985	16.8875
TCONS_00001395	FBgn0259984	FBtr0100660	kuz	10.7424	0.017958	2.7987	5.817	0	0.875947	1.74418	0	1.67085	6.21062	8.2283	3.61683	4.199	1.93301	0.001003	2.83912	4.48233	0.064302	0.659648	0.660985	4.20465	4.2736	1.83206	1.98482
TCONS_00001396	FBgn0259984	FBtr0301412	kuz	1.7854	0	0	0.001251	0	0	0.001593	0	0.810064	0.000787	0	0	0.884307	0	0	0	0	0	0.003027	0	0	0	0	0
TCONS_00001397	FBgn0028527	FBtr0080527	CG18507	22.6628	16.336	21.7216	21.3449	21.3785	23.6215	19.6332	20.147	19.9427	23.9319	18.8729	20.915	43.6186	34.3678	34.3358	37.3651	40.4137	50.0604	36.3626	33.47	34.9779	37.197	40.3743	41.546
TCONS_00001398	FBgn0028527	FBtr0080528	CG18507	7.09115	4.84269	9.64256	10.763	12.3197	9.82472	6.78679	9.14696	8.56965	9.31341	11.252	9.63507	11.8072	12.5459	11.0815	9.69794	9.29177	9.34944	9.14096	7.55162	10.458	9.6207	10.7527	8.44903
TCONS_00001399	FBgn0028848	FBtr0080529	CG7311	0	0.003743	0	0.165284	0.003383	4.74686	0.003469	2.03446	0.006217	0.226685	0	0.00614	8.63132	0	0	3.58873	7.63678	0.006119	0.002826	0	2.64015	2.64575	1.15663	7.07575
TCONS_00001400	FBgn0028848	FBtr0080530	CG7311	0	0.117691	0	2e-06	0.856902	0.001893	0.532782	0.000107	0.518785	7e-06	0	1.19705	0.001796	0	0	0.00026	0.003617	0.566439	2.36379	0	0.000239	0.132489	4e-05	0.00365
TCONS_00001401	FBgn0051813	FBtr0080531	CG31813	0	0	0	0	0	0	0	0	0	0	0	0	0	0	0	0	0	0	0	0	0	0	0	0
TCONS_00001402	FBgn0028541	FBtr0080532	TM9SF4	56.7869	39.0409	55.7321	53.5364	49.6547	48.7651	44.0952	43.9966	50.366	64.0918	51.9783	53.8701	53.0561	42.4332	39.8864	49.96	56.4063	65.6471	43.054	38.8483	42.7115	51.0598	52.6019	52.3153
TCONS_00001403		FBtr0080533	CG31845	0	0.313415	0.519147	0.810689	0.565565	0.708787	0	0.769171	0.750921	0	0.865273	0.32448	1.29675	0.419818	1.26532	0.416895	0.647772	0.729991	0.130665	0.40683	0.143325	0.550388	0.632292	0.367226
TCONS_00001404	FBgn0024846	FBtr0080534	p38b	72.178	55.3533	64.9928	69.5792	60.4668	62.8985	66.9082	55.4038	62.8479	71.7168	66.9835	64.0378	59.8903	46.0437	45.2802	53.7538	65.009	69.5174	47.6588	41.1207	42.6617	54.5866	59.0184	60.9961
TCONS_00001405	FBgn0028539	FBtr0300996	CG31731	2.73071	4.22445	5.03983	0.878337	2.13826	9.32207	0	8.19271	5.04848	8.01366	2.34297	5.03259	1.90958	4.15891	1.74406	0.179362	4.36633	4.79635	0	0	2.4298	3.37079	7.39349	1.40338
TCONS_00001407	FBgn0028539	FBtr0080535	CG31731	0.009414	0.004069	0.304319	0.012946	0.003833	2.67389	8.41903	0.132915	2.41987	10.3589	13.8994	3.6586	7.9594	0.43333	0.189299	4.345	5.03941	18.0184	1.77735	10.5805	0.006804	0.339618	14.0327	1.63565
TCONS_00001408	FBgn0028539	FBtr0110941	CG31731	38.0875	25.5049	37.6307	39.2677	33.36	33.7728	21.1063	32.0068	29.7736	44.9377	28.0123	33.0827	7.33455	5.73114	15.5306	15.9931	14.3698	16.6441	9.99834	18.9024	15.7214	11.671	11.8672	21.4407
TCONS_00001409	FBgn0028931	FBtr0080536	CG16863	2.01017	4.03159	1.56797	2.07712	1.34941	1.03041	3.97906	0.000397	3.09233	3.71752	0.000196	0.000268	2.3269	1.62705	0.672086	1.77202	1.74629	1.16042	2.01536	1.54931	1.60841	3.42833	3.73074	0.000725
TCONS_00001410	FBgn0028931	FBtr0110942	CG16863	1.78073	0.010366	3.26125	2.14661	3.02525	2.90965	0.000664	4.09528	1.55026	1.07534	4.28849	3.00729	3.26313	2.314	2.31023	2.77543	3.61971	5.70379	1.42344	1.55298	2.55432	2.29906	1.48449	4.2494
TCONS_00001411	FBgn0028538	FBtr0080537	sec71	13.6983	7.38284	15.4961	19.3002	8.76548	12.9408	11.608	9.62008	12.2647	24.4429	17.426	11.7669	17.6171	11.5249	11.6548	15.6461	15.1173	17.3144	12.3143	11.6125	12.4398	17.0381	12.5121	15.0979
TCONS_00001412	FBgn0028538	FBtr0080538	sec71	3.48088	2.35562	0.215584	0.070787	4.49662	0.002122	0.002001	1.76858	0.038886	0.005079	0.000267	1.56607	0.002214	0.0985	0.001457	0.001851	0.000523	0.025458	0.00111	0.000766	0.000827	0.004658	3.28268	0.001426
TCONS_00001413	FBgn0027844	FBtr0080539	CAH1	12.2958	2.53904	2.09655	2.79675	10.0334	16.1524	2.63849	4.30419	5.53962	3.29038	4.76465	6.18544	5.27958	8.26577	11.2006	4.18555	1.82081	2.66728	7.91436	8.55009	10.5253	5.5614	1.99645	1.36465
TCONS_00001414	FBgn0028919	FBtr0080540	CG16865	31.5363	37.3603	36.9686	39.8867	36.9698	33.1105	34.8692	31.0985	36.7044	35.9579	39.0593	37.3616	29.818	24.8625	27.7355	33.133	38.8386	43.2866	28.8153	24.7217	24.0053	37.4959	35.3611	36.5785
TCONS_00001415	FBgn0001965	FBtr0080541	Sos	23.9446	15.2111	23.5273	26.0844	20.6542	17.276	18.4206	18.6006	20.6084	32.3417	24.4233	21.8117	23.9026	17.6927	16.9543	21.4702	21.4129	28.6182	19.085	15.8944	17.4755	24.4287	23.9249	25.1164
TCONS_00001416	FBgn0000153	FBtr0080542	b	17.0893	3.45286	4.6109	8.111	10.9774	15.0487	3.44542	8.44222	10.2574	6.72633	13.3398	15.205	9.16812	6.06482	6.05079	9.63765	4.48192	5.07171	1.16498	4.02533	3.05584	7.47082	2.48056	2.84642
TCONS_00001417	FBgn0015271	FBtr0080543	Orc5	21.6057	17.9053	24.5119	21.0324	20.9414	18.7216	21.3563	18.3374	21.5223	28.9539	24.3829	17.9436	26.1315	19.3246	17.6015	22.1536	28.7683	29.7285	17.6953	17.2285	17.2066	23.66	25.3062	25.7088
TCONS_00001418	FBgn0026373	FBtr0080544	RpII33	77.4962	76.6501	68.5658	82.5895	65.8638	61.3814	85.0407	65.6313	66.1548	87.4757	83.2659	65.1053	81.7766	63.8878	59.2407	79.244	82.9846	95.3659	67.7696	53.7569	54.6152	79.69	82.3274	77.0291
TCONS_00001419	FBgn0028509	FBtr0080546	cenG1A	11.567	6.85326	10.7954	11.1924	9.26918	9.74858	7.78052	9.19993	8.79132	13.265	10.3651	10.6109	6.61773	5.41005	5.36291	6.72937	7.02278	8.74399	6.90317	5.39668	4.87138	6.38279	7.74568	6.35862
TCONS_00001420	FBgn0028534	FBtr0080549	CG7916	2.5759	4.13536	1.33206	1.75675	2.29313	0.998631	0.920974	1.47829	0.831394	3.57928	1.62513	1.2499	2.0809	12.2009	9.63575	2.47949	0.122424	0.149826	1.23563	3.73246	11.4272	29.9079	0.468859	0.100983
TCONS_00001421	FBgn0028533	FBtr0080550	CG7953	1.6811	4.14735	0.588054	0.364679	0.62249	0.479696	0.34952	1.67839	0.173409	0.745634	0.238981	1.37034	291.453	271.775	235.574	53.0909	0.27092	0.680963	176.706	320.768	296.665	164.326	0.172166	0.603644
TCONS_00001422	FBgn0028532	FBtr0080551	CG7968	0.441317	0	0.238408	0.757821	0	0.129835	0	0	0	0.574883	0.394814	0.288819	0	0.77163	1.11779	0	0	0	0	0.373914	0	0	0	0.125372
TCONS_00001423	FBgn0028509	FBtr0080547	cenG1A	1.06442	0.474833	1.15462	1.71253	1.23116	1.60959	0.252556	0.722461	1.10008	1.12658	1.15856	1.81338	2.7994	2.03862	2.34319	1.66353	0.848239	1.06441	4.07422	3.23461	3.96351	1.22266	1.20406	1.24341
TCONS_00001424	FBgn0028509	FBtr0080548	cenG1A	0	0.152101	0	0	0	0	0.000356	0	0	0	0	0	0	0.582293	0	0	0	0	2.66617	1.40265	0.43549	0.281282	0	0
TCONS_00001425	FBgn0012037	FBtr0080552	Ance	385.331	259.023	371.592	384.572	343.653	301.47	322.834	247.513	275.088	516.233	366.449	319.498	256.475	215.091	208.721	281.552	289.245	255.422	236.524	264.864	417.034	307.455	231.724	265.17
TCONS_00001426	FBgn0012037	FBtr0080553	Ance	3.18359	0.84579	2.04179	2.48513	1.72301	2.27325	2.71324	0	0	0	3.93358	0	0	0	0	0	1.47004	2.06703	0	0	0	0	1.70152	1.49297
TCONS_00001427	FBgn0032535	FBtr0080554	Ance-2	0	0	0.090091	0.07415	0	0.197976	0.07249	0.067374	0	0.074685	0	0.219844	0.06316	0.509477	0.103788	0	0.17448	0.067971	0.138922	0.097898	0.47144	0.095074	0.230097	0.187776
TCONS_00001428	FBgn0025115	FBtr0080555	Acyp	0	0.483777	0	0.663012	0.559579	1.71946	0	1.12588	0.919954	0	0	0.488513	9.11459	0	0	4.57522	6.50604	0.602759	3.70244	0	2.38584	3.18056	2.39139	5.6839
TCONS_00001429	FBgn0032536	FBtr0100327	Ance-3	0	0.030616	0.026462	0	0.03603	0.059096	0	0	0.061541	0	0.212268	0.065884	0.213187	1.66738	0.276435	0.321369	0.156399	0.312767	0.155002	0.287961	1.99689	0.159757	0.123137	0.080566
TCONS_00001430	FBgn0261514	FBtr0299659	nimA	0.359532	0.091345	0.081518	0.120736	0.110247	0.045264	0.118112	0.168873	0.142595	0.123295	0.259242	0	2.0408	0.439708	0.273774	0.935142	0.506188	0.229951	4.57665	1.34776	0.321867	0.310515	0.183283	0.237333
TCONS_00001431	FBgn0027929	FBtr0080585	nimB1	12.1078	12.8115	4.39077	9.651	9.90153	7.21291	14.1248	9.28304	4.44106	9.16642	8.26452	6.5841	21.2593	25.1985	27.1538	20.8545	8.65736	5.84292	17.7042	18.8707	23.8795	10.2144	4.57051	5.57206
TCONS_00001432	FBgn0028936	FBtr0302501	nimB5	0	1.77833	0.058225	0.019285	2.36343	0	5.65795	3.81673	1.11407	1.30661	0.42286	3.48918	15.068	21.5663	24.2713	15.5519	5.21462	4.21152	16.0819	19.4414	22.1018	6.67711	3.20717	2.68187
TCONS_00001434	FBgn0028940	FBtr0080587	Cyp28a5	0.654862	1.29954	0.620412	0.318483	0.835432	0.615334	1.31455	0.655818	0.351721	0.723884	0.409487	0.500309	8.37272	8.49203	10.2627	5.23557	0.6153	0.911845	3.45087	5.80711	11.1916	1.30025	0.72727	0.262222
TCONS_00001435	FBgn0028939	FBtr0080588	nimC2	0	0	0.014501	0.000231	0.7356	0.000274	0.000761	0	0.000533	0.000181	0	0	4.93487	0.01743	0.003521	0.020051	0.208512	0.75785	0.023116	6.9804	1.91347	0.004811	2.84703	1.67713
TCONS_00001436	FBgn0028939	FBtr0080589	nimC2	16.1824	7.50236	6.81037	12.5943	7.4216	10.7753	4.82236	8.89644	5.79212	7.35056	13.624	16.8541	27.9435	59.2489	45.2861	36.172	3.56775	3.91381	25.4211	56.2048	49.1446	15.6479	1.19158	0.449982
TCONS_00001437		FBtr0091661	CG33681	0	0	0	0	0	0	0	0	0	0	0	0	0	0	0	0	0	0	0	0	0	0	0	0
TCONS_00001439	FBgn0027348	FBtr0080590	bgm	1.77989	0.686141	1.21046	1.847	1.44163	1.78786	0.736135	0.70735	0.833771	1.42877	1.45126	1.47568	1.617	1.27205	1.83219	1.39734	0.648158	0.470155	1.94423	1.03739	2.21654	1.19455	0.485699	0.426976
TCONS_00001440	FBgn0028519	FBtr0080591	CG4500	0.452543	1.88028	0.173877	0.388028	1.08282	0.228369	0.374456	0.551146	0.040803	0.396969	0.559305	0.258018	10.9627	19.7796	20.3517	8.91329	1.31945	5.82891	7.81187	7.11935	21.2123	2.34188	0.901152	0.381047
TCONS_00001441	FBgn0028875	FBtr0080594	nAcRalpha-34E	0.131755	0	0	0	0	0	0	0	0	0	0	0	1e-06	0.000579	0	0	1e-06	0	0.916041	0	0	0	0	0
TCONS_00001443	FBgn0028875	FBtr0300594	nAcRalpha-34E	0.000817	0	0	0	0	0	0	0	0	0	0	0	0.00061	0	0.000538	0.000636	0.000651	0	0.208263	0.000409	0.000531	0	0.000602	0
TCONS_00001444	FBgn0028875	FBtr0301836	nAcRalpha-34E	2e-06	0	0	0	0	0	0	0	0	0	0	0	2e-05	0.207717	0	7e-06	1.5e-05	0	0.001297	2.8e-05	0	0	8e-06	0
TCONS_00001445	FBgn0260011	FBtr0080592	nimC4	0	0	0.059448	0	0.086707	0.066978	0.09452	0	0.141792	0	0.099212	0.22898	0	0	0.706317	0	0.073763	0	0.061691	0.061745	0	0	0	0
TCONS_00001446	FBgn0028904	FBtr0080596	CG16879	0.071557	0	0	0	0	0.084135	0	0.054407	0	0	0	0	0	0.079588	0	0.130593	0.046578	0	0.321577	0.311802	0.295362	0.130597	0	0.036051
TCONS_00001447	FBgn0028906	FBtr0080598	CG17341	0.267626	0.083922	0.030087	0.055907	0	0.103777	0	0.045986	0	0.05863	0.055534	0	0.386348	0.188906	0.235271	0.084431	0	0.096299	2.2479	1.0131	0.330617	0	0	0
TCONS_00001448	FBgn0261563	FBtr0302731	wb	2.90843	1.33514	3.11189	4.2334	2.53636	2.16384	1.83341	1.62832	2.22032	5.08908	2.94407	3.05225	1.43321	1.25677	0.969796	2.1384	3.02838	3.03768	1.67935	1.53078	1.62745	3.14976	2.77833	2.92524
TCONS_00001449	FBgn0052971	FBtr0114462	CG32971	0	0	0	0	1.15543	2.86572	0	3.58422	1.46491	0	0	1.31912	1.68951	0	0	1.28414	1.13636	0	1.43311	0	0.619333	1.28829	0	0
TCONS_00001450	FBgn0052971	FBtr0114463	CG32971	0	0.77217	0.52254	0	0	0	0	0	0.036014	0	0	0	4.08512	0	0	0	5.98648	0	0.005439	0	0.602446	0.026452	2.08993	6.45654
TCONS_00001451	FBgn0052971	FBtr0080621	CG32971	0	0	0	0.639323	0	0.873146	1.05149	0	0	0.210703	0	0	0	0	0	0	0	0.421301	0.123032	0	1.7766	1.12093	0	1.5507
TCONS_00001452	FBgn0261563	FBtr0302732	wb	0.004671	1.41164	1.3823	0.003522	1.53335	0.016975	0.003005	0.017948	0.673595	1.52471	0.292956	0.00163	2.39337	2.07074	1.37206	2.49679	0.6246	3.06959	0.270604	0.656262	1.13801	1.27192	0.007478	0.225075
TCONS_00001453	FBgn0261563	FBtr0302735	wb	1.63629	0.006834	1.10551	0	0.007219	1.77621	5.5e-05	1.57452	0.003425	0.857376	1.91734	1.54426	1.02308	0.008846	0.043047	0.000809	1.56561	0.012959	1.57351	1.2453	0.870813	1.77801	2.94722	1.0148
TCONS_00001454	FBgn0261563	FBtr0302733	wb	0.210107	0.000106	0.017036	0.732909	0	0.063122	1.58491	0	1.2882	0.485498	0.001051	0.000535	0.00044	5.4e-05	0.991431	0	0.004532	0	0	0.005207	0.000172	0.000159	0	1.51616
TCONS_00001455	FBgn0261563	FBtr0302734	wb	0	0	0	0.961343	0.474334	0	0	0.510574	5.1e-05	0.321302	0.637154	0.536694	0	0	0	0	0	0	0	0	0.296084	0	0	0
TCONS_00001456	FBgn0261529	FBtr0080623	ms(2)34Fe	0.027359	0.088459	0.046728	0.070145	0.121713	1.20536	0.114352	0.431092	0.0705	0.046748	0.049759	0.301847	2.08802	0	0	1.05825	2.4627	0.252942	1.02366	0.015177	0.756968	0.881838	0.488779	1.62133
TCONS_00001457	FBgn0028916	FBtr0080624	CG33090	7.82407	5.81315	6.94348	7.71085	6.36806	6.08368	6.6835	6.26321	6.3537	9.18666	8.03083	6.45334	8.6722	6.86336	7.56757	8.58997	7.33962	10.792	8.03964	6.81423	6.94561	9.26746	8.07418	7.52581
TCONS_00001458	FBgn0028531	FBtr0080625	CG15286	0	0.429127	0	0.13857	1.01248	5.33319	0.805589	2.40793	0.263928	0.071461	0	1.17083	10.2935	0	0	2.70083	8.0961	0.898826	3.23168	0.04411	1.99458	4.79848	1.31571	6.21217
TCONS_00001459	FBgn0015791	FBtr0080626	Rab14	40.9019	34.414	49.5893	42.0324	41.7688	40.7369	30.1744	41.5774	42.1562	43.2951	38.128	43.3208	43.9617	39.4919	41.6325	51.5278	49.4424	58.4847	44.1298	39.2734	40.6196	47.8532	43.2473	42.2383
TCONS_00001460	FBgn0015791	FBtr0080627	Rab14	0	0	0	0	0.351998	1.0951	0	0.68849	1.13303	0	0	1.19433	5.95597	0.841467	0.508952	2.15146	3.94953	0.548078	1.85183	0	2.00235	1.07225	1.96251	3.11638
TCONS_00001461	FBgn0015791	FBtr0080628	Rab14	0.001963	0	0	0.001398	0	0	2.44235	0	0	7.03909	1.22459	0	0.847738	1.29041	5.79561	2.58858	0	0.000868	0.004293	3.52061	4.21633	0.000748	0	1.07569
TCONS_00001462	FBgn0001970	FBtr0080629	Pgant35A	26.0238	20.4604	20.0063	21.2846	22.6339	19.7501	21.497	18.5815	19.6833	27.3445	23.3686	21.4097	18.9934	13.8668	13.9364	17.9755	19.926	19.5699	14.9618	12.1241	10.9888	20.1799	19.5242	19.7823
TCONS_00001463	FBgn0015546	FBtr0080630	spel1	36.3571	29.8135	37.4187	40.3462	33.9995	25.5156	34.0602	31.064	32.8205	50.1149	40.2552	30.1106	28.8641	17.6553	16.7626	24.6437	29.2829	34.9855	19.7957	16.5359	19.8164	28.3893	31.8498	28.441
TCONS_00001464	FBgn0015546	FBtr0100661	spel1	0	0	0	0	0.000334	2.20914	0	0	0	0	1.01818	0.779206	0	0	0	0	0	0	0	0.552312	0	0.698271	0	0
TCONS_00001465	FBgn0005771	FBtr0080643	noc	77.6067	64.8023	84.7977	86.605	74.9954	69.6822	68.1339	70.8593	82.8682	99.3968	80.4059	78.5267	71.5319	59.7389	53.1708	56.7456	70.4779	84.9055	60.6241	61.7738	55.2265	59.1313	77.1978	65.3549
TCONS_00001466	FBgn0028882	FBtr0080644	tRNA:P:35Bd	0	0	0	0	0	0	0	0	0	0	0	0	0	0	0	0	0	0	0	0	0	0	0	0
TCONS_00001467	FBgn0011862	FBtr0089613	tRNA:G3:35Ba	0	0	0	0	0	0	0	0	0	0	0	0	0	0	0	0	0	0	0	0	0	0	0	0
TCONS_00001468	FBgn0053648	FBtr0091625	CG33648	0	0	0.321893	0	0	0	0	0	0	0	0	0	0	0	0	0	0	0	0	0	0	0	0	0
TCONS_00001469	FBgn0028912	FBtr0080646	tRNA:P:35Ba	0	0	0	0	0	0	0	0	0	0	0	0	0	0	0	0	0	0	0	0	0	0	0	0
TCONS_00001470	FBgn0028910	FBtr0080647	tRNA:P:35Bc	0	0	0	0	0	0	0	0	0	0	0	0	0	0	0	0	0	0	0	0	0	0	0	0
TCONS_00001471	FBgn0000055	FBtr0100589	Adh	2.2436	9.68658	0	2.53068	4.47927	0.36126	0	1.8537	1.97548	0	0	2.89371	5.48358	34.6043	28.111	17.3943	0	5.01239	13.3957	62.9415	46.7973	2.45857	5.72341	1.31512
TCONS_00001472	FBgn0000055	FBtr0100594	Adh	0	0	0	0	0	0	0	0	0	0.553688	0	0	0	0	0.743446	0.451374	0	0	0	0.383834	1.84361	0	0	0
TCONS_00001474	FBgn0000056	FBtr0006151	Adhr	0	0	0	0	0	0	0	0	0	0	0	0.021562	0	0	0.050324	0.005667	0	0	0	0	0.158219	0	0	0
TCONS_00001475	FBgn0000055	FBtr0100590	Adh	0	0	1.58142	1.01884	0	0.985868	2.93336	0	0	2.21672	2.2388	1.02149	6.35967	14.0064	7.62178	2.52321	2.39636	0	0	4.49804	10.8322	6.29688	2.24916	0
TCONS_00001476	FBgn0000055	FBtr0100593	Adh	0	0	0.074015	0	0	0	0	0	0	0	0.18636	0.097065	0.264783	0.383268	0.367419	0.08024	0.187148	0	0	2.74683	0.307296	0.556342	0.070601	0
TCONS_00001477	FBgn0028855	FBtr0080656	CG15282	128.145	113.254	93.7037	111.341	103.455	128.348	112.115	125.577	181.034	90.5994	141.847	126.369	212.592	301.109	371.417	300.218	76.7411	62.6554	126.296	246.608	375.975	117.733	69.6855	60.3346
TCONS_00001478	FBgn0085194	FBtr0112356	CG34165	9.79666	16.2197	7.79027	5.78973	11.0076	8.37611	9.10035	10.4569	9.48602	8.24125	14.8374	14.1513	42.8628	18.9261	28.5218	20.9682	0.945996	8.19417	13.5008	23.6039	88.649	9.51984	6.56398	6.44728
TCONS_00001479	FBgn0051835	FBtr0080667	CG31835	0	0	0	0	0	0	0	0	0	0	0	0	0	0	0	0	0	0	0	0	0	0	0	0
TCONS_00001480	FBgn0260953	FBtr0301738	CG42585	0	0	0	0	0	0	0	0	0	0	0	0	0	0	0	0	0	0	0	0	0	0	0	0
TCONS_00011792	FBgn0037101	FBtr0078371	CG7634	0	0	0	0.06206	0.747182	4.31729	0.610202	1.20722	0.141614	0.184595	0.143938	0.869332	4.21067	0.093816	0.046622	1.79222	5.35362	0.662002	1.48335	0.044669	1.61342	1.96179	0.815403	3.2768
TCONS_00001483	FBgn0261567	FBtr0302803	CG42681	0	1.5525	0	0	0.940887	0	0	0	0	0	0	0	2.50499	1.51789	5.30408	0.646934	0	0	1.25673	4.9887	6.28523	0.62837	0	0
TCONS_00001484	FBgn0028870	FBtr0080670	CG4691	0	0.546693	0.075027	0.96082	1.68885	15.5296	1.61912	5.54726	1.90261	0.441341	0	3.77011	28.4138	0	0	10.7114	29.8981	1.05823	13.804	0.079658	9.05702	10.6305	6.59619	25.3036
TCONS_00001485	FBgn0028838	FBtr0080671	CSN1a	0	0.091842	0	0	0.106335	2.11782	0.372453	0.333082	0	0	0	0.564861	3.6185	0	0	1.60015	2.57414	0.115711	1.71061	0	0.730401	1.59539	0.760812	2.24829
TCONS_00001486	FBgn0028868	FBtr0080672	CG4701	0	0.485223	0	0	0.387742	5.03821	0.825438	1.68138	1.05567	0.220849	0	2.25646	7.47518	0.075348	0.081857	3.27634	9.46853	0.411671	2.2648	0.071636	3.52507	3.48464	1.41965	6.86871
TCONS_00001487	FBgn0250834	FBtr0080673	HDC02577	0	0.653406	0	0.499939	0.791278	10.5362	0.82427	2.81337	0.843412	0.330686	0	1.85194	9.41762	0	0	3.13298	11.8623	1.05355	3.16734	0	3.0184	4.36161	1.78716	9.20954
TCONS_00001488	FBgn0053309	FBtr0080674	CG33309	0	0.233152	0.055811	0.148618	0.420278	3.40275	0.219962	0.958481	0.294947	0.072483	0	0.778184	3.63047	0	0	1.66888	5.29671	0.380518	1.27444	0	1.29782	1.47879	0.795368	4.33691
TCONS_00001489	FBgn0053309	FBtr0100163	CG33309	0	6.6e-05	9.2e-05	7.7e-05	0	0	2e-06	6.7e-05	6e-06	9.8e-05	0	0	3.8e-05	0	0	0	0	5e-06	1.6e-05	0	1.3e-05	1.9e-05	0	0
TCONS_00001490	FBgn0261568	FBtr0302804	CG42682	0	0	0	0	0	0	0	0	0	0	0	0	0	0	0	0	0	0	0	0	0	0	0	0
TCONS_00001491	FBgn0028887	FBtr0080675	CG3491	0	0.077113	0	0.0202	0.018348	0.179806	0.138214	0.155168	0.03111	0.040569	0	0.050157	0.90793	0	0	0.309864	0.517677	0.058988	0.194747	0	0.109499	0.293073	0.14628	0.553254
TCONS_00001492	FBgn0040228	FBtr0080694	dyn-p25	0	0	0	0	0	0	0	0	0	0	0	0	0	0	1.35207	0	0	0	0	0	0	0	0	0
TCONS_00001494	FBgn0040228	FBtr0080693	dyn-p25	47.0543	46.0947	46.2226	46.8415	47.6032	42.142	37.1856	44.052	48.9771	37.9078	45.9311	48.807	40.6767	40.0079	36.6537	44.0223	49.7776	45.6153	35.7012	36.1115	41.6584	40.1131	42.3964	41.3591
TCONS_00001495	FBgn0028926	FBtr0080695	NC2beta	73.638	88.4427	75.775	67.3562	82.3795	83.3036	77.1418	73.8118	77.5967	67.7344	67.0586	81.2253	63.0119	53.5494	45.9955	38.7361	57.9364	67.8644	58.1372	46.0505	44.1475	43.1586	61.2761	70.9063
TCONS_00001496	FBgn0001974	FBtr0080696	l(2)35Bd	25.1118	21.687	28.2599	26.4376	25.7141	22.9405	19.8379	22.897	25.9884	27.7176	27.2058	25.7188	19.9472	16.156	15.7998	22.5367	25.723	27.2403	17.8128	16.6436	17.6531	21.4527	24.0405	22.4396
TCONS_00001497	FBgn0260446	FBtr0080697	GABA-B-R1	0	3e-06	0	0	0	0.000105	0	6.2e-05	6.1e-05	0	0	0	8.6e-05	0	0	0.137807	0.085773	0	3.1e-05	0	7.8e-05	3.2e-05	5.3e-05	0.14468
TCONS_00001499	FBgn0053310	FBtr0080698	CG33310	0	0.032894	0	0	0	0.335919	0.084685	0.179214	0.066937	0.125806	0	0	1.18382	0	0	0.182879	0.713556	0.04294	0.220002	0	0.068667	0.125482	0.038226	0.415315
TCONS_00001500	FBgn0041713	FBtr0080699	yellow-c	26.7307	6.31505	12.5985	17.4954	16.4301	8.73628	4.22871	22.8172	10.3948	9.16847	17.0217	35.0539	8.11271	10.7588	6.63151	12.1977	12.4196	5.68943	4.71196	9.237	5.43181	11.56	5.08595	5.96781
TCONS_00001501	FBgn0004837	FBtr0080700	Su(H)	15.0721	10.3906	17.0575	16.6718	12.9208	13.6397	13.4333	12.8169	15.6227	20.9782	15.6792	16.3224	14.2033	10.8598	10.8002	12.6857	15.1916	18.3452	10.6751	11.2359	10.5046	13.5353	15.4334	14.7476
TCONS_00001502	FBgn0053679	FBtr0091659	CG33679	0.926393	0.201812	0	0.261412	0.486388	0.209286	0.25277	0.538599	0.425174	0.262021	0.290925	0.452382	0.633926	1.09691	1.01915	0.326272	0.210263	1.32586	0.482207	0.35361	0.863946	0.161939	0.215092	0.384945
TCONS_00001503	FBgn0262526	FBtr0080701	vas	0.325977	0.390496	0.304591	0.60502	0.550053	0.558421	0.533542	0.660621	0.507377	0.449045	0.455289	0.370697	0.609559	0.420069	0.260128	0.587532	0.649371	0.752849	0.438207	0.287989	0.884707	0.820428	0.766474	0.743758
TCONS_00001504		FBtr0091658	CG33678	0	0	0.031029	0	0	0	0	0.042608	0	0	0	0	0	0	0	0.029317	0	0	0.027864	0	0	0.028981	0.069838	0
TCONS_00001505	FBgn0028879	FBtr0080702	CG15270	0.055585	0	9.1e-05	8.8e-05	0	0	0	8e-05	0	0	9.8e-05	8.3e-05	6.4e-05	0.333591	0.265248	6.2e-05	8.5e-05	9.2e-05	0.575624	0.321881	9e-05	5.8e-05	0	8.7e-05
TCONS_00001506	FBgn0028879	FBtr0080703	CG15270	0	0	0.015965	0.024491	0	0	0	0.023178	0	0	0.026677	0.0399	0.210025	0.032419	0.000354	0.164881	0.060065	0.164559	1.5008	0.310822	0.622584	0.064898	0	0.016003
TCONS_00001507	FBgn0028878	FBtr0080704	CG15269	0.086997	0	0	0.147769	0.559438	0.324349	0	0	0	0.456004	0.07729	0	0.199016	0.82815	0.708557	0.695449	0	0.069326	0.467864	0.425785	3.62122	0.298556	0.055038	0.093372
TCONS_00001508	FBgn0001978	FBtr0080705	stc	6.64621	0.000513	0.96434	1.85189	1.87557	3.16564	3.1676	4.17959	4.39864	6.29051	1.67528	3.34332	8.70595	2.59183	2.55771	2.36388	4.51398	4.88339	4.58955	6.70972	2.34715	4.27978	2.63595	1.85729
TCONS_00001509	FBgn0001978	FBtr0080706	stc	23.5847	20.6979	28.8312	29.8988	23.6143	20.7492	21.8241	18.8263	20.7025	32.5615	27.9766	22.3717	20.6842	19.8825	19.1363	25.7226	25.8449	30.1077	18.3376	15.1038	19.8661	26.4464	28.573	27.1417
TCONS_00001510		FBtr0091915	CG33911	0	0.196122	0	0.065032	0	0.18675	0.063874	0.120001	0.048382	0	0	0.053054	0.450617	0.516068	0.305224	0.264635	0.268357	0	0.080698	0	0.099288	0.128662	0.105814	0.17407
TCONS_00001511	FBgn0028862	FBtr0080707	CG15267	0	0	0	0	0	0	0	0.034915	0	0	0	0.030531	0.153111	0.186041	0.223374	0.085565	0.030633	0.035583	1.23972	0.357386	0.268517	0.028133	0	0
TCONS_00001512	FBgn0259982	FBtr0080708	l(2)35Cc	43.4946	48.9823	41.0657	47.4716	48.8872	42.321	43.5642	41.8993	36.5955	33.3961	45.4054	45.6755	29.0458	26.6183	24.2132	32.098	43.7408	43.591	27.7636	24.8546	24.3175	34.8275	42.129	44.7229
TCONS_00001513	FBgn0028853	FBtr0080729	CG15263	0	0	0	0	0	0	0	0	0	0	0	0	0	0	0	0	0	0	0	0	0.150557	0	0	0
TCONS_00001514	FBgn0011239	FBtr0080731	ms(2)35Ci	0	0.385106	0	0.316004	0	3.25436	0.762546	0.985942	0.267309	0	0	0.574242	6.44881	0	0	3.01208	5.36683	0.323907	1.92442	0	1.75687	2.02013	0.543292	4.39074
TCONS_00001515	FBgn0028852	FBtr0080733	CG15262	0	0.389725	0	0.083899	0.305348	0.417331	0.656703	1.09687	0.374043	0.085356	0	0.86392	2.83389	0	0	0.726972	3.16292	0.158862	0.742421	0	0.802876	0.832753	0.39695	2.45085
TCONS_00001516	FBgn0001981	FBtr0080734	esg	58.1182	47.5967	72.2068	68.2839	56.7029	55.0363	45.4374	51.3071	62.3695	70.7946	60.153	58.8686	42.6788	36.1081	29.325	38.4232	48.6247	64.9543	31.3998	33.0629	28.7336	43.7509	50.1158	45.0558
TCONS_00001517	FBgn0028892	FBtr0080735	CG4161	0	0.166659	0	0.073725	0.462622	2.46399	0.360667	1.18507	0.166237	0.074442	0	0.826696	3.53101	0	0	1.49339	3.12682	0.288149	1.28552	0	1.07734	1.37243	0.481643	2.62715
TCONS_00001518	FBgn0020371	FBtr0089699	Tim17b2	0	1.242	0	0	0.905777	8.54637	1.01749	4.366	1.23602	0.216086	0	2.80435	15.3666	0	0	7.73182	20.8027	0.632891	6.08233	0	5.5609	7.67724	2.12011	11.8761
TCONS_00001519	FBgn0020371	FBtr0089700	Tim17b2	0	0	0	0	0	0	0	0	0	0	0	0	0	0	0	0	0	0	0	0	0	0	0	0
TCONS_00001520	FBgn0002524	FBtr0080738	lace	43.3155	28.7438	35.0075	37.9801	32.7177	33.214	31.3673	32.2693	33.1356	42.4037	39.6973	37.6166	32.2741	31.2625	30.6124	35.239	35.8599	39.7406	27.7912	28.7326	28.3451	32.3494	32.5543	32.4081
TCONS_00001521	FBgn0028880	FBtr0300847	CG15256	0	0.194207	0	0	1.58656	11.1509	0.981915	4.63145	0.833182	0.249716	0	0.890197	9.35756	0	0	3.36465	10.9963	1.27688	3.46461	0	2.67303	3.37901	2.42444	9.51907
TCONS_00001522	FBgn0259922	FBtr0300217	CG42448	0	0	0	0	0.702738	5.49633	0.354968	1.86946	0.296816	0.726518	0.397431	2.24124	8.30903	0	0	3.11083	9.7224	0.723976	2.8303	0	2.04328	3.62518	2.65007	8.41792
TCONS_00001523	FBgn0028370	FBtr0080752	kek3	0.001005	0	0	0	0	0.001271	0	0.000664	0	0.001103	0	0.001169	0.00077	0.000983	0.000854	0.000798	0	0.001215	0.913585	0.226819	0.000857	0.000746	0.000992	0.001364
TCONS_00001524	FBgn0028370	FBtr0300848	kek3	0.059584	0	0	0	0	0.016219	0	0.022341	0	0.024929	0	0.038997	0.066831	0.188635	0.127965	0.033956	0	0.044919	0.00045	4e-05	0.070996	0.016337	0.037654	0.014158
TCONS_00001525	FBgn0028947	FBtr0080753	CG11865	0	0	0	0	0	0	0	0	0	0	0	0	0	0	0	0.838538	0	0	0	0	0	0	0	0.158386
TCONS_00001526	FBgn0028945	FBtr0080754	CG7631	0	0	0	0	0	0	0	0	0	0	0	0	0	0	0	0	0	0	0.117161	0	0	0	0	0
TCONS_00001527	FBgn0028518	FBtr0080755	CG18480	0	0.579312	0.115144	0.056893	0.105206	0.713485	0.276972	0.054995	0.043798	0.0576	0	0.376359	3.4066	7.18159	6.04285	3.63711	0.045566	0.38124	1.3899	2.77796	3.67849	1.25286	0.089973	0.075386
TCONS_00001528	FBgn0028864	FBtr0080756	CG18477	0	0	0	0	0	0	0	0	0	0	0	0	0	0	0	0	0	0	0	0	0	0	0	0
TCONS_00001529	FBgn0028517	FBtr0080757	CG18478	0	0	0	0	0	0	0	0	0	0	0	0	0	0	0	0	0	0	0	0	0	0	0	0
TCONS_00001530	FBgn0051780	FBtr0080758	CG31780	0	0	0	0	0	0	0	0	0	0	0	0	0	0	0	0	0	0	0	0	0	0	0	0
TCONS_00001531	FBgn0051827	FBtr0080759	CG31827	0	0	0	0	0	0	0	0	0	0	0	0	0	0	0	0	0	0	0	0	0	0	0	0
TCONS_00001532	FBgn0001986	FBtr0080760	l(2)35Df	22.7608	14.6771	20.8149	25.2151	17.8866	16.3604	19.5242	16.0119	18.8313	32.5661	24.9277	18.1953	23.1816	16.3142	16.0159	20.4138	21.5317	25.8034	17.6829	15.0861	17.1184	23.0755	23.7179	22.1641
TCONS_00001533	FBgn0028507	FBtr0080761	CG3793	46.6437	45.9268	44.3891	49.839	42.7188	40.2516	45.1687	40.4833	43.1958	49.9297	47.6836	41.2425	37.2716	31.5304	27.5067	29.8046	38.4868	39.9187	32.1017	29.0882	27.9839	32.5644	41.873	34.9303
TCONS_00001534	FBgn0028901	FBtr0080786	CG18109	0	0	0	0.023254	0.336346	1.65315	0.182473	0.627685	0.137707	0.113771	0	0.299592	2.5105	0	0.01951	1.02268	2.64151	0.227796	0.6902	0	0.591501	0.801596	0.584151	2.29186
TCONS_00001535	FBgn0028903	FBtr0080787	CG13243	0	0.142799	0	0.09301	0.492656	4.9648	0.545911	1.63789	0.409652	0.18665	0	0.512979	7.00021	0	0	2.33919	7.7621	0.542042	2.61897	0	1.47213	3.45233	0.952391	6.06539
TCONS_00012470	FBgn0035567	FBtr0073367	CG7514	0	0	0	0.121377	0.107882	2.63775	0.236171	0.541804	0.279055	0	0	0.297036	2.62896	0	0	1.0694	2.98836	0.235666	1.23317	0	0.662623	2.01642	0.275086	1.85405
TCONS_00001537		FBtr0080789	CG31824	0	0	0	0	0	0	0	0	0	0	0	0	0	0	0	0	0	0.137747	0	0	0	0	0	0
TCONS_00001538	FBgn0051735	FBtr0080790	CG31735	0	0.000407	0.000781	0	3e-06	0.000166	0.000366	0.000605	0.364441	0.000441	0.00059	0.000881	0.00019	0	0	5.7e-05	0.764275	0.000541	7.8e-05	0.000284	5.6e-05	2.7e-05	7.1e-05	0.00013
TCONS_00001539	FBgn0051735	FBtr0080791	CG31735	0	0.446293	0.084557	0	0.320329	5.44928	0.348164	1.82756	1.8e-05	0.118407	0.130341	0.709839	6.49271	0	0	2.31084	5.83885	0.482955	1.71853	0.079179	1.38466	2.13278	1.15577	5.25613
TCONS_00001540	FBgn0032577	FBtr0080792	CG13244	0	0.232087	0	0	0	5.05883	0.833473	3.13655	1.38071	0	0	1.46278	8.47327	0	0	3.10718	9.57753	1.15251	2.60415	0	2.28933	3.88025	0.473791	8.10077
TCONS_00001541	FBgn0028514	FBtr0300612	CG4793	5.72238	3.40777	2.47993	2.93103	5.02029	2.40454	1.84985	3.04348	2.42925	2.73671	3.38226	2.71556	3.34902	8.22001	6.55302	6.94932	3.62843	3.2141	4.1236	4.69777	5.02315	2.03177	1.59021	1.15798
TCONS_00001542	FBgn0028857	FBtr0300613	CG12448	0	0.428309	0	0.229151	0.204136	7.66692	1.12605	1.972	0.522232	0.11458	0	1.20961	7.55466	0	0	3.19814	10.5032	1.10338	3.15919	0	3.05629	3.66184	2.08409	5.46307
TCONS_00001543	FBgn0028856	FBtr0300064	CG18063	0	0.085156	0	0.080754	0.460388	4.285	0.194337	1.53974	0.381409	0.47838	0	0.000115	5.97371	0	0	2.97923	10.7637	0.730747	3.0056	0	2.48179	3.65463	2.14505	7.33874
TCONS_00001545	FBgn0028856	FBtr0300065	CG18063	0	0	0	0.011292	0	0	0.007346	0.059287	0.016864	0.023164	0	1.16381	1.13881	0	0	0	0	0.010248	0.026437	0	0.01711	0	0.019519	0
TCONS_00012488	FBgn0035585	FBtr0073372	CG12027	0	0	0	0	0.81023	13.459	1.44869	2.51727	1.75266	0.608352	0	2.77131	16.5595	0	0	6.70112	16.1905	1.74807	7.64223	0	6.78123	5.17731	2.52887	12.2306
TCONS_00001547	FBgn0028644	FBtr0080801	beat-Ic	0.075723	0	0	0	0	0	0.030866	0	0.025199	0.06233	0	0.055283	0.095	0.091577	0.051469	0.09759	0	0	1.13679	0.238228	0.157624	0.057092	0	0.023005
TCONS_00001548	FBgn0045827	FBtr0080802	CG13245	0	2.50179	0	0.602208	3.52773	27.6056	5.24432	13.0084	3.02922	2.22942	0	5.86253	46.8531	0.442042	0	18.7203	51.8321	2.94028	18.4597	0.142711	14.3649	19.5124	9.18872	41.9244
TCONS_00001549	FBgn0000182	FBtr0080803	BicC	0	0	0	0	3.1e-05	0	0	0.071081	0	2e-06	0	4.3e-05	0	0	0	5.3e-05	0	0	0	0	0	0	0	0
TCONS_00001551	FBgn0000182	FBtr0080804	BicC	0.199397	4e-06	7e-06	0.190289	0.117147	0	6e-06	0.204059	0	0	4e-06	0.110885	0	0.104876	0	0.078163	0	5e-06	0.111649	0.039662	0	0	0	0
TCONS_00001552	FBgn0000182	FBtr0080805	BicC	0.07583	0.029501	0.117007	7e-06	0.096628	1.50852	0.376172	0.44395	0.307555	0.158517	0.039029	0.554679	3.21346	0.022497	0	1.45353	3.40328	0.276681	1.35009	0	0.939833	1.37592	0.50607	2.53361
TCONS_00001553	FBgn0013433	FBtr0080806	beat-Ia	0.251	0.031992	0	0	0	0	0	0	0	0	0	0.036254	0.298644	0.488734	0.577105	0.107023	0	0	2.50792	0.520367	0.370348	0.026089	0	0.029935
TCONS_00013063	FBgn0036089	FBtr0076280	CG14151	0	0	0	0.305122	0.535896	4.3582	0.596855	2.86024	0.637858	0	0	0.454432	4.47264	0	0	2.07637	6.37291	0.834962	1.47003	0	3.06329	2.60801	0.714378	4.44813
TCONS_00001555	FBgn0028884	FBtr0080816	CG4892	0	0	0	0.297234	0.133589	1.26692	0.436723	0.844103	0.22215	0.149748	0	0.592509	2.66259	0	0	0.567524	2.42786	0.137947	0.620173	0	0.75368	1.29946	0.578574	2.43378
TCONS_00001556	FBgn0001991	FBtr0090004	Ca-alpha1D	5.4e-05	1.4e-05	0.007367	8e-06	0	0.179432	1.3e-05	0	0	2e-05	2.1e-05	1.1e-05	0.002297	0	0.256401	0	6.2e-05	5.3e-05	1.17358	0.000551	0.00375	1.3e-05	2.3e-05	0.000225
TCONS_00001557	FBgn0001991	FBtr0090003	Ca-alpha1D	0.046267	0.116922	0	0.143919	0.095799	0	0.083398	0.17716	0.092652	0.098754	0.114193	0.11168	4.8e-05	0.188233	0	0.391366	0.07447	0.079867	0	0.146729	0	0.084761	0.051393	0.023587
TCONS_00001559	FBgn0001991	FBtr0090005	Ca-alpha1D	0.002111	0.003157	0.049543	0.001632	0.00287	2.8e-05	0.001345	0	0.002223	0.002173	0.00242	0.002208	0.813001	0	0	0.0017	0.003639	0.001914	5.6e-05	0.140648	0.555883	0.002171	0.001349	0.002009
TCONS_00001560	FBgn0001991	FBtr0090006	Ca-alpha1D	0.005108	0.003648	0	0.005008	0.005956	0	0.004147	0.010056	0.004853	0.005807	0.007334	0.005073	0	0.006582	0	0.00334	0.004383	0.005522	0	0.004176	0	0.002935	0.004759	0.003951
TCONS_00013366	FBgn0040812	FBtr0075802	CG8750	0	0	0	0	0.485331	10.4952	1.50457	5.57347	1.65551	0	0	0.89686	9.01812	0	0	6.72883	11.8834	0.997971	3.43746	0	4.34223	4.5507	1.6376	10.0872
TCONS_00001563		FBtr0080823	CG12455	0.468164	0.042317	0.447489	0.370311	5.9e-05	6e-05	0.260905	0.324222	0.328983	7.3e-05	5.9e-05	0.342113	1.45338	4.7e-05	2e-05	0.550891	5.4e-05	6.6e-05	0.957204	4.1e-05	0.415455	0.258952	5e-05	5.4e-05
TCONS_00001564		FBtr0080822	CG12455	0	0.0171	0	0.033143	0.031287	0	0	0	0.023666	0	0	0	0	0	0	0.019083	0	0.035483	0	0	0	0	0.032315	0.018953
TCONS_00001565	FBgn0028515	FBtr0080824	EndoGI	143.074	126.937	132.73	133.382	142.926	129.261	145.667	124.426	128.016	141.133	140.589	118.891	138.448	119.89	112.529	131.52	154.964	149.728	108.762	109.428	111.831	130.411	135.32	123.876
TCONS_00001566	FBgn0028897	FBtr0080825	CG4935	18.0005	17.4849	19.6719	18.5758	18.3517	20.9911	17.1664	17.5334	18.0954	17.2886	16.9515	17.2755	19.0382	14.2483	13.5791	15.9649	18.6175	21.1104	16.3306	13.9951	10.6034	20.4293	20.8236	24.184
TCONS_00001567	FBgn0040079	FBtr0080826	pkaap	22.7991	21.8532	23.102	24.8418	24.7406	21.5521	23.0023	21.2406	22.6511	26.9025	23.4994	23.4565	20.961	17.3573	18.2299	19.9359	25.2112	25.3841	17.354	17.4952	16.5247	22.4886	24.8669	23.2762
TCONS_00013444	FBgn0085274	FBtr0302580	CG34245	0	0	0	0	0	5.26863	0.331702	1.34545	0.534298	0	0	1.45034	6.11867	0.246239	0.273873	1.93181	5.27126	0	1.46486	0	0.555747	1.48839	0.28138	3.19775
TCONS_00001569	FBgn0001992	FBtr0080828	Cyp303a1	0.177166	0.561024	0.339644	0.30632	0.12957	0.316799	0.148922	0.133804	0.615731	0.542375	0.230102	0.470455	0.405103	0.645347	1.20355	0.854734	0.567036	0.511754	0.818723	0.571324	0.798881	0.699877	0.388045	0.748952
TCONS_00001570	FBgn0028895	FBtr0080829	CG17328	7.57548	6.60169	8.82873	7.06561	6.58401	6.89526	7.17197	6.36069	9.13734	9.4526	8.92729	7.8136	6.90093	6.46569	6.19593	6.9757	8.08989	9.27894	6.29296	6.28116	5.90384	6.97894	9.17506	7.24807
TCONS_00001571	FBgn0028525	FBtr0080830	c(2)M	1.96616	1.92526	1.60055	2.1306	2.09293	1.52884	1.63926	1.34721	2.33628	2.08977	1.68853	1.3428	0.272167	0.088884	0.143393	0.072471	0.254753	0.124818	0.071256	0.169897	0.100086	0.252151	0.105615	0.136855
TCONS_00001572	FBgn0011708	FBtr0080831	Syx5	17.8808	19.4948	15.294	17.4802	9.78483	14.7743	17.123	7.50342	13.3459	25.7528	26.9165	16.8363	28.5505	25.6285	28.9144	29.6521	28.0069	35.2768	23.5206	20.095	19.6441	24.4349	22.881	31.1331
TCONS_00001573	FBgn0011708	FBtr0080832	Syx5	30.3837	20.6707	40.6038	31.8214	39.0405	37.0406	19.1242	40.1391	35.5917	26.7178	19.6732	34.322	17.5648	17.9922	11.8621	17.8842	17.438	17.073	14.1476	16.9627	18.7606	16.9809	21.9969	15.8343
TCONS_00001574	FBgn0001086	FBtr0080833	fzy	92.3001	78.4504	88.3137	91.3371	88.0824	72.4825	90.1877	80.7143	85.4111	114.719	93.0387	78.4684	103.271	63.601	60.7379	87.6211	99.3664	118.724	66.3418	61.4825	59.7112	97.3318	104.334	97.058
TCONS_00001575	FBgn0014092	FBtr0080834	CG4278	75.0665	77.9544	84.9424	73.1427	82.0768	74.0263	75.9078	73.7368	76.1338	79.7761	79.4237	76.4117	69.3897	66.915	61.8388	68.8791	92.0403	88.4695	55.5401	58.3344	51.6248	72.8216	83.1313	82.7548
TCONS_00001576	FBgn0040984	FBtr0080835	CG4440	0	0	0	0.713392	0	0	0	0	0	0	0	0.576826	0	0	0	0	0	0	0	0	0.578082	0.487048	0.586394	0
TCONS_00001577	FBgn0028506	FBtr0080836	CG4455	256.336	229.944	354.751	294.949	273.376	282.006	229.615	260.97	315.003	307.281	299.117	309.231	221.156	199.553	175.474	207.5	303.963	375.378	156.574	175.649	175.808	241.977	304.867	286.229
TCONS_00001578	FBgn0028841	FBtr0080859	jhamt	1.49387	0.955746	1.69332	1.11698	0.981728	1.74229	1.40153	1.78342	1.43958	0.799982	0.504658	1.03149	8.73963	1.74298	2.54311	1.22313	0.247857	0.31014	7.80621	8.9326	0.482778	0.506366	0.245276	0.215715
TCONS_00001579	FBgn0020416	FBtr0080860	Idgf1	15.0755	1.03588	0.733948	3.25679	1.60198	4.47596	1.37427	1.00906	1.41343	1.68431	1.98833	1.45201	17.5162	21.8716	23.4795	13.9176	3.77125	2.58336	10.9671	20.1523	27.4645	6.59548	2.91016	2.12849
TCONS_00001580	FBgn0020415	FBtr0080861	Idgf2	9.75437	7.71123	7.22781	10.0136	9.84974	8.83455	8.3921	8.38576	6.49724	10.6097	10.0617	9.65648	40.03	42.3148	53.7816	32.3711	11.7855	11.4487	28.9459	35.7589	62.6589	13.0037	9.11028	6.46623
TCONS_00001581	FBgn0020414	FBtr0080862	Idgf3	0	0	0	0	0.475105	2.81807	7.8e-05	0.862434	7.5e-05	0	0	0.486666	1.5713	2.0573	0	2.01611	0	0	0	0	0.729801	0	0.000152	0.632901
TCONS_00001582	FBgn0020414	FBtr0080864	Idgf3	11.6795	3.98169	3.7622	9.13635	3.9243	1.32809	3.3941	2.31067	2.12803	8.15926	7.31242	5.38871	30.8106	49.8229	40.4813	33.7152	5.62151	8.5829	34.3699	31.4991	93.2968	13.6734	6.97107	7.15376
TCONS_00001584	FBgn0032585	FBtr0080865	CG4580	0.089505	0.059356	0.219964	0	0.211882	0.240095	0.073937	0.075843	0.122782	0.301663	0.083806	0.197174	0.062826	0.054579	0	0.145502	0	0	0.047105	0.36693	0	0	0	0
TCONS_00001585	FBgn0032586	FBtr0080866	Tpr2	169.528	136.949	173.495	167.158	152.272	146.093	148.547	150.337	164.303	204.488	166.337	151.453	175.057	139.099	130.042	169.773	194.643	219.761	120.979	124.599	124.621	185.881	203.398	182.558
TCONS_00001586	FBgn0032586	FBtr0080867	Tpr2	5.94736	2.87033	4.67703	4.82784	6.06929	8.92188	2.09797	3.29065	3.49133	7.41263	5.41616	7.92021	3.10066	1.50129	1.07963	2.25001	3.42994	0.710569	1.52222	1.12569	1.80089	1.75006	0.588842	3.00974
TCONS_00001587	FBgn0051816	FBtr0080868	CG31816	0	0.307703	0	0.379324	2.18802	8.32237	1.48316	5.09031	1.25155	0	0	1.33776	9.05109	0.289226	0	1.53788	12.195	0	2.83247	0	3.00666	4.48209	2.32556	7.77088
TCONS_00001588	FBgn0259735	FBtr0300002	CG42389	0	0	0	0	0	0.726815	0	0.311217	0.699361	0	0	0.630037	0	0	0	0	0	0.229986	0	0	0	0	0	0
TCONS_00001589	FBgn0259735	FBtr0300003	CG42389	0.111756	0.149851	0.366729	1.08438	0.278829	0	0.28613	0.000275	0	0.53101	0.484795	0	0	0.193386	0.035457	0.095829	0.111943	0.104917	0.357122	0.030388	0.103465	0.125225	0.137171	0.091081
TCONS_00001590	FBgn0259735	FBtr0300004	CG42389	23.4282	13.6238	26.0756	27.6289	24.2635	21.5358	11.281	18.2399	21.354	35.4338	24.7968	26.9174	10.8013	8.33497	7.90962	11.2182	14.6503	18.0865	10.4763	10.2028	9.83718	14.9764	18.0854	14.764
TCONS_00001591	FBgn0051815	FBtr0080870	CG31815	0	0	0.073576	0.102396	0.191616	1.4208	0	0.317843	0.079532	0	0	0.171791	0.979226	0	0	0.453451	0.879916	0.099866	0.311055	0	0.315256	0.254432	0.089894	0.434231
TCONS_00001592	FBgn0032590	FBtr0080871	CG4631	0	0.345801	0.072985	0.201097	1.01729	6.65747	0.792452	2.61691	0.235055	0.099026	0	0.986643	6.76749	0	0.039642	2.80627	8.93706	0.813734	2.73759	0	2.46384	2.82501	1.69447	6.75665
TCONS_00001593	FBgn0259735	FBtr0300005	CG42389	5.72795	0.673107	1.22127	5.63727	1.08824	0.450726	5.33151	0.901609	0.845912	5.82647	3.69119	1.02393	9.47474	6.97231	6.46819	10.9081	8.00524	8.32403	5.37205	6.03362	5.84418	10.6545	5.83578	5.76021
TCONS_00001594	FBgn0001185	FBtr0080883	her	25.8115	25.1005	32.5734	26.2034	26.5365	25.9789	25.0108	27.6486	26.2176	31.7737	26.5439	28.4507	20.1818	21.9637	17.2427	21.2448	28.8294	32.7467	17.0257	19.5439	18.4642	23.6375	32.1042	27.3247
TCONS_00001595	FBgn0261278	FBtr0080884	grp	128.546	109.802	114.707	135.387	109.864	103.206	113.305	106.605	115.806	147.451	126.891	110.822	96.5045	86.0861	68.7511	102.933	132.245	141.573	87.8369	77.6284	74.2321	116.079	125.351	124.074
TCONS_00001596	FBgn0261278	FBtr0080885	grp	9.19284	6.9697	5.73873	7.65906	8.67144	10.7823	8.16027	7.71329	3.81141	8.22935	8.94002	6.49893	6.62225	4.89601	4.73492	8.09221	8.88277	6.61163	5.01407	3.59292	5.11606	3.5757	5.26081	6.56902
TCONS_00001597	FBgn0002652	FBtr0080887	squ	9.93128	14.3509	19.145	11.0813	18.5154	17.1504	13.8867	14.429	19.3966	13.4749	11.1132	18.2801	15.5091	10.385	9.20812	12.4691	19.9127	13.092	10.5744	9.03601	8.89536	12.1538	15.0968	18.4289
TCONS_00001598	FBgn0053552	FBtr0091522	CG33552	0	0.282693	0.243686	0.353998	0.998947	0.79315	0.346003	1.81106	0.824845	0.357011	0.402565	0.29192	1.78273	0.26654	0.270689	0.477969	2.70479	1.02186	0.636813	0.504969	0.525051	0.921372	1.20849	3.86859
TCONS_00001599	FBgn0261278	FBtr0080886	grp	72.8519	81.7689	90.2047	77.414	90.2466	76.8639	57.2728	81.802	88.9776	79.0474	79.0603	91.1634	47.6371	40.0322	31.4949	48.2871	85.5538	73.3235	42.2159	34.5231	31.7559	61.8997	71.2472	60.9242
TCONS_00001600	FBgn0261278	FBtr0100459	grp	0.845388	0	0	0	0	0.584623	0	0	0.244123	0	0	0	0	0	0	0	0	0.705443	0	0	0	0	0	0
TCONS_00001601	FBgn0262430	FBtr0091541	mir-9c	0	0	0	0	0	0	0	0	0	0	0	0	0	0	0	0	0	0	0	0	0	0	0	0
TCONS_00001602	FBgn0262386	FBtr0091586	mir-306	0	0	0	0	0	0	0	0	0	0	0	0	0	0	0	0	0	0	0	0	0	0	0	0
TCONS_00001603		FBtr0091587	mir-306S	0	0	0	0	0	0	0	0	0	0	0	0	0	0	0	0	0	0	0	0	0	0	0	0
TCONS_00001604	FBgn0262452	FBtr0091547	mir-79	0	0	0	0	0	0	0	0	0	0	0	0	0	0	0	0	0	0	0	0	0	0	0	0
TCONS_00001605	FBgn0262413	FBtr0091540	mir-9b	0	0	0	0	0	0	0	0	0	0	0	0	0	0	0	0	0	0	0	0	0	0	0	0
TCONS_00001606	FBgn0086907	FBtr0080888	Cyt-c-d	0.172511	1.68788	0.665266	0.288618	2.59681	17.2804	2.2787	6.53349	1.13935	0.729206	0.160084	3.11985	22.746	1.31165	1.97101	8.78622	25.1324	1.42422	9.75683	1.93102	7.0173	11.1145	4.47807	19.2404
TCONS_00001607	FBgn0000409	FBtr0080889	Cyt-c-p	190.029	206.602	204.341	174.343	186.314	199.45	179.183	180.485	204.462	168.735	174.27	213.682	179.733	151.643	148.468	163.398	198.191	215.027	157.011	148.258	144.605	185.805	198.466	194.14
TCONS_00001608	FBgn0051812	FBtr0290062	CG31812	21.6962	22.9978	19.3803	17.4274	18.4917	20.4892	19.4964	22.071	19.0289	15.3044	20.2206	20.7172	26.4218	23.6386	19.5819	26.5958	45.8254	40.3386	21.1609	15.9011	19.6007	26.1394	34.3136	35.8318
TCONS_00001609	FBgn0032597	FBtr0080891	CG17904	59.3175	56.3766	58.2173	56.9797	53.7102	60.6011	58.7587	52.9921	50.3569	56.8391	63.8977	58.8659	47.6139	48.4491	42.1244	53.5921	70.9872	61.4434	45.7494	41.9327	41.6325	49.6012	58.6704	58.8084
TCONS_00001610	FBgn0032598	FBtr0080892	ChLD3	0.668125	0.175868	0.375455	0.395957	0.62063	0.417601	0.711453	0.521329	0.220101	0.638803	0.748085	0.470357	0.839341	0.892485	1.04987	0.628993	0.803302	0.822292	1.16925	1.19232	1.1182	0.660266	0.686623	0.766758
TCONS_00001611	FBgn0032600	FBtr0080893	CG17912	61.3445	63.5907	77.7065	70.7163	70.3153	67.4945	54.4708	64.0167	75.4495	80.1371	67.304	72.436	69.5271	59.1643	50.9853	62.4083	73.5131	86.5273	56.9304	51.0148	55.9703	71.3885	76.6464	72.2786
TCONS_00001612	FBgn0032600	FBtr0113041	CG17912	6.71584	4.11612	8.69604	9.50676	8.04484	4.94785	4.95586	6.18114	5.67234	14.921	7.47137	6.57836	10.5515	7.67653	6.68579	4.34107	2.38773	6.52366	10.895	8.89786	9.23719	5.50079	4.79936	7.4555
TCONS_00001613	FBgn0032601	FBtr0080894	yellow-b	21.4642	19.1842	21.5256	24.4032	26.7823	21.8421	22.2381	23.7972	20.3278	27.1067	24.3878	19.8845	29.206	24.5218	20.8396	20.8879	12.8533	13.2339	14.8485	18.1331	24.0743	17.0033	16.5097	14.6672
TCONS_00001614	FBgn0264695	FBtr0080905	Mhc	0	0	0	0	0	0	0	0	0	0.000364	0	0	0	0	0	0	0	0	0	0	0.105994	0	0	0
TCONS_00001617	FBgn0264695	FBtr0080895	Mhc	1.12769	0.000112	4.8e-05	0.053923	0	0.000177	0	0	0.046571	0.000263	0	0	0.003042	0.00983	0.026534	0.004357	0	0.000542	0.413923	0.234928	0.1051	0.010918	0.26661	0.000126
TCONS_00001618	FBgn0264695	FBtr0080896	Mhc	0.962526	0	0	0.000514	0	0	0	0	0.014492	0.000196	0	0	0	0	0.133368	0.002936	0	0	0.008522	0.262562	0.003772	0	0.50892	0
TCONS_00001619	FBgn0264695	FBtr0080897	Mhc	0	0	0	0	0	0	0	0	0	0	0	0	0.024929	0	1.90925	0.708814	0	0	0.20384	0.003934	1.0998	0	0	0
TCONS_00001620	FBgn0264695	FBtr0080898	Mhc	0	0.700913	0.304532	0	0	0.121593	1.38707	0	0.021058	1.32539	0.94669	0	3.62739	4.74261	2.34484	2.42116	0.503977	0.198414	5.00247	4.86205	15.0594	2.37012	1.04777	2.51801
TCONS_00001621	FBgn0264695	FBtr0080899	Mhc	0	0.729749	1.00945	0	1.64477	2.14123	0	4.169	2.54537	0.000147	7.34298	2.70522	0.93613	3.34227	0.00688	0.017219	0	4.58486	3.5091	0.218411	3.11982	2.15135	0.208433	0.893913
TCONS_00001622	FBgn0264695	FBtr0080900	Mhc	0	0	0	0	0	0.000115	0.01815	0	0.00644	0.961766	0	0	0.021763	0.016879	11.4222	1.65646	1.17546	0.000146	0.103145	5.19753	0.537307	0.015591	1.99145	0.000119
TCONS_00001623	FBgn0264695	FBtr0080901	Mhc	0	0	0	0	0	0	0	0	0.387791	7.3e-05	0	0	0.719825	1.85307	16.2371	2.38712	0	0.633688	2.27412	17.5003	19.9096	1.57944	1.38638	0
TCONS_00001624	FBgn0264695	FBtr0080902	Mhc	0	0	0	0	0.017927	0.001992	0	0.006119	0.859909	0.000109	0	0.000753	0.005484	0.011626	0.034786	0.012165	0	0.003437	0.072162	0.239396	0.110343	0.014374	0.400242	0
TCONS_00001625	FBgn0264695	FBtr0080903	Mhc	0	0.002874	0.0008	0	0.691371	1.30615	1.46515	0.827419	0.403148	0.533757	0.025306	0	6.68195	5.50354	3.05456	6.90902	0.000377	1.20005	0.858794	4.53195	15.7069	2.95919	1.567	0.781332
TCONS_00001626	FBgn0264695	FBtr0080904	Mhc	0	2.77162	0.187328	0.69383	0.294143	0.736708	0.795948	1.77276	1.2804	0.472933	3.01394	0.410603	1.20863	7.90962	3.26858	3.08549	0.391847	3.07364	2.32711	1.9935	11.6962	2.83491	0.570474	0.359612
TCONS_00001628	FBgn0264695	FBtr0080906	Mhc	0	0	0	0	0	0	0	0	0	0	0	0	0	0	0	0	0	0	0	0	0	0	0	0
TCONS_00001629	FBgn0264695	FBtr0080907	Mhc	0	0	0	0	0	0	0	0	0	0	0	0	0	0	0	0	0	0	0	0	0	0	0	0
TCONS_00001630	FBgn0264695	FBtr0301829	Mhc	0	0	0	0	0	0	0	0	0	0	0	0	0	0	0.449132	0	0	0	0	0	0	0	0	0
TCONS_00001631	FBgn0264695	FBtr0301827	Mhc	0	0	0	0	0	0	0	0	0	0	0	0	0	0	0.056532	0	0	0	0	0	0	0	0.00113	0
TCONS_00001634	FBgn0264695	FBtr0301828	Mhc	0.045446	0.001025	2.5e-05	0.751076	0	0	0	0	0	0.001205	0	0	10.2497	9.01786	9.55024	5.60731	0	0.000137	0.208057	9.60728	4.67722	0.068616	0.195709	0.000191
TCONS_00001635	FBgn0032603	FBtr0080908	CG17928	5.8324	5.39457	2.77287	4.75445	4.54444	4.39733	5.73212	4.45868	3.25209	4.87274	4.65977	2.98332	7.72498	8.72315	11.9268	8.43621	4.15463	3.06756	6.97481	6.84015	10.5074	3.48036	2.08491	2.04133
TCONS_00001636	FBgn0040262	FBtr0080909	Ugt36Ba	0	0	0	0.084616	0.075652	0	0	0	0	0	0	0.067066	0	0.171073	0.1857	0.109492	0	0	0.052673	0.110098	0.062938	0.054737	0	0
TCONS_00001637	FBgn0040261	FBtr0080910	Ugt36Bb	0.10268	0	0	0	0	0.128855	0	0	0	0	0	0	0	0	0	0.055493	0	0	0	0	0.068926	0	0	0
TCONS_00001638	FBgn0040260	FBtr0080911	Ugt36Bc	4.30487	4.47567	1.4923	3.49994	3.23482	2.88899	5.70361	4.61009	2.70387	3.82731	3.92997	2.93515	2.55813	10.9206	13.221	8.88113	4.84501	4.00493	8.21185	11.4925	12.6002	4.71931	2.42707	2.61173
TCONS_00001639	FBgn0040260	FBtr0080912	Ugt36Bc	0.018328	0.014163	0.029876	0.01581	0.001015	0.018984	0.012751	0.001555	0.000311	0.020845	0.015834	0.032991	7.83038	0.011273	0.011324	0.011065	0.001727	0.014789	0.009704	0.008549	0.010875	0.010265	0.011738	0.000906
TCONS_00001640	FBgn0086673	FBtr0080914	CG13272	1.87482	1.10111	1.31213	1.69593	1.67459	1.04425	2.33141	1.61422	0.974956	2.67186	1.77804	1.30095	2.33115	1.68773	2.27218	2.37037	1.7595	1.53795	1.69736	2.13939	2.46243	2.87728	1.80257	1.95363
TCONS_00001641	FBgn0004797	FBtr0080915	mdy	29.9715	36.7587	32.9477	22.8819	35.5136	36.3507	24.9748	35.4689	36.5008	33.1953	26.7634	36.5106	25.5051	33.5362	30.2913	31.8566	41.6901	43.7842	24.3515	24.3448	24.0316	29.3646	41.5006	37.8247
TCONS_00001642	FBgn0004797	FBtr0080916	mdy	24.3519	12.6794	20.878	26.7805	17.7667	12.5018	21.7848	12.7346	8.02579	22.5877	25.4104	12.6264	22.7775	11.5159	9.51418	16.7647	15.8927	20.0686	12.5154	10.7788	7.91791	20.185	16.0968	16.7192
TCONS_00001643	FBgn0004797	FBtr0080917	mdy	0.49735	0.333292	0.992645	0	0.759079	1.40174	0	0.43959	0	0.829772	0	1.13471	2.13906	3.65908	3.33296	1.29659	2.72249	3.37541	1.57079	0.330091	3.41466	2.47597	3.16746	2.41522
TCONS_00001644	FBgn0004797	FBtr0080918	mdy	0.947155	0.252015	2.2516	1.19619	0.279128	1.49626	0.736832	0.649042	0.737459	1.48836	0.898809	0.524277	1.23528	1.44568	2.29125	1.14518	0.954095	0.384982	1.2942	0.500806	1.98901	0.898468	0.914541	0.523653
TCONS_00001645	FBgn0051739	FBtr0080919	CG31739	35.568	24.8004	40.1908	40.6783	34.8321	29.8222	29.6814	29.7253	33.3931	51.1286	40.7098	35.1918	34.9907	26.1864	24.6421	32.8077	35.9037	45.065	27.1281	25.8413	27.3373	35.883	38.3372	37.1274
TCONS_00015203	FBgn0038122	FBtr0082732	CG8138	0	0	0	0.106438	0.195864	3.18204	0.528472	1.08406	0.087679	0.209969	0	0.756425	3.80427	0	0	1.4403	5.50867	0.227175	1.66925	0	1.56446	1.16143	1.13865	4.62432
TCONS_00001647	FBgn0047133	FBtr0080921	pncr003:2L	6.01361	9.46316	4.87195	0.000313	9.70845	18.4964	12.2614	15.2412	7.77029	5.01354	14.1962	5.05602	94.3134	131.607	169.157	95.0973	7.82524	8.42896	69.837	109.668	102.461	29.4469	7.45465	2.87805
TCONS_00001648		FBtr0080922	CG31781	3.02304	2.0175	1.06984	2.43236	3.2148	2.14093	2.95987	1.79367	1.57026	2.72155	2.76469	1.33977	6.38867	6.30961	11.9645	6.18358	1.58695	0.959345	7.69503	8.3882	15.3469	3.9913	2.24626	2.62676
TCONS_00001649		FBtr0302189	CG31781	0	0	1.4e-05	3.6e-05	0	2.4e-05	0	0	0	4.3e-05	3.1e-05	0	0	0	0	0	0	7.5e-05	0	0	0	3.8e-05	0	0
TCONS_00001650	FBgn0085342	FBtr0112511	CG34313	12.4258	10.861	11.8166	11.3049	10.9393	11.1836	11.7134	11.7191	12.4318	13.4382	12.0523	12.1754	19.1921	14.3728	15.1701	14.532	11.9048	16.2438	15.2632	12.3763	14.9618	14.3227	16.7582	15.0931
TCONS_00001651		FBtr0301254	CG42555	7.07885	2.78821	6.84095	9.02466	6.2531	4.52349	3.47233	5.34765	5.02665	14.3706	7.54288	6.33167	8.42677	4.49229	4.38754	8.22166	6.76112	7.45036	6.27355	3.7163	6.23107	7.46774	6.61271	6.59988
TCONS_00001652	FBgn0260758	FBtr0301255	CG42556	0.936401	0.428866	0.5442	0.340378	0.813721	6.00418	0.444637	2.65939	1.14849	0.459781	0.237438	2.34228	13.153	1.28815	1.3796	4.82205	12.4099	1.9754	4.32788	1.45818	3.51769	5.17963	2.15521	8.08606
TCONS_00001653		FBtr0080949	CG15134	0.001327	0.000319	1.17775	1.24145	0.004013	2.65701	0.001583	0.001233	0.060543	0.004413	0.000396	0.007315	0.070796	0.007563	0.000363	0.000799	0.000433	0.005706	0.000516	0.006478	0.000396	0.000933	0.001365	0.000553
TCONS_00001654		FBtr0114502	CG15134	8.95013	3.65469	6.7398	8.71497	6.65889	2.63892	4.03596	5.54708	5.03245	14.0889	8.66354	6.73312	8.38887	5.66434	5.42366	9.52023	8.06075	9.12782	6.88732	5.68771	7.72032	8.25792	8.74483	7.77415
TCONS_00001655		FBtr0080950	CG4841	10.9791	4.77516	10.1506	12.6359	8.05142	7.0052	7.45358	7.36665	6.34786	18.8838	10.9087	8.17161	11.9891	9.14926	8.42728	13.5483	9.26292	12.1828	9.6428	9.62162	10.6154	11.2684	11.4747	9.41766
TCONS_00001656	FBgn0053179	FBtr0273449	beat-IIIb	0.04308	0.027929	0.052165	0	0.033509	0.087155	0	0.036663	0.028165	0	0	0.063689	0.115405	0.167668	0.117479	0.070727	0	0.03584	1.28143	0.476335	0	0.022125	0	0
TCONS_00001657	FBgn0053179	FBtr0273450	beat-IIIb	0.001471	0.001112	0.002038	0	0.001562	0.001565	0	0.001432	0.00136	0	0	0.001548	0.001121	0.001139	0.001202	0.001144	0	0.001315	0.000925	0.000868	0.204477	0.001165	0	0.026066
TCONS_00001658	FBgn0051806	FBtr0080952	CG31806	0	0	0	2.21285	0.280358	7.28604	1.22258	1.179	0.241406	0	0	0.765378	7.14363	0	0.234861	4.18546	7.98608	0	1.94388	0	3.66913	4.31708	1.89413	7.68037
TCONS_00001659	FBgn0032626	FBtr0080953	CG12620	0	0.530282	0	0.091697	0.541978	3.34829	0.357625	1.40233	0.141642	0	0	0.993825	6.02982	0	0	1.54272	5.50834	0.444453	2.08081	0	0.756646	2.57209	0.785941	4.76055
TCONS_00001660	FBgn0032627	FBtr0301674	beat-IIIa	0.000382	0.000321	0.000221	0.00034	0.000525	0.000562	0	0.000687	0.000337	0.00031	0	0.00024	0.000393	0.000164	0.000274	0.000297	0.000221	0.000747	0.000477	0.000175	0.000289	0.000538	0.000344	0.000161
TCONS_00001661	FBgn0032627	FBtr0301673	beat-IIIa	0.084861	0.170766	0.055894	0.106077	0.085934	0.136305	0	0.047505	0.152191	0.034654	0	0.041416	0.209883	0.166246	0.147818	0.087109	0.125906	0.046961	1.66805	0.342002	0.429612	0.088397	0.075218	0.027408
TCONS_00001662	FBgn0083942	FBtr0110785	CG34106	0	0	0	0	0.243541	0.349656	0	0.529908	0.127375	0	0	0.420647	1.06531	0	0	0.534351	1.60838	0.315851	1.81633	0	0	0.614327	0.286705	0
TCONS_00001663	FBgn0085198	FBtr0112360	CG34169	0	0	0	0	0.242704	1.64067	0	0.521635	0.208513	0	0	0.448987	0	0	0	0	0	0	0.162726	0	0	0	0	0
TCONS_00001664	FBgn0045487	FBtr0080962	Gr36a	0	0	0	0	0	0	0	0	0	0	0	0	0	0	0	0	0	0	0	0	0	0	0	0
TCONS_00001665	FBgn0045486	FBtr0080963	Gr36b	0	0	0	0	0	0	0	0	0	0	0	0	0	0	0	0	0	0	0	0	0	0	0	0
TCONS_00001666	FBgn0045485	FBtr0080964	Gr36c	0	0	0	0	0	0	0	0	0	0	0	0	0	0	0	0	0	0	0	0	0	0	0	0
TCONS_00001667	FBgn0046888	FBtr0080965	Gr36d	0	0	0	0	0	0	0	0	0	0	0	0	0	0	0	0	0	0	0	0	0	0	0	0
TCONS_00001668	FBgn0032631	FBtr0302408	CG15140	0	0	0.078594	0	0	0	0	0	0	0	0	0	0.50828	0	3.5944	0	0	0	0.378059	0.291702	3.98619	0	0.121903	0.098559
TCONS_00001669	FBgn0051804	FBtr0080967	CG31804	0	0.125935	0	0.158813	0.76435	4.98372	0.47037	1.01887	0.254658	0.314014	0	1.66315	4.58453	0.126805	0	2.14988	6.47952	0.643602	1.6634	0	1.55927	2.00034	1.77969	4.72827
TCONS_00001670	FBgn0020503	FBtr0080975	CLIP-190	3.4518	2.91532	4.3926	5.45375	4.02498	4.45608	3.33374	4.96903	2.67719	8.20525	4.94536	4.24397	7.66149	5.61507	5.28638	5.7531	3.71497	5.65129	3.55213	4.67917	4.55945	5.14975	4.41111	4.9025
TCONS_00001671	FBgn0020503	FBtr0301442	CLIP-190	0.129448	0.855433	2.91832	2.29203	2.21011	1.63006	1.09303	1.09822	4.40901	1.17212	1.95677	3.43217	7.04338	4.14616	5.11759	3.62799	4.1347	2.28359	3.48446	4.42045	7.9383	3.45275	2.92744	4.24268
TCONS_00001673	FBgn0020503	FBtr0080976	CLIP-190	3.17867	1.25794	1.0853	1.18789	0.803677	1.19352	3.10599	2.67699	2.12254	3.68243	5.22931	0.652358	0	0	0	0.008801	0.70941	2.7184	0.003467	0	0	0.006845	3.72643	0.833787
TCONS_00001674	FBgn0020503	FBtr0301440	CLIP-190	0.018208	1.35279	2.7076	3.67728	2.67934	1.00184	1.03896	0.774246	0.097017	0.001845	1.3174	1.32328	0.06848	0	0.000866	0.851016	1.43887	0.773764	1.13017	0	0.000349	1.99978	1.87647	1.16025
TCONS_00001675	FBgn0020503	FBtr0290261	CLIP-190	0	0	0	0	0.313662	2.06246	0.682056	0.958537	0.36507	0.825186	0	0.837118	4.52028	0	0	1.50061	6.1206	1.08584	1.7132	0	0.278501	3.02045	0	5.20836
TCONS_00001676	FBgn0020503	FBtr0290262	CLIP-190	0	1.38623	0.117529	0.234898	0.337439	1.67058	2.48606	2.47734	0.119071	0.976036	0	0.03551	15.1698	7.04115	17.4595	6.98234	1.7358	1.13375	8.60825	14.3944	27.0944	3.89939	2.35409	0.550116
TCONS_00001677	FBgn0020503	FBtr0290263	CLIP-190	0	0	0	0	0	4.30708	0.039149	0	0	0	0	0	5.10056	7.09699	10.6108	4.66275	0	0	2.23958	2.43367	6.57329	0	0	0.531296
TCONS_00001678	FBgn0020503	FBtr0290265	CLIP-190	0.664632	0	0.004891	0.000752	0	0	0	0	0	0	0.000938	0.031871	0	0	0	0	0.473848	0	0.414553	0	0	0	0	0
TCONS_00001680	FBgn0020503	FBtr0080977	CLIP-190	0.5104	0	0.346648	0	0	0	0	0	0.379364	0	0	0	2.37037	1.88678	2.48917	1.1404	0.00991	0	1.38432	3.03805	6.3684	0.820394	0	0.312626
TCONS_00001682	FBgn0020503	FBtr0301441	CLIP-190	0.009019	2.20982	1.53368	2.15213	2.77884	1.27547	1.51224	1.88905	1.60214	0.000542	0	3.07733	0.049288	0	0.000521	0.826915	0.656617	1.00848	0.700539	0	0	0.907556	2.40845	0.421635
TCONS_00001683	FBgn0032635	FBtr0080979	CG15141	66.0079	65.1385	70.3851	73.4583	63.6631	61.379	61.1937	61.6627	70.765	78.9857	71.6965	64.4727	69.2707	55.8033	48.1361	65.2977	74.9199	82.9269	56.1271	46.7606	47.4904	72.0211	79.3574	72.7248
TCONS_00001684	FBgn0032636	FBtr0080980	CG5043	0	0.633164	0.093562	0.57875	1.193	8.80139	0.996201	4.68597	0.698352	0.362852	0	1.88957	16.6937	0	0	4.99804	17.4753	1.27391	6.29803	0	4.6374	6.85581	3.45603	13.9268
TCONS_00001685	FBgn0032637	FBtr0080981	CG5050	1.12828	0.795344	0.134796	0.315341	0.947514	10.005	2.17226	3.85649	1.52306	1.58143	0.354809	2.22624	13.597	0.893481	0.386489	4.50168	17.5672	0.976523	5.57226	1.04586	4.28998	5.60094	2.98985	15.246
TCONS_00001686	FBgn0032640	FBtr0080982	Sgt	170.052	136.456	148.323	165.814	152.309	144.908	147.988	146.724	145.933	173.101	157.9	151.987	140.202	115.137	107.585	125.708	144.592	151.825	125.495	113.572	103.456	131.573	139.285	130.04
TCONS_00001687	FBgn0032642	FBtr0080983	CG5110	108.523	106.554	95.6156	105.776	94.2984	99.7296	104.162	98.4279	100.572	79.9564	95.8541	107.417	89.3638	85.322	82.1567	95.1702	114.08	105.333	92.1354	71.4703	76.5937	84.4457	87.8493	95.9188
TCONS_00001688	FBgn0032644	FBtr0080984	CG5131	31.2408	43.8822	43.0793	34.6834	38.7599	39.6037	31.9844	37.4488	49.3406	39.4409	39.7444	45.1109	37.8513	31.509	28.8179	38.5139	43.7271	45.0878	30.111	24.7507	27.4217	38.9259	36.5263	37.0012
TCONS_00001689	FBgn0013810	FBtr0080985	Dhc36C	0.011419	0.007384	0.01238	0.04911	0.085234	0.284885	0.028601	0.168642	0.057055	0.099181	0.040408	0.090856	0.576771	0.052271	0.035888	0.283378	0.585146	0.064817	0.281677	0.075824	0.151242	0.327579	0.146916	0.522227
TCONS_00001690	FBgn0262398	FBtr0091550	mir-124	0	0	0	0	0	0	0	0	0	0	0	0	0	0	0	0	0	0	0	0	0	0	0	0
TCONS_00001691	FBgn0262400	FBtr0091580	mir-287	0	0	0	0	0	0	0	0	0	0	0	0	0	0	0	0	0	0	0	0	0	0	0	0
TCONS_00001692	FBgn0032651	FBtr0080986	Oli	0.100016	0.132232	0	0	0.080019	0.195857	0.082159	0	0.067427	0.0842	0.096643	0.073058	1.77488	1.779	1.47452	1.07167	0.070335	0	11.065	4.22681	2.30047	0.211619	0.070987	0.114664
TCONS_00001693	FBgn0261089	FBtr0080987	Sytalpha	0	0	0	0	0	0.10008	0	0	0	0.137961	0.075165	0	0.121441	0.248606	0.103476	0.318834	0	0	1.09547	0.523455	0.261449	0.135705	0.056152	0.092554
TCONS_00001694	FBgn0032656	FBtr0081021	CG5674	16.1296	11.3964	19.1053	11.3527	23.5432	18.2407	12.2901	20.1178	18.2436	23.2711	14.7894	16.6221	13.7373	12.7419	6.4329	15.2906	17.6808	19.0511	10.0342	9.42156	9.34126	14.1747	16.1599	16.284
TCONS_00001695	FBgn0032656	FBtr0081022	CG5674	10.4697	7.50151	15.1024	13.1254	10.9152	11.5911	11.0927	10.0556	13.4876	18.4883	12.7789	12.7486	10.8458	12.971	13.5965	11.8054	8.3861	18.0259	11.1361	13.1743	12.9422	14.8712	13.5955	13.6935
TCONS_00001696	FBgn0032656	FBtr0290267	CG5674	4.81187	6.59123	5.95047	9.22789	1.37262	4.46908	1.9748	0.839968	2.92907	2.18189	4.70016	8.62179	6.07111	3.75081	6.62887	1.81583	3.92175	5.44466	3.63556	2.64502	5.74486	4.11535	5.99487	2.90171
TCONS_00001697	FBgn0032658	FBtr0081024	CG5681	0	0.219911	0	0.069996	0.679001	1.37704	0.694647	0.555433	0.391996	0.068294	0	0.493869	3.24018	0	0	0.576129	4.10013	0.207444	0.513858	0	0.44735	1.12157	0.801414	3.25019
TCONS_00001698	FBgn0051742	FBtr0081025	CG31742	0	0.480719	0	0	0.228	4.7281	0.517548	1.0691	0.489503	0.132566	0	0.531544	2.54785	0	0	2.22863	5.98711	0.498778	1.82586	0	1.59077	1.39449	0.298452	2.54026
TCONS_00001699	FBgn0040989	FBtr0081026	CG5693	0	0.24023	0	0.297992	1.12373	4.4541	0	1.14605	0	0.60886	0	0.483663	6.62665	0	0	3.74712	8.62389	0.853767	0.966053	0	1.78078	3.28286	0.988853	6.98151
TCONS_00001700	FBgn0261531	FBtr0302514	CG42659	0	0.473019	0	0	0	20.3742	3.90791	8.54309	1.00861	0	0	3.79168	27.5548	0	0	5.14716	25.3274	3.75653	10.0177	0	10.8451	12.0459	5.02068	23.1272
TCONS_00001701	FBgn0261357	FBtr0302275	CG42634	0	0.113819	0	0	0	0.671513	0.286861	0	0	0.153697	0	0.373459	1.08743	0	0	0.814337	2.50677	0	0.773305	0	0.238868	0.806936	0.115296	1.65493
TCONS_00001702	FBgn0051740	FBtr0081028	CG31740	0.265339	5.24905	0	5.32296	9.49534	98.9424	10.5006	36.9236	10.3072	2.64571	0.507817	22.9226	97.4346	0	0	49.0359	131.021	7.26443	42.2065	0.163077	43.8486	46.7674	18.874	99.4705
TCONS_00001703	FBgn0243486	FBtr0081029	rdo	33.2929	22.1862	37.8636	40.2486	29.6747	28.578	22.3756	23.56	32.3802	42.4844	35.4443	37.0528	16.2375	15.8891	11.8819	16.8422	24.1716	33.3773	13.6116	13.8583	14.1577	19.9008	24.4771	21.7491
TCONS_00001704	FBgn0000120	FBtr0081030	Arr1	0	0.065497	0	0	0	0.439827	0.163235	0.217969	0.060349	0	0	0.063614	1.02641	0.107261	0.117817	0.651077	0.874869	0	0.861168	0	5.49957	0.882724	0.117932	0.595956
TCONS_00001705	FBgn0002939	FBtr0302454	ninaD	0	0.357477	0.062777	0	0.508603	5.4e-05	0.135936	8e-06	0	6.4e-05	0	0.307032	2.41122	0.105277	0.765866	2.751	0.608507	1.86958	4.17927	0.447829	2.31062	1.14991	0.752661	0.23423
TCONS_00001706	FBgn0002939	FBtr0081031	ninaD	0	0.234597	8e-06	0.076713	7e-06	0.159252	0.725546	0.069663	0	0.231106	0.164248	6e-06	5.24402	13.2489	14.2344	5.6426	2.04466	1.98072	4.28176	7.13498	10.6472	3.56205	1.80775	2.6044
TCONS_00001707	FBgn0051741	FBtr0081032	CG31741	0	0.067513	0.057498	0	0	0	0.175664	0	0	0	0	0	0	0	0.065453	0.060721	0	0.083248	0	0.057786	0	0	0	0
TCONS_00015575	FBgn0038445	FBtr0083301	CG14891	0	0	0	0.273973	0.865826	2.1519	0.088427	1.10854	0.147872	0.277491	0.196354	0.939974	3.00182	0	0	1.91196	4.1871	0.636919	1.75031	0	1.06813	2.04171	1.0426	4.4357
TCONS_00001709	FBgn0032665	FBtr0081034	CG15152	4.39639	5.5181	5.26477	3.47946	4.23679	5.42721	3.56309	3.87101	2.86367	2.04061	3.44572	7.26988	7.61658	21.4544	10.4971	6.78293	1.37194	2.25029	3.9182	10.2281	10.2154	4.91003	0	0.462791
TCONS_00001710	FBgn0032666	FBtr0081035	CG5758	13.7884	11.9554	9.59951	15.2369	9.61344	8.03234	6.0766	8.73008	6.47919	23.0309	6.98768	11.8289	4.93487	7.90943	3.27071	0.014458	1.68901	4.52567	10.4775	4.38276	4.2077	3.55225	1.57956	4.27083
TCONS_00001711	FBgn0032666	FBtr0081036	CG5758	37.49	25.7363	49.5357	57.1217	34.5072	40.472	24.6327	30.4363	48.1746	37.7876	42.6096	48.869	0.181245	0.001464	2.89888	6.80309	11.5085	8.56285	7.96778	5.80365	4.13863	6.93442	9.09647	5.84095
TCONS_00001712	FBgn0032666	FBtr0081037	CG5758	4.4885	1.54191	3.4105	1.849	2.71052	3.83704	1.25632	2.82932	3.68103	2.10118	5.95011	2.98354	0.310495	0.267379	0.305867	0.231168	0	0.725831	0.197949	1.15838	1.5477	0.19407	0.570889	1.44318
TCONS_00001713	FBgn0032668	FBtr0081038	CG17681	2.56796	2.29534	1.25172	1.28087	2.56423	2.4781	1.60521	1.505	1.40799	1.1117	0.382702	1.24579	2.4303	4.67246	3.03736	3.23581	1.51152	1.69884	1.79442	3.19529	2.52423	1.7224	1.63215	1.06134
TCONS_00001714	FBgn0032669	FBtr0081048	CG15155	0.820446	11.9157	0.341294	0.522515	2.59137	4.43148	0.50801	1.55143	1.66792	1.57942	2.8364	0.810155	33.6277	369.888	145.372	88.2065	2.00439	3.29748	1.54317	13.0422	18.9206	3.4296	10.9375	2.05595
TCONS_00001715	FBgn0032670	FBtr0081049	CG5783	0.374308	0.358165	0.313977	0.317529	0.141946	0.343291	0.153956	0.608404	0.585997	0.319824	0.708189	0.255898	1.99428	4.11426	5.9166	3.72172	0.763618	0.763426	1.64616	3.6718	4.07918	1.59523	0.638872	0.641889
TCONS_00001716	FBgn0261057	FBtr0301937	Sfp36F	0	0	0	0	0	0	0	0	0	0	0	0	0	0	0	0	0	0	0	0	0	0	0	0
TCONS_00001717	FBgn0032677	FBtr0081050	CG5790	0	0.270798	0.033239	0.357963	0.461171	3.78737	0.851981	2.3865	0.342141	0.103451	0	0.818612	8.21432	0.035498	0	2.79023	7.53818	0.392217	2.34566	0	1.96886	3.153	1.45337	6.4168
TCONS_00001718	FBgn0000636	FBtr0112804	Fas3	133.937	101.116	134.12	144.403	124.091	98.4862	124.888	108.394	127.478	175.998	150.765	119.968	134.055	95.7565	93.5164	118.159	144.783	185.493	79.1984	88.042	98.0622	133.119	156.065	150.816
TCONS_00001719	FBgn0000636	FBtr0112805	Fas3	10.1116	5.68513	11.0088	12.0953	10.7421	6.40359	6.44719	10.4178	8.40178	12.8763	8.45927	9.2168	6.96747	5.54486	7.60843	8.23947	8.0403	10.4461	3.99172	4.15322	6.32072	7.44393	7.61458	9.13387
TCONS_00001720	FBgn0000636	FBtr0081051	Fas3	62.7981	49.0792	66.7265	77.371	63.4414	57.7292	49.7235	57.9933	65.9648	81.6283	69.9747	59.6861	50.3179	39.4629	36.1334	44.4398	58.0812	77.9314	37.1465	37.6802	37.4079	57.735	69.4664	59.1064
TCONS_00001721	FBgn0000636	FBtr0081052	Fas3	137.851	107.619	157.495	165.908	133.727	118.069	117.333	127.671	157.628	207.112	151.44	138.58	129.245	85.8354	83.1719	110.88	123.543	178.248	88.8254	80.3512	79.8919	128.527	137.495	133.292
TCONS_00001722	FBgn0000636	FBtr0301391	Fas3	6.7623	6.32642	8.48443	4.54591	3.4834	5.24421	6.26147	3.80688	7.49124	8.46655	6.76176	5.83117	14.1772	6.87167	6.4463	6.84049	6.64987	11.0519	7.77157	6.80888	4.70382	9.14602	9.26051	7.92351
TCONS_00001723	FBgn0085200	FBtr0112362	CG34171	0	0.142651	0	0	0.332351	1.26083	0.372333	0.54022	0	0	0.210109	0.153983	1.52982	0	0	0.586358	1.19955	0.186152	0.113447	0	0.298533	0.462314	0.30131	1.0489
TCONS_00001724	FBgn0032680	FBtr0081063	Ntf-2r	0.935837	0.206019	0.883388	2.40467	0.709977	3.08736	1.05053	1.72201	0.607124	0.804489	0.833725	0.214403	4.80194	0.367989	0.206485	1.06254	3.34571	0.261155	1.90003	0.174893	1.62773	1.75643	0.612898	3.98727
TCONS_00001725	FBgn0262463	FBtr0081064	mir-100	0	0	132.703	0	0	0	164.643	0	0	0	193.543	0	0	0	0	0	0	0	0	0	0	0	0	0
TCONS_00001726	FBgn0262406	FBtr0081065	let-7	0	0	0	0	0	0	0	0	0	0	0	0	0	0	0	0	0	0	0	0	0	0	0	0
TCONS_00001727	FBgn0262456	FBtr0081066	mir-125	231.755	156.784	0	200.457	748.835	249.963	0	192.558	0	0	425.336	141.797	179.406	0	0	0	155.221	170.438	0	131.409	0	0	0	0
TCONS_00001728	FBgn0032682	FBtr0300674	CG10176	120.364	125.262	150.624	142.812	137.233	140.261	96.4932	125.183	159.153	135.369	135.797	143.975	87.7836	79.8134	79.152	93.414	140.504	148.106	64.2123	70.6728	73.597	102.633	134.769	127.6
TCONS_00001729	FBgn0032684	FBtr0081068	CG10178	7.04789	3.2551	6.05362	3.41424	11.8707	7.33594	1.37766	8.02896	12.6016	12.7899	12.7597	11.6315	9.80092	38.9105	24.4639	23.3488	3.06456	1.06493	4.39732	14.7829	12.9631	14.9258	1.4673	1.14281
TCONS_00001730	FBgn0032685	FBtr0081069	CG10211	4.61188	3.34914	4.72734	6.66963	5.03908	3.47732	5.1749	4.96824	4.08864	10.717	7.22565	2.96726	24.6852	13.3917	16.608	11.3059	4.12309	5.5028	7.55065	13.6677	20.2847	8.01993	6.87815	5.65497
TCONS_00001731	FBgn0032688	FBtr0081070	CG15160	20.3824	15.4639	20.9352	22.4311	19.0266	19.2718	15.561	15.6888	21.132	26.3793	22.3932	19.6483	17.781	14.5672	13.8319	16.9869	17.8272	24.4463	14.4502	13.2642	12.9163	19.071	21.166	18.5841
TCONS_00001732	FBgn0051789	FBtr0081071	CG31789	0	0.301452	0	0	0	0	0	0	0	0	0	0.345329	889.268	670.873	705.321	189.193	0.306009	1.18179	986.263	976.958	1054.54	193.957	0.306102	0.273536
TCONS_00001733	FBgn0032690	FBtr0081072	CG10333	28.5416	17.6893	23.9296	28.4847	23.0275	18.5438	22.5972	21.7305	23.2998	34.968	27.5978	22.4562	23.6695	20.033	19.3973	23.8382	23.7756	28.3736	19.6506	19.8065	19.7731	25.337	28.8084	22.8215
TCONS_00001734	FBgn0032694	FBtr0081073	MESR3	53.2393	33.7192	41.7381	44.7172	35.4204	40.949	28.0256	30.8198	36.8185	44.8197	44.7511	44.4121	27.4582	31.1602	30.0764	41.369	46.1153	46.8704	27.3626	29.4733	27.2392	35.8248	35.6174	34.6374
TCONS_00001735	FBgn0086200	FBtr0300445	CG42490	0	0	0.767309	0	0.527021	0.841691	0	0	0.885277	0	0	0	0.995938	0.407379	0.433044	2.56362	2.71608	1.08821	0	0.382827	0.426948	0.715386	1.34723	0.375476
TCONS_00001736	FBgn0086909	FBtr0081092	CG31751	12.1524	14.3248	16.6705	15.0158	15.6197	15.2402	13.7317	15.1343	15.853	19.978	16.9325	17.1222	16.3687	16.539	15.4567	14.8866	17.2107	15.2809	11.7335	14.071	19.7709	15.6746	18.9242	17.4145
TCONS_00001737	FBgn0086909	FBtr0081093	CG31751	13.2633	2.77678	2.66668	6.07803	2.21558	4.33147	4.74607	1.57765	2.52748	4.98528	4.94728	1.98219	9.38592	28.0942	18.7031	14.6722	2.44805	3.4334	8.44164	14.0675	6.53015	5.8945	1.40126	2.50483
TCONS_00001738	FBgn0032698	FBtr0273194	CG10336	6.02604	5.65579	8.21141	4.00885	13.6612	7.16219	6.24803	5.97835	4.88596	4.84188	3.39201	11.4898	4.74996	5.06067	2.90443	5.84585	5.40066	3.38635	2.81495	2.01907	3.12659	3.56723	1.13643	0.991385
TCONS_00001739	FBgn0032698	FBtr0081095	CG10336	20.8804	28.8846	24.7376	26.1891	22.6889	21.7083	27.078	27.2392	30.5796	28.7948	26.2874	19.0821	28.7112	21.7491	22.8368	25.2775	27.0913	32.0923	23.0671	20.1013	18.6951	28.5776	35.7872	32.5191
TCONS_00001740	FBgn0032700	FBtr0081096	CG10338	20.0233	13.9167	18.6585	17.8346	15.9464	17.4475	14.7902	13.7593	16.1282	17.3336	17.7659	17.1057	12.2922	11.9359	10.7499	14.4735	15.528	16.1132	12.5787	10.9832	12.6207	14.8497	13.3944	15.8166
TCONS_00001741	FBgn0032701	FBtr0113042	CG10341	5.1492	0.000533	0.00311	9.09367	0	0	2.93754	0.000569	0.001857	15.8944	0.005856	0	12.2299	8.47374	5.84112	0.042944	11.5307	6.6674	10.1062	4.33983	15.1849	9.64398	9.0585	10.2206
TCONS_00001742	FBgn0032701	FBtr0081097	CG10341	19.4795	19.0506	23.8742	20.1757	20.5661	18.6041	22.417	20.1812	19.4965	19.3793	26.7745	18.5903	17.7364	15.204	19.311	29.9137	15.6437	26.7213	16.4511	18.9423	9.36034	23.3108	23.4303	19.2103
TCONS_00001743	FBgn0032703	FBtr0081098	CG10343	60.982	55.9284	61.0441	53.9244	55.9278	57.6001	57.4633	54.3815	60.0597	59.631	61.0045	59.3477	48.0913	42.4004	43.3337	51.1947	69.3818	60.2599	46.581	42.6412	43.3333	51.4696	54.2079	56.0692
TCONS_00001744	FBgn0032705	FBtr0081099	Grip71	23.4017	24.5748	25.8071	26.5583	26.4191	24.0495	21.2266	23.6415	26.3895	29.4515	23.1354	25.671	26.9385	20.0596	18.134	25.3276	31.1421	33.1481	19.3946	18.761	17.5596	25.6233	28.8688	26.1593
TCONS_00001745	FBgn0032709	FBtr0081101	CG15167	0	0	0	0	0	5.0395	0	2.46637	0	0.706895	0	0.520207	5.1327	0	0	1.42926	4.84505	0	0.439546	0	2.86278	5.21553	0.511879	1.24439
TCONS_00015602	FBgn0038458	FBtr0083366	CG14909	0	0	0	1.90579	0	10.8104	0	5.05451	0	0	0	4.48269	15.9016	0	0	7.67758	20.9274	0	6.09912	0	5.93256	8.92507	1.35871	11.1994
TCONS_00001748	FBgn0027074	FBtr0300818	CG17324	0	0	0	0	0	0.129393	0	0.166098	0	0	0	0.14426	0.376839	0	0	0.056249	0.33789	0	0.111367	0	0.067883	0.056782	0	0.588227
TCONS_00001749	FBgn0032713	FBtr0081104	CG17323	48.4486	40.6224	41.1641	45.2898	45.4674	41.5688	35.1964	41.5338	40.5931	48.3771	43.7505	44.9476	19.424	16.3324	15.629	20.1685	17.3471	20.7436	15.533	17.7899	15.7132	20.1533	17.4952	14.5239
TCONS_00001750	FBgn0027070	FBtr0081108	CG17322	0	0	0	0	0	0	0	0.054265	0	0	0	0	0	0	0.03999	0	0	0	0	0	0	0	0	0.000285
TCONS_00001751	FBgn0027070	FBtr0081105	CG17322	0.183523	0.181292	0.247022	0.551477	0	0.433918	0.304982	0.553308	0.115032	0.320646	0.730477	0	2.43602	4.08967	2.83804	1.76486	0.361873	0.573769	1.75672	1.87783	3.12575	0.730958	0.295065	0.14697
TCONS_00001752	FBgn0027070	FBtr0081106	CG17322	0	0	0	0	0	0	0	0.013606	0	0	0	0.520812	0	0	0.004282	0	0	0	0	0	0	0	0	0
TCONS_00001753	FBgn0027070	FBtr0081107	CG17322	0	0	0	0	0	0	0	0.164384	0	0	0	0	0	0	0.756756	0	0	0	0	0	0	0	0	0.000511
TCONS_00001754	FBgn0015808	FBtr0081109	ScpX	67.0715	58.3945	57.9063	69.9901	58.2042	54.9527	54.0917	53.036	61.7111	69.474	62.1392	58.8524	67.3799	65.6099	65.5977	65.9561	55.2543	61.3916	51.5047	55.3278	61.2881	58.1842	52.0606	51.9263
TCONS_00001755	FBgn0032719	FBtr0081110	CG17321	0.353513	0.176505	0.037076	0.059788	0.052108	0	0.117176	0.053326	0	0	0.062858	0.046225	0.350594	0.351962	0.428291	0.35005	0.09056	0.16515	2.94437	0.862927	0.773383	0.153841	0.044464	0
TCONS_00001756	FBgn0032724	FBtr0081132	CG10428	20.9445	20.1862	24.255	20.8083	21.5964	21.8133	20.159	21.6945	21.5937	22.0321	22.5029	22.4141	22.8937	20.2452	21.5373	22.3907	26.6669	28.8135	22.3878	19.6783	20.3275	22.4502	22.9743	24.1621
TCONS_00001757	FBgn0032728	FBtr0081133	Tango6	18.4508	11.9337	19.4247	18.4159	15.8607	14.6084	14.3092	15.4295	18.3537	22.2402	17.1548	16.549	16.7812	13.8125	13.7109	17.5825	18.1968	22.4968	14.05	13.4516	13.9175	17.0449	18.6913	16.5805
TCONS_00001758	FBgn0032730	FBtr0081134	CG10431	4.45622	2.40417	2.80622	2.77571	3.59932	3.37608	2.31488	3.46297	2.87086	3.59277	3.56161	3.91345	3.07698	3.42294	2.70282	3.54329	3.56915	3.46749	2.83048	2.90883	3.00134	2.84251	2.75336	2.80594
TCONS_00001759	FBgn0032732	FBtr0081135	CG15168	209.585	253.256	275.707	203.978	246.028	299.473	184.703	235.168	267.047	194.285	206.754	290.955	122.222	126.338	119.914	134.818	242.75	202.798	114.333	112.927	119.106	154.014	165.148	173.366
TCONS_00001760	FBgn0032734	FBtr0081136	CG15169	0	0	0	0	0	0	0	0	0	0	0	0	0.092789	0.229258	0	0.070115	0	0	0	0	0.076457	0.139869	0	0
TCONS_00001761	FBgn0051792	FBtr0081137	CG31792	0	0.123196	0	0	0.115988	0.139356	0	0	0	0	0.207156	0.025927	1.2272	12.9975	5.77507	3.62561	0.025554	0.031248	0.083578	0.704745	1.30024	0.150979	0.176097	0.06471
TCONS_00001762	FBgn0051793	FBtr0081138	CG31793	7.00545	5.13981	7.142	6.75791	5.48823	5.81774	6.26389	5.28678	5.67552	8.68053	6.67312	5.51494	8.06221	4.99499	5.48952	5.93342	7.07053	7.10559	5.79251	4.99537	5.63984	6.43178	7.76087	7.30019
TCONS_00016582	FBgn0039376	FBtr0084905	CG14354	0	0	0	0	0.546596	3.27755	0.346849	1.8947	0.167016	0	0	0.627178	4.05788	0	0	1.49719	4.87652	0.204828	2.81421	0	2.45475	2.12549	1.10242	4.05211
TCONS_00001764	FBgn0032740	FBtr0081140	CG15172	0	0.298942	0	0.766024	1.04584	6.99973	0	5.66426	1.82537	0	0	0.648726	15.3729	0	0	5.97214	19.136	0.388149	4.42732	0	9.23021	6.88671	2.38669	15.6299
TCONS_00001765	FBgn0032741	FBtr0081141	Side	0.167129	0.072693	0	0.093333	0.042298	0.218137	0.090824	0.164933	0.066804	0	0.142897	0.072286	1.9287	1.3019	1.40217	1.03819	0.36737	0.24897	11.3797	3.47165	2.10605	0.721483	0.243234	0.491543
TCONS_00001766	FBgn0086442	FBtr0081142	mib2	22.9393	14.1983	20.8743	22.3437	18.5021	20.3596	16.0813	18.9209	20.0404	26.0017	20.2636	20.4304	27.1128	16.9902	15.6293	21.3912	25.2956	25.5694	17.8537	15.8814	19.6454	23.0676	21.2215	24.0644
TCONS_00001767	FBgn0002022	FBtr0081143	Catsup	175.99	135.22	168.946	179.322	150.843	158.245	149.197	135.258	158.197	182	171.484	168.875	135.094	120.672	124.801	143.462	168.282	181.575	105.58	107.224	116.404	136.59	149.979	153.994
TCONS_00001768	FBgn0263198	FBtr0081144	hkl	29.9829	29.4926	40.8483	29.5961	40.7117	29.6123	17.0192	34.5267	42.1818	38.0268	28.9797	32.1558	36.0211	29.5625	23.4005	32.3152	28.8317	39.2336	34.9146	26.3769	29.0343	36.3676	39.4806	34.7234
TCONS_00001769	FBgn0263198	FBtr0081145	hkl	44.3498	32.7587	43.7962	55.504	33.5013	34.6286	46.7221	32.6582	34.823	64.9605	50.845	41.4319	63.789	58.5953	54.2666	56.5252	55.7324	75.4654	52.5388	55.6314	47.7735	59.9632	61.329	56.9102
TCONS_00001770	FBgn0032746	FBtr0081146	CG10470	104.393	106.8	123.806	107.41	120.798	115.127	92.3237	116.46	115.701	97.4408	92.951	117.782	80.2169	78.5899	74.8931	83.8327	114.377	108.204	69.8505	70.5266	68.3484	86.2904	90.9086	87.2327
TCONS_00001771	FBgn0261396	FBtr0302289	Rpn3	191.387	144.751	159.924	188.078	166.387	159.584	156.692	160.116	150.784	200.321	175.68	158.599	207.615	161.64	157.536	197.199	196.948	194.925	141.419	163.754	153.326	181.007	167.224	155.167
TCONS_00001772	FBgn0032748	FBtr0081148	CG10492	6.11544	5.09454	8.6517	6.00432	10.4155	6.60829	3.00102	6.77349	8.9471	9.83927	5.87289	7.40738	8.73176	1.50167	0.038099	4.20017	2.55095	8.82153	5.8377	1.91487	3.16614	6.69508	8.97685	8.21505
TCONS_00001774	FBgn0032749	FBtr0081149	Phlpp	0.20018	0.098492	0.156716	0.170788	0.189197	0.116932	0.125405	0.153575	0.062477	0.17347	0.043613	0.066624	0	0.08324	0.029839	0.113487	0.223962	0.038421	0.053906	0.026761	0.029816	0.085145	0.093284	0.104221
TCONS_00001775	FBgn0032750	FBtr0081150	CG10495	8.79249	10.3012	10.1357	11.408	10.0231	8.81534	9.93553	10.2614	10.4868	10.0944	8.25568	8.88021	9.39674	8.74065	9.31613	10.0164	10.9131	12.8499	10.7255	8.52693	9.07079	11.3844	11.6725	11.0587
TCONS_00001776	FBgn0032751	FBtr0081151	CG17343	175.681	229.33	162.839	186.33	255.759	178.847	166.217	224.653	231.552	213.079	150.664	158.052	178.396	169.535	112.444	160.575	200.504	230.499	196.823	167.263	123.458	210.208	253.247	186.311
TCONS_00001777	FBgn0032755	FBtr0081152	CG17344	0	0.546383	0	0.913315	1.43608	18.9114	1.266	5.53523	1.11633	0.18173	0	3.7676	23.1583	0.12306	0.140657	8.98833	21.8978	1.4322	7.29947	0	5.49065	9.74867	4.65415	20.0444
TCONS_00001778	FBgn0000075	FBtr0081153	amd	0	0	0	0	0	0	0	0	0	0	0	0	0	0	0	0	0	0	0	0.170365	0	0	0	0
TCONS_00001779	FBgn0000075	FBtr0081154	amd	7.12087	7.00384	5.33378	7.53691	9.38232	4.57338	6.32895	7.1027	5.8863	8.336	4.5276	3.32793	7.41071	5.85915	4.6866	7.0845	7.45735	10.4117	7.62624	5.71155	6.56534	11.3968	12.7141	13.6114
TCONS_00001780	FBgn0002036	FBtr0081155	CG10561	4.53313	5.16257	3.77438	4.51079	4.06182	5.54518	4.18137	4.24423	4.03085	4.981	5.9015	4.63446	8.73122	5.54776	4.30878	5.97497	9.83576	6.36201	6.48813	4.48919	5.17728	5.94637	5.02773	8.60505
TCONS_00001781	FBgn0086445	FBtr0081156	l(2)37Cd	11.2598	8.90929	12.7048	11.5721	10.2633	10.5431	9.75904	10.3443	11.8345	15.6636	9.63827	8.60093	11.8223	8.1945	8.42624	10.7905	11.338	12.2217	8.56283	8.97009	9.30425	10.8023	11.9671	11.0177
TCONS_00001782	FBgn0086446	FBtr0081157	l(2)37Ce	182.029	214.645	206.835	199.801	211.01	211.364	204.432	218.707	200.61	168.667	182.942	210.203	150.808	138.415	156.462	161.142	217.953	207.253	154.038	136.41	139.939	169.105	195.335	203.584
TCONS_00001783	FBgn0010300	FBtr0081158	brat	16.841	11.9799	17.2895	21.0762	13.7881	15.2963	8.5629	15.2758	15.8677	24.4111	17.7422	15.7467	12.0286	11.0192	10.9216	14.4493	14.7601	20.4797	9.62022	10.3046	11.3233	17.3276	20.0476	14.1956
TCONS_00001784	FBgn0010300	FBtr0081159	brat	60.3311	24.1193	49.3993	63.2848	40.4274	36.3529	28.0112	31.8815	40.1658	91.5683	59.7824	46.4937	40.0713	23.2858	21.2175	36.3228	39.1116	55.5211	30.5645	25.6031	29.0159	47.1761	48.0098	48.8491
TCONS_00001785	FBgn0010300	FBtr0081160	brat	0.919166	3.24536	0.722373	3.69009	1.23765	0.000882	11.0524	0.00135	0.102361	0.003092	0.018204	0.002232	4.45946	2.08169	2.68745	0.008397	0.001472	0.231378	3.48379	1.79097	0.001906	0.047702	0.044335	0.052585
TCONS_00001786	FBgn0010309	FBtr0081194	pigeon	7.47905	6.23406	9.27483	10.5772	9.66009	6.95789	6.42995	9.3303	8.17448	13.7718	7.06349	6.95235	12.3403	6.87952	5.53832	8.23038	9.99154	9.62237	11.1498	5.98388	7.60029	10.868	11.2651	10.6344
TCONS_00001787	FBgn0010309	FBtr0302561	pigeon	3.34327	2.49949	1.82421	1.42632	1.18595	2.56095	4.16823	0.593163	2.36556	0.000185	4.46547	4.00546	0	0.50992	1.89878	1.2819	2.47833	2.90365	0.911778	2.20368	1.06154	0.955621	1.05422	1.70432
TCONS_00001788	FBgn0015380	FBtr0081195	drl	86.7433	56.7749	98.6598	89.8747	80.0526	85.2163	64.0716	75.7898	89.0904	103.776	84.7705	95.8668	82.6176	66.526	53.8229	79.6206	104.903	124.897	59.6569	59.7799	58.0401	95.6036	105.174	97.2433
TCONS_00001789	FBgn0032769	FBtr0081196	CG10750	0	0.084681	0	0.337642	0.37852	4.70018	0.437768	1.5487	0.250259	0.22873	0.111797	1.3263	6.09697	0	0	2.79149	6.75433	0.434953	2.28504	0	3.39653	3.20866	0.644188	5.52949
TCONS_00001790	FBgn0032770	FBtr0081197	CG13086	2.41772	1.7582	0.879593	1.15646	1.81172	2.58664	1.67983	3.31895	1.68768	0.599612	0.870587	3.54334	7.42341	6.82569	6.53793	6.30951	2.2431	1.59612	1.50034	5.39568	3.26924	1.00009	1.07432	1.75989
TCONS_00017190	FBgn0250821	FBtr0078981	CG14644	0	0	0	0	0.239525	2.77531	0.132935	1.20578	0.595415	0	0	0.740336	6.61584	0.177747	0.192344	2.12769	2.75126	0.374841	1.71203	0	1.05188	2.02053	0.793102	3.68057
TCONS_00001792	FBgn0032772	FBtr0081199	CG17350	0	0.118284	0	0.084703	0.136638	0.21616	0.338151	0.132857	0.286879	0.257861	0	0.124138	1.31072	1.2479	1.23015	1.07646	0.062658	0	0.69868	1.39452	8.04364	0.231042	0.11941	0.051848
TCONS_00001793	FBgn0051798	FBtr0081200	CG31798	0.416662	0.383346	1.03804	0.848495	0.646246	4.45886	0.960366	2.06951	0.712801	1.1521	0.673133	1.38323	6.88516	1.59686	1.63537	2.85109	5.84538	2.94897	3.88609	1.34993	3.56502	3.17459	2.88959	6.75895
TCONS_00001795	FBgn0016675	FBtr0081201	Lectin-galC1	0.231949	1.91439	1.3369	0	10.0025	0	12.3714	0.620375	0.421291	0	0	0	47.8839	33.3005	37.2608	25.2771	0	0	3.14797	39.6444	14.0586	0.479723	0.875327	0.136491
TCONS_00001797	FBgn0053532	FBtr0091498	lectin-37Da	0	0.201285	0	0	0	0	0	0	0	0	0	0	0.225403	0.087039	0	0	0	0	0.31682	0	0	0	0	0
TCONS_00001799	FBgn0053533	FBtr0091499	lectin-37Db	0	0	0	0	0.306928	0	0	0	0	0	0	0.250889	0.318253	0	0.392937	0.228678	0	0	0.454445	0.977463	0.380374	0	0	0
TCONS_00001801	FBgn0032780	FBtr0081203	CG13085	9.72712	10.5948	14.5899	7.11789	13.4519	12.2939	5.85722	10.57	11.8839	7.7712	7.67802	14.1476	7.08471	6.78794	4.94712	7.76731	9.69511	7.9767	5.09967	6.85795	5.82557	7.54146	7.62923	5.95362
TCONS_00001802	FBgn0032779	FBtr0081204	CG16771	1.48654	1.84108	1.93169	2.20909	2.12171	2.04542	1.66544	1.3373	1.21919	2.40064	2.80863	1.95996	3.77109	3.76771	3.41278	4.87604	2.21172	2.22373	1.75956	1.96255	3.00317	2.35456	1.71856	2.67443
TCONS_00001803	FBgn0032781	FBtr0081205	CG9987	52.8241	45.964	51.3616	52.3526	53.5943	47.7449	45.6258	48.6258	53.4939	58.8579	44.2133	52.1028	45.4366	34.4834	34.532	40.2834	41.1446	51.2918	38.1828	35.1023	32.8646	43.0263	43.7294	45.6771
TCONS_00001804	FBgn0032782	FBtr0081206	Rab9	8.01107	8.18359	6.977	8.35944	8.40535	6.65603	7.96255	6.66283	5.39177	8.29125	8.98681	7.00589	8.95443	7.80739	7.08921	6.6661	7.30588	7.03609	6.30909	7.85104	6.38171	6.5927	8.84944	7.64752
TCONS_00001805	FBgn0003346	FBtr0081234	RanGap	106.52	93.7593	104.014	112.672	104.977	85.0587	109.645	104.761	102.208	132.572	113.986	90.5075	125.612	94.8197	91.6466	116.053	127.784	150.906	92.8506	89.2604	87.1813	127.844	143.783	126.849
TCONS_00001806	FBgn0032785	FBtr0081236	CG10026	6.81551	8.04935	10.0408	3.47251	5.83102	8.38785	6.11262	7.21417	6.06946	3.45372	5.17443	10.2778	9.43098	18.8642	13.9982	12.268	16.1611	13.4915	9.58935	12.7477	14.9102	11.8239	8.94485	11.6559
TCONS_00001807	FBgn0032785	FBtr0081237	CG10026	0.459807	0.598753	0.301813	0	0.697522	0.33407	1.14228	0	0	0.390443	0	0	2.30923	2.1209	5.53448	2.0229	0.620721	1.25888	1.76923	3.57644	2.7286	2.27879	1.54757	1.77853
TCONS_00001808	FBgn0032785	FBtr0081238	CG10026	16.972	7.77595	2.43176	14.0548	7.92967	4.24842	5.71878	7.22394	5.83477	13.2824	12.1667	5.00004	29.1515	30.4749	33.567	33.7332	18.9652	19.7721	19.9729	36.6207	30.3489	18.6384	19.0864	13.5136
TCONS_00001809	FBgn0000964	FBtr0301669	tj	0	0	0	0	0	0	0	0	0	0	0	0.029731	0.131505	0.127412	0.05432	0.051049	0.059148	0	0.676667	0.293755	0.132375	0	0	0
TCONS_00001810	FBgn0032788	FBtr0081240	CG13084	0	0	0	0	0	0	0	0	0	0	0	0	0	0.053753	0	0	0	0	0	0	0	0	0	0
TCONS_00001811	FBgn0032789	FBtr0081241	CG13083	0.174949	0	2.3e-05	0.597725	0.494934	0.000129	1.2e-05	0.257818	0.213178	0.598178	0.305723	0.23218	0	0	0	0.095888	0.108031	0	0	0	0	0.18914	0	0
TCONS_00001812	FBgn0032789	FBtr0081242	CG13083	9.4e-05	0.290448	0.581667	6.8e-05	5.5e-05	0.464407	0.39713	0.000102	0.00013	8.3e-05	5.9e-05	0.000103	0.109244	0	0	5.4e-05	4.5e-05	0	0	0	0	8.2e-05	0	0
TCONS_00001813	FBgn0032791	FBtr0081243	CG18094	7.97283	7.11748	9.40371	7.46903	7.1681	9.91694	7.90491	5.84582	8.44443	9.29835	9.77179	8.79759	6.67045	7.15653	6.36045	7.20477	7.67135	7.12232	5.15949	6.65399	6.11555	7.41321	9.79215	6.57186
TCONS_00001814	FBgn0002044	FBtr0081244	swm	33.011	18.4828	28.5813	28.0071	26.5317	23.6509	25.1988	21.715	23.3251	40.1444	33.9637	25.1869	25.9035	24.6648	17.6748	22.8992	22.4222	28.2981	21.6953	21.5443	20.1528	26.7121	22.7288	25.095
TCONS_00001815	FBgn0002044	FBtr0081245	swm	1.48694	2.83752	1.40768	9.5016	0.741115	0.673655	3.56366	1.40072	2.67283	7.65826	0.000925	1.6565	6.07709	2.4509	7.86784	5.14911	4.07995	4.79452	2.66783	3.81621	5.06302	3.94203	7.60898	3.29416
TCONS_00001816	FBgn0040268	FBtr0081246	Top3alpha	14.9375	10.7508	13.9473	14.5543	13.1619	9.29834	15.027	11.5198	11.5958	20.217	16.1209	12.8786	17.8775	12.4327	12.3531	15.8472	16.4514	18.0284	13.3106	10.7414	13.4572	17.9876	17.7737	17.1923
TCONS_00001817	FBgn0032798	FBtr0081247	CG10132	0.309851	0.065527	0.113026	0.088009	0.112506	0.084511	0.042916	0.238787	0.091222	0.135482	0.234402	0.048549	1.51513	1.12781	0.886759	0.754284	0.230415	0.155896	5.69115	1.76878	1.84517	0.307902	0.155399	0.128083
TCONS_00001818	FBgn0032800	FBtr0081248	CG10137	1.21851	0.927685	0.760525	0.95935	1.01191	0.971224	0.865227	1.12255	0.688736	0.878269	1.1831	1.11358	1.62133	1.48397	1.35072	1.42502	1.15769	0.875492	4.68783	1.72507	1.35444	1.09394	0.922855	1.2043
TCONS_00001819	FBgn0053116	FBtr0081249	CG33116	32.8356	29.013	44.7882	39.1356	34.22	32.5523	29.4828	35.0069	38.4093	45.5453	37.8028	35.6917	33.4983	27.2103	26.7319	30.5637	32.9099	45.9842	30.869	27.571	27.6904	36.3027	38.4712	37.3949
TCONS_00001821	FBgn0051697	FBtr0081250	CG31697	2.6697	0.452918	0	1.63937	0	1.34126	1.51609	0.002006	0	1.77858	1.74905	1.44626	0.003242	0.717722	0.943923	2.00703	5.39562	1.27204	0.355526	0.001329	0.0021	0.000858	1.07775	2.57801
TCONS_00017664	FBgn0037571	FBtr0081859	CG11694	0	0	0	0.303218	0.260863	2.68591	0.295909	1.01965	0.100582	0	0.155128	0.429103	3.65658	0	0.103819	0.860626	5.10593	0.516084	2.40152	0	1.183	0.834052	0.885425	2.97489
TCONS_00001823	FBgn0032804	FBtr0081252	CG13081	7.17572	1.54447	2.3405	4.63865	4.82082	11.5464	1.403	1.5388	3.92826	2.53403	3.99536	7.10154	0	0	0.257745	0.239396	3.27033	0.326299	0.227509	0	0.510078	1.88812	0	0
TCONS_00001825	FBgn0003231	FBtr0081253	ref(2)P	15.2013	0	0	20.0581	0	0	6.47807	0	0	1.40539	0.007705	0	27.4078	20.3756	21.2918	31.7872	3.66285	9.38768	9.15189	19.9548	27.8406	12.6865	0.006589	11.9524
TCONS_00001826	FBgn0041180	FBtr0081254	TepIV	69.5939	37.7795	50.3695	66.6794	65.2317	35.3513	46.4889	40.9804	44.2492	83.3197	57.2786	46.5693	48.093	60.3716	46.5047	106.708	47.8056	54.1557	41.2351	36.1183	47.3571	51.5134	53.1004	44.6121
TCONS_00001827	FBgn0032808	FBtr0081255	CG13079	0	0.150702	0.055608	0.038846	0.248302	0.120607	0.076694	0.077836	0.060952	0.076642	0.132001	0.09914	0	0.112234	0.061387	0.145959	0.064433	0.039282	0.023903	0.053813	0.031593	0.024251	0.098128	0.113272
TCONS_00001828	FBgn0032809	FBtr0081256	CG13078	0	0	0.16957	0	0	0	0	0	0	0.289263	0	0	0	0	0	0	0	0	0.185396	0	0	0	0.199253	0.165826
TCONS_00001829	FBgn0032810	FBtr0081257	CG13077	0	0.279952	0.163434	0.247189	0.223727	0	0.365099	0	0.187876	0	0	0.100901	0.670247	1.2719	1.51436	1.10213	0.293688	0	0.953926	1.55136	1.9023	0.415122	0.190663	0.240957
TCONS_00001830	FBgn0027949	FBtr0081258	msb1l	52.0105	52.6136	53.7522	59.9399	56.383	43.0662	58.1181	48.3436	54.3299	79.1362	65.2231	43.657	84.6411	59.2073	53.3659	69.6293	73.4851	86.7648	59.7727	52.3049	49.1997	72.5258	77.9927	70.5759
TCONS_00001831	FBgn0032814	FBtr0081259	CG10366	18.5286	12.8685	15.7085	17.8088	15.3145	12.7892	14.6443	15.1351	13.4587	21.8098	18.1533	13.5107	19.8164	15.0682	13.27	16.5803	17.9318	18.183	15.9745	14.827	14.5732	17.422	20.1141	17.9968
TCONS_00001832	FBgn0000464	FBtr0112800	Lar	0	0	0.177514	0	0	0	0	0	0	0.20957	0	0	0.16853	0.151093	0.16254	0	0	0	0.659899	0.18298	0	0.131272	0	0
TCONS_00001833	FBgn0000464	FBtr0081260	Lar	15.1691	7.34403	15.4151	17.1724	11.442	9.83935	9.46808	9.36027	11.864	22.3636	14.9938	12.4116	12.6875	7.67553	8.08249	11.022	11.8747	14.6602	10.8235	7.84146	10.3027	12.7006	12.0513	12.4456
TCONS_00001834	FBgn0032816	FBtr0081289	Nf-YB	47.1137	57.4614	59.0013	50.1175	58.3138	55.5934	41.7982	50.1601	60.143	46.1657	51.2119	59.8715	45.459	42.2466	41.5444	47.9558	57.177	61.9177	41.7285	33.0001	39.9727	44.777	53.64	53.6499
TCONS_00001835	FBgn0032819	FBtr0081290	CG10463	15.1855	13.4339	13.5645	16.2954	14.1916	12.9873	15.2465	13.2463	12.217	17.2232	16.2759	12.7888	19.1047	14.6002	14.1384	16.1787	18.6098	19.306	14.7742	15.2592	15.0961	19.9055	20.7495	16.4924
TCONS_00001836	FBgn0032822	FBtr0081291	CG10466	41.3838	65.2842	50.5192	54.8679	61.5121	55.3001	54.5555	63.6339	58.0636	43.2691	51.0559	62.5709	32.2471	27.5064	24.7237	34.3859	43.5479	37.1228	31.3361	29.8922	25.7595	38.7611	41.2731	39.4544
TCONS_00001837	FBgn0003931	FBtr0081292	snRNA:U4:38AB	0	11.326	9.19854	0	0	0	0	0	0	0	0	0	0	0	0	0	0	0	0	0	0	0	0	0
TCONS_00001838	FBgn0003923	FBtr0081293	snRNA:U2:38ABb	0	0	0	0	0	0	0	0	0	0	0	0	0	0	0	0	0	0	0	0	0	0	0	0
TCONS_00001839	FBgn0043021	FBtr0081294	snRNA:U5:38ABb	0	0	0	0	0	0	0	0	0	0	0	0	0	0	0	0	0	26.5816	0	0	0	0	0	0
TCONS_00001840		FBtr0081295	CG13958	0	0	0	0	0	0.150948	0	0	0	0	0	0	0.125667	0	0.050364	0.095901	0.224177	0.06523	0.408386	0.046849	0.050057	0	0.109117	0.044331
TCONS_00001843	FBgn0263873	FBtr0301718	sick	0	0	0.164517	0	0	0.118157	0	0	0.262777	0	0	0	0.147556	0	0	0	0.122296	0.052592	0	0	0	0.210966	0.10668	0
TCONS_00001844	FBgn0263873	FBtr0301719	sick	3.82029	0.962267	1.74389	2.63207	1.8144	1.32991	1.29866	1.22629	1.16052	2.58613	2.29823	0.959904	1.5512	1.31054	1.39814	1.24239	2.40822	0.328962	1.7167	1.75795	1.20356	0.82701	0.558448	1.13562
TCONS_00001845	FBgn0263873	FBtr0301720	sick	1.81909	0.293771	2.26856	1.6925	1.93323	1.64826	0.775003	1.24248	1.1524	2.83141	1.6483	2.59885	0.532178	0.647766	0.208024	0.947392	0.35697	1.98665	2.24925	0.844909	0.941277	2.07047	1.55824	1.1845
TCONS_00001846	FBgn0263873	FBtr0301721	sick	4.40091	3.75878	5.41627	5.19401	4.65424	3.36854	4.6438	3.68773	4.80027	7.48493	5.07335	4.8513	6.34432	4.75833	4.52363	5.90717	4.84669	6.1821	4.63956	4.44589	4.62092	6.01591	6.0755	4.52455
TCONS_00001847	FBgn0032833	FBtr0081301	CG10664	41.4986	40.5977	24.2144	30.0229	22.9367	29.0927	34.8707	23.8988	24.2718	28.8522	18.9036	24.3587	22.2442	22.2861	21.2088	16.6951	11.8357	15.1287	23.1947	12.4442	35.9098	24.3057	22.9625	19.191
TCONS_00001848	FBgn0032833	FBtr0081300	CG10664	482.33	448.234	425.74	461.767	439.488	404.905	473.94	417.58	398.961	475.882	438.957	425.355	493.137	502.076	446.563	370.129	384.076	400.805	478.237	494.529	382.972	328.111	357.164	392.816
TCONS_00001849	FBgn0032835	FBtr0081302	CG16772	0	0	0	0	0	0	0	0	0	0	0.119722	0	0	0	0	0	0	0	0	0	0	0	0	0
TCONS_00001850	FBgn0032836	FBtr0081303	CG10680	0	0	0	0	0	0	0	0	0	0	0	0	0	0.089085	0	0	0	0	0	0	0	0	0	0
TCONS_00001851	FBgn0032840	FBtr0081326	sNPF	0.000773	0.000621	0.000937	0	0	0.000749	0	0	0	0	0	0	0.00087	0.000532	0.00048	0.000747	0	3e-06	0.000321	8.8e-05	3.5e-05	0.000859	0	0
TCONS_00001852	FBgn0032840	FBtr0081327	sNPF	0.187161	0.040184	0.111666	0	0	0.082038	0	0	0	0	0	0	0.327202	0.591266	0.252543	0.430175	0	0.158928	3.64767	1.11635	0.593997	0.031687	0	0
TCONS_00001853	FBgn0019686	FBtr0081328	lok	4.86246	2.43262	5.38624	9.89993	7.14933	11.8415	2.37658	7.61795	4.80184	6.26961	10.399	4.56347	5.40851	3.11497	7.03969	9.43357	9.41958	14.7102	4.52069	2.41172	7.78351	9.60615	8.43398	7.45472
TCONS_00001854	FBgn0019686	FBtr0081329	lok	32.3608	26.171	32.6514	27.6968	21.2848	19.4194	37.0279	23.7268	29.2258	31.4008	21.0551	25.4632	34.0591	18.7715	22.0035	24.0935	30.0981	35.4214	15.8875	26.8492	17.7768	28.3721	41.7118	32.469
TCONS_00001855	FBgn0019686	FBtr0081330	lok	8.10402	11.1938	12.584	12.5917	15.1162	7.50354	10.4761	11.3536	14.5233	19.9273	18.7553	12.8171	11.0247	17.0017	9.95741	11.3027	17.8911	13.5485	16.9725	6.66107	11.7303	15.2265	9.66215	14.932
TCONS_00001856	FBgn0045064	FBtr0081331	bwa	11.5678	8.80131	10.3987	8.54083	8.77446	12.658	6.65397	8.59533	9.35097	9.77444	9.8745	16.8542	7.45794	6.71468	6.14002	8.38905	8.39071	8.30878	6.40874	6.72468	7.74278	11.4076	7.78107	7.6224
TCONS_00001857	FBgn0004374	FBtr0081332	neb	12.2324	9.61518	11.3753	12.5679	12.0322	10.0577	12.9836	12.8717	11.141	18.3299	13.3318	10.3214	18.6907	9.90315	9.4986	13.6471	14.1216	15.5834	11.7418	9.41348	10.6362	15.2933	13.817	14.425
TCONS_00001858	FBgn0032846	FBtr0081333	CG10721	14.0941	12.2647	13.2163	13.8364	14.1032	12.6482	14.0506	10.8484	9.02546	17.0976	14.8733	11.6328	15.1328	13.9662	13.508	17.2042	17.5373	14.9189	15.0463	13.4765	13.9403	12.4629	13.6238	15.9555
TCONS_00001859	FBgn0032848	FBtr0081334	CG10722	68.6493	62.6756	71.2763	72.4439	61.6703	58.3189	63.3733	65.1886	73.8786	83.5266	70.7353	61.7023	58.1017	41.7521	42.1042	57.9745	71.2239	80.69	39.3705	38.0601	38.146	62.3216	69.6652	62.0277
TCONS_00001860	FBgn0032848	FBtr0081335	CG10722	0	0	1.65512	0	1.81495	0.000857	0	0.000678	0.000743	0	0.000764	0.000754	0	0.000562	0.000602	1.18427	0	0.000808	0	1.41138	0.000648	1.13118	0.000699	0.000821
TCONS_00001861	FBgn0032850	FBtr0081336	Kua	0.186867	0.177376	0	0	0.216107	0.74193	0.152123	0.683365	0.127119	0	0	0.273126	1.99069	0.73311	0.722502	0.919513	0.914106	0.39267	1.75192	0.354371	1.08192	0.533356	0.061751	0.775206
TCONS_00001862		FBtr0100162	CG40463	0	0	0	0	0	0	0	0	0	0	0	0	0	0	0	0	0	0	0	0	0	0	0	0
TCONS_00001863		FBtr0100178	CG40169	0	0	0	0	0	0	0	0	0	0	0	0	0	0	0	0	0	0	0	0	0	0	0	0
TCONS_00001864	FBgn0259996	FBtr0302056	CG40341	0	0	0	0	0	0	0	0	0	0	0	0	0	0	0	0	0	0	0	0	0	0	0	0
TCONS_00001865		FBtr0100401	CG41072	0	0	0	0	0	0	0	0	0	0	0	0	0	0	0	0	0	0	0	0	0	0	0	0
TCONS_00001866	FBgn0040996	FBtr0081351	CG12617	0	1.79377	0	0.794039	2.42659	13.3322	1.94394	2.15324	0.884698	0.400762	0	1.25888	19.7027	0	0.311471	4.64299	23.8779	1.58517	5.61717	0	7.13211	8.4413	3.02149	17.2341
TCONS_00001867	FBgn0003475	FBtr0081352	spir	0	3.9e-05	0.056292	0	0.707829	0.74844	0	0.010407	0.021566	0	0.13212	0.000569	1.24181	0	0.244442	0.53471	0.7169	0	0.788494	0.323746	0.581327	0.143023	0	0
TCONS_00001868	FBgn0003475	FBtr0081354	spir	0.950133	0.410505	1.4275	0.735983	0.755785	1.78258	1.29299	1.65238	0.957602	1.0838	1.29229	1.47235	3.64855	1.72167	1.40034	2.08485	2.67901	1.16166	3.222	1.98313	2.77154	1.91425	1.57608	3.21762
TCONS_00001870	FBgn0003475	FBtr0081353	spir	0.000129	0.001305	0.187187	0.002883	0.438516	0.000518	0.000739	0.05286	0.145719	0.000396	0.236351	2.2e-05	1.25676	0.000384	0.556425	0.605496	0.710573	0.000329	0.629775	0.508774	0.642044	0.364955	0.000338	0.002981
TCONS_00001871	FBgn0003475	FBtr0301884	spir	1.09319	0.242736	1.48418	2.07597	0.458559	0.000877	1.60824	0.885977	1.29705	1.81721	0.890408	0.001786	1.80781	1.9894	1.43148	1.3283	1.51571	0.754426	1.33418	1.38268	1.52894	1.69284	0.694913	2.08576
TCONS_00001872	FBgn0003475	FBtr0081355	spir	0	0	0	0	0	0.088687	0	0	0	0	0.33795	0	1.02555	0	0	0	0.102502	8.4e-05	2.70948	1.10937	0.697079	0.120856	0	0
TCONS_00001873	FBgn0015803	FBtr0081356	rtGEF	14.0466	13.0545	15.3832	17.2577	16.4647	15.1907	11.7958	12.5269	16.3612	20.6158	13.4989	15.9267	9.8215	8.93175	7.01047	7.84065	11.825	15.9777	8.52305	7.14221	4.63449	10.6525	12.711	13.6569
TCONS_00001875	FBgn0015803	FBtr0112885	rtGEF	1.14675	0.665109	1.29462	1.14882	0.96818	0.808949	0.422872	0.660219	1.24152	1.54647	1.19216	1.28449	1.44348	1.45185	1.05709	2.38534	0.840954	0.852414	1.47209	1.70384	2.03602	1.43141	1.39932	0.437939
TCONS_00001876	FBgn0015803	FBtr0302106	rtGEF	2.16267	1.70222	3.12143	1.78458	1.69735	2.10563	1.26562	2.80706	2.95991	2.54989	3.23068	2.43908	3.92514	3.39027	1.78309	1.99684	2.35986	2.87446	2.24986	3.30718	3.03755	3.28268	2.46455	2.87996
TCONS_00001877	FBgn0086040	FBtr0114316	snoRNA:Me28S-A3365	0	0	0	0	0	0	0	0	0	0	0	0	0	0	0	0	0	0	0	0	0	0	0	0
TCONS_00001878	FBgn0015803	FBtr0112884	rtGEF	0.014815	0	0.003667	0.000552	0.001594	0	0.001153	0.005836	0	0.000336	0.00238	0	0.06778	0.001525	0.080676	0.13693	0.00023	0.000318	0.015652	0.02269	0.321526	0.000429	0.000185	0
TCONS_00001879	FBgn0015803	FBtr0081357	rtGEF	1.27141	0	0.346816	0.000845	0.483749	0	2.31552	0.661346	0	0.002324	1.45748	0	1.62319	0.00146	2.1362	3.48104	0.000254	0	1.4737	0.364662	3.8146	0	0.000386	0.000239
TCONS_00001880	FBgn0032859	FBtr0081358	Arc-p34	129.785	111.313	139.258	131.893	129.136	128.931	108.14	114.934	129.288	138.001	130.915	139.182	108.139	108.093	101.637	117.053	139.777	143.08	90.2838	98.2128	97.1897	115.565	128.341	115.714
TCONS_00001881	FBgn0083038	FBtr0113539	snoRNA:Psi18S-525a	0	0	0	0	0	0	0	0	0	0	0	0	0	0	0	0	0	0	0	0	0	0	0	0
TCONS_00001882	FBgn0083026	FBtr0113540	snoRNA:Psi18S-640a	0	0	0	0	0	0	0	0	0	0	0	0	0	0	0	0	0	0	0	0	0	0	0	0
TCONS_00001883	FBgn0083037	FBtr0113541	snoRNA:Psi18S-525b	0	0	0	0	0	0	0	0	0	0	0	0	0	0	0	0	0	0	0	0	0	0	0	0
TCONS_00001884	FBgn0083036	FBtr0113542	snoRNA:Psi18S-525c	0	0	0	0	0	0	0	0	0	0	0	0	0	0	0	0	0	0	0	0	0	0	0	0
TCONS_00001885	FBgn0083025	FBtr0113543	snoRNA:Psi18S-640b	20.893	0	0	0	0	50.6427	0	17.7956	0	0	0	0	0	0	13.5125	0	0	0	0	0	0	0	14.7457	0
TCONS_00001886	FBgn0083035	FBtr0113544	snoRNA:Psi18S-525d	0	0	10.841	0	0	0	0	0	0	0	0	0	0	0	0	10.7745	0	0	0	0	0	0	0	0
TCONS_00001887	FBgn0083024	FBtr0113545	snoRNA:Psi18S-640c	0	21.8556	0	0	0	0	0	0	0	0	0	0	0	0	0	0	0	28.4927	16.8981	0	0	17.1727	0	0
TCONS_00001888	FBgn0083034	FBtr0113546	snoRNA:Psi18S-525e	51.9259	0	0	0	0	0	21.4067	45.1054	37.2611	0	24.6308	0	0	0	0	0	0	0	0	0	0	0	18.3015	16.6012
TCONS_00001889	FBgn0083023	FBtr0113547	snoRNA:Psi18S-640d	0	35.6785	16.7677	0	20.7215	87.4517	21.2721	91.0858	0	0	72.6863	19.1147	0	0	0	0	17.9558	0	0	0	18.4133	0	0	16.5335
TCONS_00001890	FBgn0083033	FBtr0113548	snoRNA:Psi18S-525f	0	13.5842	0	17.432	0	0	0	0	0	0	0	0	14.8383	0	0	11.5028	0	0	0	0	12.7809	0	27.1928	0
TCONS_00001891	FBgn0083032	FBtr0113549	snoRNA:Psi18S-525g	0	0	0	0	0	0	0	0	0	17.8514	0	0	0	13.4394	13.7048	0	15.2202	0	0	12.8847	0	24.1813	0	0
TCONS_00001892	FBgn0083022	FBtr0113550	snoRNA:Psi18S-640e	33.4344	44.0188	0	0	79.2348	0	0	0	0	28.465	0	0	0	0	0	36.2365	0	0	17.3189	0	25.2952	0	0	21.8184
TCONS_00001893	FBgn0083031	FBtr0113551	snoRNA:Psi18S-525h	0	0	14.3025	18.7479	18.1598	0	0	0	0	0	0	16.7188	0	0	0	0	0	0	0	13.9498	16.6035	12.0327	16.7938	0
TCONS_00001894	FBgn0083021	FBtr0113552	snoRNA:Psi18S-640f	0	41.8485	0	0	0	68.3954	0	0	46.1267	0	30.5968	0	0	41.321	0	0	0	29.1566	0	0	0	0	0	0
TCONS_00001895	FBgn0083030	FBtr0113553	snoRNA:Psi18S-525i	0	0	0	0	0	16.9548	0	0	0	0	0	0	0	15.7592	0	0	17.7945	0	0	0	0	0	0	0
TCONS_00001896	FBgn0083020	FBtr0113554	snoRNA:Psi18S-640g	0	0	56.9178	24.0688	0	39.6321	23.5772	25.1846	0	0	0	0	20.2326	0	0	0	0	0	15.1267	0	0	0	0	18.3731
TCONS_00001897	FBgn0083029	FBtr0113555	snoRNA:Psi18S-525j	0	0	0	38.5339	17.8965	13.1835	0	0	0	0	22.7262	14.2045	0	30.184	0	0	0	0	0	0	0	0	34.7419	0
TCONS_00001898		FBtr0081359	CG11019	0	0	0	0.139733	0	0.108125	0	0	0	0	0	0	0	0	0.111475	0.089816	0	0	1.22058	0.10423	0.109176	0	0.129089	0
TCONS_00001899	FBgn0263355	FBtr0273378	CG31688	11.5316	9.81485	11.8068	15.9534	13.7937	11.6494	9.68098	11.6552	11.8233	16.6984	15.0104	8.62382	8.42173	6.58659	8.82582	5.72256	6.77411	11.6148	7.46169	7.91671	8.07139	3.81798	9.89702	9.93953
TCONS_00001900	FBgn0263355	FBtr0273379	CG31688	1.49586	0.000289	0.001547	0.008386	0.003433	0.002411	1.6588	0.000742	0.000835	1.28714	0.000748	5.58987	2.99389	1.63815	0.001795	3.28122	1.49832	0.410424	1.50011	0.000677	1.34196	6.32299	0.000441	0.001974
TCONS_00001901	FBgn0051687	FBtr0302224	CG31687	0.404913	1.2814	1.372	0.426145	0.809506	0.974979	0.500768	0.996307	0.890655	0.17646	0.767125	0.920274	0.921906	0.275898	0.31088	0.292292	0.569213	0.735512	0.267666	0.527266	0.131931	0.361473	0.365888	0.539991
TCONS_00001902	FBgn0051687	FBtr0081361	CG31687	0	0	0.082381	0	0.242664	0	0	0.116863	0.20188	2e-06	0	0.108806	0	0	0.096582	0	0	0	0	0	0.093131	0.094882	0	0
TCONS_00001903	FBgn0032863	FBtr0081362	cdc23	7.55676	5.53888	7.00468	9.0478	6.20717	5.01315	8.19534	5.54743	5.34745	11.3101	8.94858	5.54248	11.6516	7.4699	7.76209	9.39955	9.9246	9.86105	8.0388	6.19524	6.26659	10.8435	9.03682	8.53033
TCONS_00001904	FBgn0262455	FBtr0081379	mir-1	0	0	0	0	0	0	0	0	0	0	0	0	0	0	0	0	0	0	0	0	0	0	0	0
TCONS_00001905	FBgn0054007	FBtr0100062	CG34007	1.51973	0	0	2.532	0	1.01066	1.26328	3.69082	3.08663	0	0	2.21404	4.6208	0	1.05524	2.62823	0	0	0.832424	2.63923	4.1184	0.859856	0	0
TCONS_00001906		FBtr0081380	CG15477	0	0	0	0	0	0	0	0	0	0	0	0	0	0	0	0	0	0	0	0	0	0	0	0
TCONS_00001907	FBgn0032867	FBtr0081381	CG15475	0	0.290216	0	0.239885	0.619927	7.3619	0.471861	1.88991	0.726327	0.23768	0	0.866882	7.84356	0	0	2.93689	7.20936	0.343424	3.22221	0	1.8934	3.09682	1.29212	6.69642
TCONS_00001908	FBgn0262445	FBtr0091551	mir-133	0	0	0	0	0	0	0	0	0	0	0	0	0	0	0	0	0	0	0	0	0	0	0	0
TCONS_00001909	FBgn0032868	FBtr0081382	CG17472	0	0	0	0	0	0	0	0	0	0	0	0	0	0	0	0	0	0	0	0	0	0.189396	0	0
TCONS_00001910	FBgn0051680	FBtr0081383	CG31680	0	0	0	0	0	0	0	0	0	0	0	0	0	0	0	0	0	0	0	0	0	0	0	0.254834
TCONS_00001911	FBgn0261058	FBtr0301938	Sfp38D	0	0	0	0	0	0	0.242916	0	0	0	0	0	0	0	0	0.155213	0	0	0	0	0	0	0	0
TCONS_00001912	FBgn0032870	FBtr0081384	CG2608	18.2232	19.1921	17.4954	17.658	19.5747	19.255	16.4304	17.8185	17.706	16.7093	17.7111	15.6791	17.4217	14.5789	14.861	17.406	20.4083	18.5329	14.9198	14.3208	13.9513	16.8483	20.1996	17.3064
TCONS_00001913	FBgn0259936	FBtr0081385	Uhg3	16.498	25.3264	28.0178	20.7553	22.1387	25.7281	15.1536	25.1205	33.6885	21.9381	13.012	22.965	15.2582	18.4469	14.1465	12.4163	27.3631	25.4974	9.23862	14.8872	11.0481	15.2328	16.8759	17.791
TCONS_00001914	FBgn0259936	FBtr0300249	Uhg3	0.980968	2.87584	3.37543	0.80426	0.709005	3.64972	1.53436	4.97357	1.25467	0.759611	0.930106	4.06837	1.47047	0.505008	1.12594	0.842907	1.14942	2.96632	0	0.979643	0.543236	0	0	0.539581
TCONS_00001915	FBgn0259936	FBtr0300250	Uhg3	75.6274	119.632	118.504	108.508	132.138	131.003	88.8645	104.532	137.587	93.3691	101.953	138.325	46.0874	39.6088	42.7052	52.8462	74.7589	54.7626	42.1492	29.4827	37.8616	53.4062	64.4761	56.2878
TCONS_00001916	FBgn0082938	FBtr0113556	snoRNA:Me28S-C2645a	0	0	0	0	0	0	0	0	0	0	0	0	0	0	0	0	0	0	171.423	0	0	0	0	0
TCONS_00001917	FBgn0082937	FBtr0113557	snoRNA:Me28S-C2645b	0	0	0	0	0	0	0	0	0	0	0	0	0	0	0	0	0	0	0	0	0	0	0	0
TCONS_00001918	FBgn0082936	FBtr0113558	snoRNA:Me28S-C2645c	0	0	0	0	0	0	0	0	0	0	0	0	0	0	0	0	0	0	0	0	0	0	0	0
TCONS_00001919	FBgn0042133	FBtr0081386	CG18810	0	0.15328	0.145203	0.620198	0.557369	8.02442	0.602552	4.38308	1.96635	0.629027	0	2.07549	11.6794	0.270828	0.161478	5.59844	13.1139	1.8823	4.30101	0.131935	4.87711	4.93869	3.57243	12.1147
TCONS_00001920	FBgn0032871	FBtr0081387	CG2611	11.8062	9.84675	7.99462	10.7477	11.8721	14.1837	13.3024	10.3921	9.45448	11.1995	8.35634	12.6228	12.3973	19.0976	22.0782	17.5782	11.5196	11.5469	20.1206	21.6439	20.1456	14.949	10.5119	11.7543
TCONS_00001921	FBgn0032873	FBtr0081388	CG2614	24.7684	26.5252	30.6206	27.8455	27.5432	24.6424	23.8408	26.5704	28.7069	30.2653	28.6909	29.6663	24.9458	19.5277	19.3478	22.8723	29.0382	31.2368	18.9527	17.7331	17.4905	24.1958	28.7427	24.6205
TCONS_00001922	FBgn0086657	FBtr0081389	ik2	0.001297	0	2.54508	5.64537	2.39347	0.896332	2.53268	4.3308	2.9752	6.52669	1.49112	1.10485	0	1.56402	3.14667	1.27861	2.6155	2.09031	0.000954	1.95264	0.545871	4.29572	0	1.68193
TCONS_00001923	FBgn0086657	FBtr0081390	ik2	27.6772	22.797	26.3031	23.351	19.497	23.6388	19.5934	20.5506	23.3277	25.3453	26.6053	23.1651	24.4662	18.6974	14.4295	22.9619	25.5823	27.6279	17.0454	17.5355	18.8329	21.1084	28.1456	25.4223
TCONS_00001924	FBgn0032877	FBtr0081391	CG2617	42.0594	46.316	42.4449	47.4834	48.9719	40.9892	40.5284	42.9586	41.4179	45.0833	44.034	43.7591	34.6457	25.5828	22.1533	31.7268	44.9625	44.2244	28.4854	24.9875	22.9126	37.444	41.0812	40.6181
TCONS_00001925	FBgn0262743	FBtr0081392	Fs(2)Ket	55.1743	29.3367	51.5159	62.3645	42.8444	35.3213	36.6121	37.3308	42.4611	90.0856	57.3703	42.6832	58.8679	38.3872	35.6157	52.3022	47.3448	68.1277	36.6208	35.7102	40.3947	57.3188	56.8319	52.5393
TCONS_00001926	FBgn0032882	FBtr0081409	ns4	29.361	25.9574	31.781	28.3972	28.2824	30.7323	25.0862	30.9552	28.5183	32.6422	27.948	28.1097	29.4366	22.2464	19.9754	27.9074	30.0853	33.3006	24.6831	20.8854	21.7844	28.7071	30.1385	28.1262
TCONS_00001927	FBgn0011202	FBtr0081410	dia	16.28	12.28	17.2338	18.584	17.9983	13.1855	11.3818	15.9072	18.5793	24.1019	18.9111	16.5906	20.1665	14.2312	11.2235	17.7079	13.2494	19.7078	10.4397	10.2296	13.3513	18.1696	17.9275	15.7239
TCONS_00001928	FBgn0011202	FBtr0081411	dia	2.98173	2.0997	1.45848	2.47169	0.819979	0.000147	6.52854	0.00295	0.000783	3.05208	2.3408	0.299475	3.08949	0.792519	4.74464	1.85005	5.18268	3.70438	5.96722	4.59781	5.30833	2.53234	3.55901	3.658
TCONS_00001930	FBgn0000251	FBtr0081412	cad	0.238284	3.2e-05	0	0.099356	0.008994	0.372458	0.096974	0.190574	0.190027	0	0	2e-05	1.48523	3.77469	1.63487	1.3408	1.35466	0.084138	0.427895	2.2e-05	0.689321	0.418196	0.489577	0.958438
TCONS_00001931	FBgn0032884	FBtr0081414	Pomp	192.745	170.884	212.182	200.204	187.362	200.621	173.856	181.264	195.879	185.323	211.643	201.624	166.286	179.812	184.655	104.018	138.139	160.01	146.766	176.917	177.234	88.9198	140.421	157.322
TCONS_00001932	FBgn0032886	FBtr0081415	CG9328	22.0667	23.2182	27.5145	26.1892	25.0875	20.303	29.1127	24.4072	25.9513	28.8449	30.2806	24.6161	33.2739	30.1542	26.9831	27.0088	32.8959	40.808	27.3374	27.4312	28.2185	29.2762	41.1473	33.1893
TCONS_00001933	FBgn0032886	FBtr0081416	CG9328	0.711026	0	0	0	0	0	0	0	0	0	0	0	0	0.383824	0	0	0	0	0.6744	0	0	0	0	0
TCONS_00001934	FBgn0032889	FBtr0081417	CG9331	7.89224	6.71247	4.95201	5.39657	3.18474	6.52632	4.96548	2.23735	2.80628	8.89823	7.74185	4.81119	3.17537	14.0991	10.442	5.70875	4.35451	5.39432	6.77772	11.5517	15.7557	2.72859	3.42847	0.909317
TCONS_00001935	FBgn0032889	FBtr0081421	CG9331	0	0	0	1.38744	0.355332	0.557756	0	0	0	0	0.585408	1.01412	0.976832	1.45397	1.64888	0.443714	0	0.490211	0	1.23141	0.850972	0	0	0
TCONS_00001936	FBgn0032889	FBtr0081419	CG9331	3.19634	4.04806	5.29997	0.509271	3.64751	5.0167	10.3229	4.43624	1.8477	7.0609	6.15688	2.393	8.5659	6.94746	15.5921	8.05612	7.31286	6.40684	7.62044	11.3323	9.3899	6.03698	4.08556	7.6097
TCONS_00001937	FBgn0032889	FBtr0081420	CG9331	1.04742	2.17926	3.0657	1.20345	2.82927	2.50088	1.33912	0.991647	3.88763	1.09247	0.835112	2.39379	2.57622	1.58642	2.00287	1.40362	1.23694	1.93429	2.26359	2.94595	3.75733	1.90309	1.89625	1.75627
TCONS_00001938	FBgn0032889	FBtr0081418	CG9331	216.582	189.078	222.579	220.058	203.711	206.328	185.149	205.295	200.761	219.074	191.869	222.418	151.112	157.25	143.094	185.304	208.378	216.049	149.206	139.234	134.474	180.073	178.665	180.512
TCONS_00001939	FBgn0051673	FBtr0081422	CG31673	29.2636	19.2454	24.9048	23.5549	20.7398	23.0544	26.787	19.2857	19.6181	32.6002	25.6394	20.8501	34.0113	32.8026	32.3269	30.6808	27.3378	29.9431	27.6283	30.413	30.7038	28.2857	30.3782	28.3291
TCONS_00001940	FBgn0051674	FBtr0081423	CG31674	0.252767	0.48487	0.445851	0.319579	0.479133	0.319613	0.311159	0.409545	0.247689	0.322254	0.234971	0.618736	1.83933	2.37376	2.35803	1.59449	0.787262	0.95777	1.17342	1.75483	2.62868	0.955238	0.880971	0.603338
TCONS_00001941	FBgn0051676	FBtr0081424	CG31676	4.7707	1.64178	4.74741	3.22253	3.78584	4.37488	2.79325	4.85634	2.33304	3.05037	3.5877	2.99264	19.4805	15.5377	7.42819	11.5699	5.41313	5.68436	12.599	8.08373	65.106	5.59146	3.31815	3.90217
TCONS_00001942	FBgn0032894	FBtr0081425	CG14402	0	0.131867	0	0.260053	0.467633	3.04059	0.676443	1.15335	0.394415	0	0	0.91869	3.35365	0	0	2.09828	3.76062	0.332251	1.21098	0	1.9368	1.04357	1.23378	3.58655
TCONS_00001943	FBgn0032895	FBtr0081426	CG9335	0.141714	0.093365	0	0	0.877649	0.886668	0.116719	0.22552	0	0.242829	0.126704	0	4.92502	2.41872	2.78014	2.05559	0.279515	0.114921	9.60472	5.1347	9.05708	0.392793	0.092008	0.157632
TCONS_00001944	FBgn0032897	FBtr0081427	CG9336	80.924	64.417	58.2518	49.4272	89.6156	54.2487	66.7997	59.5153	50.4265	68.3486	59.4502	57.2441	168.507	141.115	180.476	121.264	90.4439	63.935	127.567	122.786	222.986	122.765	84.7683	89.6048
TCONS_00001945	FBgn0032899	FBtr0081428	CG9338	53.0358	34.3897	28.1753	34.9263	32.3003	31.0879	49.671	34.8924	29.4453	47.2602	41.8009	24.2877	111.922	72.1181	102.754	78.966	65.0186	63.5438	99.0475	76.462	125.935	67.1732	58.1523	61.7677
TCONS_00001946	FBgn0051675	FBtr0081429	CG31675	0.14873	0.189148	0.887341	0.246003	0.462129	0.885387	0.484001	1.23761	0.883697	0.495047	0.139039	0.534142	2.3889	1.09627	1.57236	1.0339	0.103728	0.370503	0.828259	1.64789	0.985999	1.08958	0.211462	0.262455
TCONS_00001947	FBgn0032900	FBtr0081430	CG14401	7.61906	6.32007	4.98663	3.58723	8.74843	11.2817	2.4627	8.44762	5.81169	3.64493	6.53663	4.5518	14.8912	14.331	15.2942	12.0824	3.10226	2.83093	8.8826	13.4919	15.1959	4.41437	3.17043	2.65385
TCONS_00001948	FBgn0053317	FBtr0089856	CR33317	0.854639	0.562199	1.3919	0	0	1.02886	2.06811	0.667018	3.83204	1.47146	0	1.16269	1.36834	0.512226	0.529649	1.02233	0	1.36575	0.465796	0	0	1.01378	1.68649	0.908384
TCONS_00001949	FBgn0053318	FBtr0089857	CR33318	2.28375	3.0121	2.14257	2.70575	1.42914	7.50453	3.68514	4.08695	3.97143	4.35637	2.93386	2.9134	6.30418	0.829046	2.11039	3.66233	6.05975	4.66047	3.18393	2.65111	2.74513	3.63089	4.04072	3.97071
TCONS_00001950	FBgn0053319	FBtr0089858	CR33319	0	0.433725	0	0.561293	1.00648	11.637	3.00817	6.15388	2.12323	0.852495	0	2.06576	13.9801	0	0.220332	8.24132	15.8929	1.94307	5.94557	0	6.38126	6.87467	2.4629	17.2159
TCONS_00001951	FBgn0010395	FBtr0081461	betaInt-nu	0.513573	0.636899	0.267396	0.35249	0.626136	0.350656	0.773205	0.716268	0.235514	0.898008	0.52505	0.351945	0.457921	1.12188	1.06795	1.03382	0.53276	0.6131	0.25878	0.835836	1.18846	1.21571	0.19227	0.109284
TCONS_00001953	FBgn0032911	FBtr0081462	tadr	0	8.7e-05	0.000993	0.001078	0.000799	0.415638	0.000318	0.000246	0.000974	0	0	0.001238	0.53407	0.312989	0.146835	0.000664	0.400464	0.001208	0.972078	0.235076	0.00086	0.276194	0.000928	0.431659
TCONS_00001954	FBgn0032911	FBtr0081463	tadr	0	0.001383	0	0	0	0	0.000845	0.00058	0.000376	0.051926	0	0.047993	0.206912	0	0	0	0	0	0.508842	0	0.218787	0	0	0.136903
TCONS_00001955	FBgn0032913	FBtr0081464	CG9259	0.692249	3.88341	0.450856	0.294954	0.630926	2.18413	0.384026	1.2319	0.218249	0.792112	4.92997	0.625492	9.80191	199.426	42.4808	41.841	0.890246	0.753973	0.628752	13.8073	8.50869	1.53065	2.06566	0.781686
TCONS_00001956	FBgn0032914	FBtr0300444	CG14397	0	0.280388	0	0.339798	0	0.743132	0.65978	0.333208	0	0.345495	0	0	3.9274	2.94613	2.78411	3.84222	3.97452	7.49979	2.06633	2.35857	1.00937	3.34469	2.73052	4.59746
TCONS_00001957	FBgn0083972	FBtr0110944	CG34136	2.98481	4.38529	1.22758	0.91136	1.74582	6.09917	2.2151	1.38814	2.10071	3.93275	3.0068	3.22074	47.935	34.2423	37.211	14.2995	3.03427	3.49966	20.176	21.4236	26.3555	6.20386	4.84955	1.43062
TCONS_00001958	FBgn0032916	FBtr0081465	CG9257	41.2328	31.9568	40.4582	42.4503	35.7851	37.289	37.8239	32.3976	37.9357	46.8714	40.4152	39.8763	33.668	24.5884	26.5216	33.1435	35.7413	40.7309	26.3777	21.9262	24.466	33.7553	35.0778	33.7325
TCONS_00001959	FBgn0040297	FBtr0081466	Nhe2	0	0	0	0	0	0	3.8e-05	0	0	0	0	0	0.416012	0	0.097016	0.826616	0	0	0	0	0.434959	0.498151	7.7e-05	0.087756
TCONS_00001960	FBgn0040297	FBtr0299910	Nhe2	0.000139	4.2e-05	0.013104	0.508768	0.210663	0.000455	0.408043	0.370089	0	0.481291	0.609763	0.000291	0.304212	0	0.466233	0	0.378826	0.208042	1.42473	0.630892	0.883	0.307273	0.369579	0.286093
TCONS_00001961	FBgn0040297	FBtr0299909	Nhe2	0	0	0	0	0	0	0	0	0.000455	0	0	0	0	0.260694	0	0.000325	0	0	0.000243	0	0	0.000238	0	0
TCONS_00001962	FBgn0040297	FBtr0299911	Nhe2	0	0.324914	0	0.013542	0.728946	0.009449	0	0	0.448249	0	0.032066	0.243721	0.52563	0	0	0.556406	0.135522	0.000313	0.371204	0.000138	0	1.18058	0	0
TCONS_00001963	FBgn0040297	FBtr0081467	Nhe2	0	0	0	0	0	0	0	0	0	0	0	0	0.000467	0	0	0	0	0	0	0	0.000197	0	0	0
TCONS_00001964	FBgn0040297	FBtr0299908	Nhe2	6.49906	2.139	3.88419	6.31282	3.87004	4.23095	3.10521	3.73323	3.33949	5.06489	5.75709	4.92307	3.54969	4.65676	3.43171	4.40565	4.81463	4.71385	2.91843	3.59545	3.13281	3.16164	3.01989	3.05164
TCONS_00001965	FBgn0040297	FBtr0299912	Nhe2	0	0	0	0	0	0.182246	0	0	0	0	0	0	0	0.195988	0.165386	0	0	0	0	0	0.302335	0	0	0.189166
TCONS_00001967	FBgn0032919	FBtr0081468	CG9253	94.2473	77.4164	99.0005	98.2665	86.4633	81.3086	88.6596	86.8966	88.0913	116.926	95.7506	87.2475	96.3625	82.1204	85.6391	95.0926	98.5693	120.241	82.7936	78.6396	81.8466	115.626	112.702	111.192
TCONS_00001968	FBgn0086041	FBtr0114317	snoRNA:Me18S-A469	0	85.5723	0	0	0	0	0	110.646	0	0	0	0	0	77.3393	0	0	0	0	0	0	0	0	0	0
TCONS_00001969	FBgn0032921	FBtr0081469	Mpp6	21.7164	27.4168	26.3391	22.0295	24.0714	27.415	20.0735	25.3275	27.6336	19.471	22.142	23.2881	21.6677	18.8097	17.7395	18.5369	24.0893	21.0031	13.7104	14.1896	15.8244	19.5289	22.2475	22.6344
TCONS_00001970	FBgn0032923	FBtr0081470	CG9248	10.0299	5.68104	7.75217	14.8317	7.26676	7.29941	24.7716	8.18159	9.10711	7.26571	12.3843	7.31344	23.4296	15.2152	14.2351	12.8238	25.5602	6.98803	11.0631	15.1628	10.2032	13.4296	16.7785	12.7955
TCONS_00001971	FBgn0032923	FBtr0081471	CG9248	44.0117	37.4839	38.5307	41.9126	39.0008	36.7801	22.98	34.6997	39.0532	50.1492	41.1311	40.4018	36.3677	37.1233	35.6672	42.5008	32.1697	52.9605	35.0922	30.3388	39.863	41.2521	43.1906	37.13
TCONS_00001972	FBgn0032925	FBtr0081472	CG9246	52.6549	45.8281	57.4241	52.6257	53.7711	43.1896	47.8468	48.1862	50.3918	67.6732	53.4885	48.088	55.153	42.7238	40.4137	50.2377	54.7148	63.0248	38.9281	38.7749	40.796	54.9846	60.6368	55.766
TCONS_00001973	FBgn0010100	FBtr0081473	Acon	0	0.451565	0.408253	0	0	0.864065	0.479093	0	0	0	0	0.506634	0	0.40694	0	0.770556	1.53822	0.568324	0	0.395197	0.895872	0.407298	0	0
TCONS_00001974	FBgn0010100	FBtr0300425	Acon	117.194	74.1077	100.755	121.844	93.2057	78.0509	92.9021	86.4558	86.8554	141.373	122.746	86.8177	122.744	121.639	115.837	126.306	101.056	128.393	107.873	112.724	113.898	119.813	112.623	107.513
TCONS_00001975	FBgn0010100	FBtr0112855	Acon	15.0767	1.16658	0	17.0329	0	0	15.5097	0	1.19058	32.5783	1.62958	0.944005	20.4372	15.4415	8.00304	5.98445	3.50476	2.11683	2.2818	4.66822	12.8691	16.0798	11.6548	5.72973
TCONS_00001976	FBgn0051627	FBtr0300424	CG31627	0	0	0	0.832483	0	1.87094	0.163867	1.85862	0.258068	0.165248	0.5535	0.415154	3.41524	0	0.124289	1.32912	4.33578	0.482319	0.525975	0	1.1296	2.19505	0.976136	2.82721
TCONS_00001977	FBgn0032929	FBtr0081475	Mcm10	16.5657	15.9957	18.0004	19.0939	17.2294	13.3604	15.6129	15.5806	16.2674	18.3493	18.4413	14.9368	15.2805	12.7726	11.5942	15.4518	18.7091	20.5536	10.9918	10.4363	10.7252	15.4262	17.7211	17.3982
TCONS_00001978	FBgn0026255	FBtr0081476	clumsy	0	0	0	0	0	0.000484	0	0.000484	0	0	0	0	0.000465	0.000351	0.000469	0.000577	0.000456	0	0.000529	0.000374	0.000405	0.000575	0	0.000499
TCONS_00001980	FBgn0026255	FBtr0110895	clumsy	0	0	0	0	0	0.012381	0	0.015624	0	0	0	0	0.014845	0.011881	0.013436	0.011513	0.052979	0	0.011062	0.022579	0.041338	0.022736	0	0.047593
TCONS_00001981	FBgn0026577	FBtr0081477	CG8677	16.9718	9.81668	16.243	21.3375	15.1961	11.222	12.4629	12.6889	13.2369	28.5933	20.2042	13.2575	17.7022	12.0491	11.3472	16.1648	15.4419	18.8866	13.6704	11.62	12.4496	17.5921	18.4244	15.3698
TCONS_00001982	FBgn0261239	FBtr0081478	Hr39	1.43155	0.341402	1.16147	1.22125	0	0.875265	0	0.617423	1.31983	0.595673	1.82651	0.338528	0.769774	0	0.361516	0.660496	0.623947	0	1.27779	0.543911	0.849603	0.552414	0.965381	0
TCONS_00001983	FBgn0261239	FBtr0081480	Hr39	2.86062	0	0	2.14332	3.24568	0	0	3.04651	2.42332	8.50587	0.278979	0.65206	7.12962	4.69214	2.1417	6.03588	4.10802	6.20998	7.35277	1.26881	2.60072	10.5804	6.66352	7.38382
TCONS_00001985	FBgn0261239	FBtr0081479	Hr39	0.055095	4.71571	16.8441	16.3641	17.7315	12.6525	5.32013	9.32804	14.7885	17.1498	9.73759	9.52724	5.21591	0.0035	0.038649	2.28151	0.041337	2.28505	3.57986	6.84211	4.29664	7.1065	5.83643	9.56256
TCONS_00001986	FBgn0261239	FBtr0081481	Hr39	9.8017	0.041426	0.003749	0.012894	0.008522	0.00365	0.025255	0.002408	3.94285	4.52366	0.256988	0.004028	0.006815	3.68707	2.88701	6.43272	8.77137	12.5565	0.003804	0.004493	0.003018	0.003745	4.04153	3.33699
TCONS_00001987	FBgn0021856	FBtr0081482	l(2)k14505	68.1594	63.3384	61.985	73.2684	60.6066	57.965	70.0419	57.33	62.1523	70.4481	68.4781	60.3972	59.4513	53.8766	50.1669	64.0155	71.1884	73.9792	56.5273	50.8627	50.2446	62.3009	68.4562	67.4822
TCONS_00001989	FBgn0032938	FBtr0081483	CG8671	4.12254	2.63743	2.97453	3.57278	2.76582	3.42988	1.74874	0.70789	1.51802	5.103	2.53477	1.59888	5.19142	3.35197	2.82318	3.97182	2.55196	3.95504	6.85792	3.02007	2.93659	3.53823	3.2569	3.4102
TCONS_00001990	FBgn0032938	FBtr0081484	CG8671	4.71889	3.72386	6.00452	4.24789	7.35624	7.1112	0.796728	6.56418	4.1478	3.75479	2.9437	6.99806	3.49077	7.90997	6.62949	4.10754	8.28834	8.68263	4.83446	5.21119	7.84125	6.28436	6.72211	5.71952
TCONS_00001991	FBgn0032938	FBtr0114602	CG8671	25.4425	15.1716	25.1119	25.9768	21.1289	18.9577	18.2198	20.4247	23.3214	30.4969	28.6415	24.0384	19.7332	12.9899	13.4383	20.4605	21.0073	26.3846	11.4655	13.1116	13.9543	23.5267	24.3948	20.7161
TCONS_00001992	FBgn0264556	FBtr0081508	Gr39a	0	0.244556	0.258573	0.215704	0.442922	0	0.197841	0.373175	0	0.888113	0.811471	0.293593	0.602632	0.785358	0.257522	0.706896	0.455771	0.188541	0.368129	0.129728	1.05284	0.729817	0.14707	0.269762
TCONS_00001993	FBgn0264556	FBtr0081509	Gr39a	0	0	0.25367	0.21669	0	0.458191	0.1977	0	0.429848	0.541401	0.202586	0.293472	0.450388	0.450391	0.121739	0.359039	0.152125	0.181016	0.122389	0.657009	0.702614	0.633017	0.296028	0.128455
TCONS_00001994	FBgn0264556	FBtr0081510	Gr39a	0.360161	0.116017	0.370126	0.206017	0	0.289131	0	0.182344	0	0.849168	0.406705	0.557714	0.136998	0.549516	0.120142	0.329165	0	0.541244	0.343342	0.256492	0.14249	0.488866	0.742997	0.39509
TCONS_00001995	FBgn0264556	FBtr0081511	Gr39a	1.53622	0.365356	2.07461	0.6417	1.47048	1.47286	0.39421	1.61331	1.97037	1.24436	1.17446	1.13315	1.10665	0.88647	1.13601	1.36036	2.72267	1.655	0.875291	0.776559	0.725107	0.971498	2.16815	0.909875
TCONS_00001996	FBgn0000370	FBtr0100139	crc	6.94204	4.91195	11.6541	8.24094	3.88589	7.72129	3.57237	3.44811	6.56642	7.30979	4.92634	8.8605	5.06321	4.68781	5.99985	5.06894	5.10949	7.26671	2.51443	4.0048	4.63288	4.16162	10.4088	7.712
TCONS_00001997	FBgn0000370	FBtr0081512	crc	1156.12	937.115	1228.67	1238.39	1025.32	1084.98	1023.83	965.294	1132.93	1269.19	1173.51	1127.93	961.61	948.882	924.088	1055.98	1263.03	1210.84	813.386	868.655	912.527	1075.32	1181.24	1102.41
TCONS_00001998	FBgn0000370	FBtr0081513	crc	69.6703	68.3281	87.9913	71.7609	75.1248	77.7947	59.066	78.655	85.1475	78.8763	77.5554	84.9435	43.461	52.3946	49.9195	45.8856	60.8932	68.2609	30.4791	45.4223	49.1412	41.166	55.6295	49.7585
TCONS_00001999	FBgn0023091	FBtr0081514	dimm	0	0	0	0	0	0	0	0	0	0	0	0	0	0.067923	0	0	0	0	0.065042	0	0	0.069746	0	0.123914
TCONS_00002000	FBgn0032943	FBtr0273404	Tsp39D	109.005	105.268	157.005	100.643	125.641	137.973	96.8055	116.884	133.251	106.846	120.603	129.954	63.349	70.4006	67.2455	68.7244	121.741	129.334	63.8166	61.1977	73.1799	77.789	127.418	125.818
TCONS_00002001	FBgn0023090	FBtr0081516	dtr	0.406858	0.504503	0.326396	0.732452	0.550443	1.34083	0.507479	1.0757	0.423952	0.8814	0.558118	0.650726	1.87927	0.11305	0.152414	0.871591	2.0582	0.467305	0.624546	0.089155	0.490623	1.00506	0.754512	2.31297
TCONS_00002002	FBgn0032945	FBtr0081517	CG8665	0	0.079866	0.023356	0	0	0.025478	0	0.033094	0	0	0.038698	0.08502	1.58828	1.04398	1.74157	0.940989	0.085553	0.207389	0.13058	1.731	0.739534	0.022671	0	0.048241
TCONS_00002003	FBgn0032946	FBtr0081518	nrv3	3.7e-05	2.4e-05	2.1e-05	2.8e-05	2.6e-05	0.513721	2.2e-05	3.2e-05	0	0.631011	2.1e-05	0.553004	0.000159	0	1.36354	3.2e-05	0	2e-05	0.000507	0.806111	1.3877	2.4e-05	1.5e-05	1.2e-05
TCONS_00002004	FBgn0032946	FBtr0081519	nrv3	0.67116	6e-06	9e-06	8e-06	8e-06	0.00431	0.505519	0	0.697321	0.003008	7e-06	0.004168	0	0	0.00257	0.351214	0	7e-06	9.93934	0.001524	0.184433	0	6e-06	6e-06
TCONS_00002005	FBgn0032946	FBtr0081520	nrv3	0.350232	0	0	0	0	0	0	0	0	0	0	0	0.612414	0	0	0	1.5e-05	0	1.08053	0.3858	0.485663	0.180968	0	0
TCONS_00002006	FBgn0032946	FBtr0081521	nrv3	0.857666	0.42669	0.492431	0.366306	0.684637	0	0.314892	0.969971	0	0	0.659171	0	1.95378	5.74023	2.41799	1.1819	0.963611	0.572921	16.271	5.5182	3.39697	0.600811	0.251069	0.141167
TCONS_00002007	FBgn0051616	FBtr0085889	His-Psi:CR31616	0	0	0	0	0	0	0	0.433295	0	0.44909	0	0	0.373533	0	0	0	0	0	0	0	0	0	0	0
TCONS_00002008	FBgn0051615	FBtr0085890	His-Psi:CR31615	0	0	0	0	0	0	0	0	0	0	0	0	0	0	0	0	0	0	0	0	0	0	0	0
TCONS_00002009	FBgn0051754	FBtr0085891	His-Psi:CR31754	0	0	0	0	0	0	0	0	0	0	0	0	0	0	0	0	0	0	0	0	0	0	0	0
TCONS_00002010	FBgn0053801	FBtr0091805	His1:CG33801	0	0	0	0	0	0	0	0	0	0	0	0	0	0	0	0	0	0	0	0	0	0	0	0
TCONS_00002011	FBgn0053802	FBtr0091806	His-Psi:CR33802	0	0	0	0	0	0	0	0	0	0	0	0	0	0	0	0	0	0	0	0	0	0	0	0
TCONS_00002012	FBgn0053803	FBtr0091807	His3:CG33803	0	0	0	0	0	0	0	0	0	0	0	0	0	0	0	0	0	0	0	0	0	0	0	0
TCONS_00002013	FBgn0051617	FBtr0085892	His1:CG31617	0	0	0	0	0	0	0	0	0	0	0	0	0	0	0	0	0	0	0	0	0	0	0	0
TCONS_00002014	FBgn0051618	FBtr0085893	His2A:CG31618	0	0	0	0	0	0	0	0	0	0	0	0	0	0	0	0	0	0	0	0	0	0	0	0
TCONS_00002015	FBgn0051613	FBtr0085894	His3:CG31613	0	0	0	0	0	0	0	0	0	0	0	0	0	0	0	0	0	0	0	0	0	0	0	0
TCONS_00002016	FBgn0053804	FBtr0091808	His1:CG33804	0	0	0	0	0	0	0	0	0	0	0	0	0	0	0	0	0	0	0	0	0	0	0	0
TCONS_00002017	FBgn0053805	FBtr0091809	His-Psi:CR33805	0	0	0	0	0	0	0	0	0	0	0	0	0	0	0	0	0	0	0	0	0	0	0	0
TCONS_00002018	FBgn0053806	FBtr0091810	His3:CG33806	0	0	0	0	0	0	0	0	0	0	0	0	0	0	0	0	0	0	0	0	0	0	0	0
TCONS_00002019	FBgn0053807	FBtr0091811	His1:CG33807	0	0	0	0	0	0	0	0	0	0	0	0	0	0	0	0	0	0	0	0	0	0	0	0
TCONS_00002020	FBgn0053808	FBtr0091812	His2A:CG33808	0	0	0	0	0	0	0	0	0	0	0	0	0	0	0	0	0	0	0	0	0	0	0	0
TCONS_00002021	FBgn0053809	FBtr0091813	His3:CG33809	0	0	0	0	0	0	0	0	0	0	0	0	0	0	0	0	0	0	0	0	0	0	0	0
TCONS_00002022	FBgn0053810	FBtr0091814	His1:CG33810	0	0	0	0	0	0	0	0	0	0	0	0	0	0	0	0	0	0	0	0	0	0	0	0
TCONS_00002023	FBgn0053811	FBtr0091815	His-Psi:CR33811	0	0	0	0	0	0	0	0	0	0	0	0	0	0	0	0	0	0	0	0	0	0	0	0
TCONS_00002024	FBgn0053812	FBtr0091816	His3:CG33812	0	0	0	0	0	0	0	0	0	0	0	0	0	0	0	0	0	0	0	0	0	0	0	0
TCONS_00002025	FBgn0053813	FBtr0091817	His1:CG33813	0	0	0	0	0	0	0	0	0	0	0	0	0	0	0	0	0	0	0	0	0	0	0	0
TCONS_00002026	FBgn0053814	FBtr0091818	His2A:CG33814	0	0	0	0	0	0	0	0	0	0	0	0	0	0	0	0	0	0	0	0	0	0	0	0
TCONS_00002027	FBgn0053815	FBtr0091819	His3:CG33815	0	0	0	0	0	0	0	0	0	0	0	0	0	0	0	0	0	0	0	0	0	0	0	0
TCONS_00002028	FBgn0053816	FBtr0091820	His1:CG33816	0	0	0	0	0	0	0	0	0	0	0	0	0	0	0	0	0	0	0	0	0	0	0	0
TCONS_00002029	FBgn0053817	FBtr0091821	His2A:CG33817	0	0	0	0	0	0	0	0	0	0	0	0	0	0	0	0	0	0	0	0	0	0	0	0
TCONS_00002030	FBgn0053818	FBtr0091822	His3:CG33818	0	0	0	0	0	0	0	0	0	0	0	0	0	0	0	0	0	0	0	0	0	0	0	0
TCONS_00002031	FBgn0053819	FBtr0091823	His1:CG33819	0	0	0	0	0	0	0	0	0	0	0	0	0	0	0	0	0	0	0	0	0	0	0	0
TCONS_00002032	FBgn0053820	FBtr0091824	His2A:CG33820	0	0	0	0	0	0	0	0	0	0	0	0	0	0	0	0	0	0	0	0	0	0	0	0
TCONS_00002033	FBgn0053821	FBtr0091825	His3:CG33821	0	0	0	0	0	0	0	0	0	0	0	0	0	0	0	0	0	0	0	0	0	0	0	0
TCONS_00002034	FBgn0053822	FBtr0091826	His1:CG33822	0	0	0	0	0	0	0	0	0	0	0	0	0	0	0	0	0	0	0	0	0	0	0	0
TCONS_00002035	FBgn0053823	FBtr0091827	His2A:CG33823	0	0	0	0	0	0	0	0	0	0	0	0	0	0	0	0	0	0	0	0	0	0	0	0
TCONS_00002036	FBgn0053824	FBtr0091828	His3:CG33824	0	0	0	0	0	0	0	0	0	0	0	0	0	0	0	0	0	0	0	0	0	0	0	0
TCONS_00002037	FBgn0053825	FBtr0091829	His1:CG33825	0	0	0	0	0	0	0	0	0	0	0	0	0	0	0	0	0	0	0	0	0	0	0	0
TCONS_00002038	FBgn0053826	FBtr0091830	His2A:CG33826	0	0	0	0	0	0	0	0	0	0	0	0	0	0	0	0	0	0	0	0	0	0	0	0
TCONS_00002039	FBgn0053827	FBtr0091831	His3:CG33827	0	0	0	0	0	0	0	0	0	0	0	0	0	0	0	0	0	0	0	0	0	0	0	0
TCONS_00002040	FBgn0053828	FBtr0091832	His1:CG33828	0	0	0	0	0	0	0	0	0	0	0	0	0	0	0	0	0	0	0	0	0	0	0	0
TCONS_00002041	FBgn0053829	FBtr0091833	His2A:CG33829	0	0	0	0	0	0	0	0	0	0	0	0	0	0	0	0	0	0	0	0	0	0	0	0
TCONS_00002042	FBgn0053830	FBtr0091834	His3:CG33830	0	0	0	0	0	0	0	0	0	0	0	0	0	0	0	0	0	0	0	0	0	0	0	0
TCONS_00002043	FBgn0053831	FBtr0091835	His1:CG33831	0	0	0	0	0	0	0	0	0	0	0	0	0	0	0	0	0	0	0	0	0	0	0	0
TCONS_00002044	FBgn0053832	FBtr0091836	His2A:CG33832	0	0	0	0	0	0	0	0	0	0	0	0	0	0	0	0	0	0	0	0	0	0	0	0
TCONS_00002045	FBgn0053833	FBtr0091837	His3:CG33833	0	0	0	0	0	0	0	0	0	0	0	0	0	0	0	0	0	0	0	0	0	0	0	0
TCONS_00002046	FBgn0053834	FBtr0091838	His1:CG33834	0	0	0	0	0	0	0	0	0	0	0	0	0	0	0	0	0	0	0	0	0	0	0	0
TCONS_00002047	FBgn0053835	FBtr0091839	His2A:CG33835	0	0	0	0	0	0	0	0	0	0	0	0	0	0	0	0	0	0	0	0	0	0	0	0
TCONS_00002048	FBgn0053836	FBtr0091840	His3:CG33836	0	0	0	0	0	0	0	0	0	0	0	0	0	0	0	0	0	0	0	0	0	0	0	0
TCONS_00002049	FBgn0053837	FBtr0091841	His1:CG33837	0	0	0	0	0	0	0	0	0	0	0	0	0	0	0	0	0	0	0	0	0	0	0	0
TCONS_00002050	FBgn0053838	FBtr0091842	His2A:CG33838	0	0	0	0	0	0	0	0	0	0	0	0	0	0	0	0	0	0	0	0	0	0	0	0
TCONS_00002051	FBgn0053839	FBtr0091843	His3:CG33839	0	0	0	0	0	0	0	0	0	0	0	0	0	0	0	0	0	0	0	0	0	0	0	0
TCONS_00002052	FBgn0053840	FBtr0091844	His1:CG33840	0	0	0	0	0	0	0	0	0	0	0	0	0	0	0	0	0	0	0	0	0	0	0	0
TCONS_00002053	FBgn0053841	FBtr0091845	His2A:CG33841	0	0	0	0	0	0	0	0	0	0	0	0	0	0	0	0	0	0	0	0	0	0	0	0
TCONS_00002054	FBgn0053842	FBtr0091846	His3:CG33842	0	0	0	0	0	0	0	0	0	0	0	0	0	0	0	0	0	0	0	0	0	0	0	0
TCONS_00002055	FBgn0053843	FBtr0091847	His1:CG33843	0	0	0	0	0	0	0	0	0	0	0	0	0	0	0	0	0	0	0	0	0	0	0	0
TCONS_00002056	FBgn0053844	FBtr0091848	His2A:CG33844	0	0	0	0	0	0	0	0	0	0	0	0	0	0	0	0	0	0	0	0	0	0	0	0
TCONS_00002057	FBgn0053845	FBtr0091849	His3:CG33845	0	0	0	0	0	0	0	0	0	0	0	0	0	0	0	0	0	0	0	0	0	0	0	0
TCONS_00002058	FBgn0053846	FBtr0091850	His1:CG33846	0	0	0	0	0	0	0	0	0	0	0	0	0	0	0	0	0	0	0	0	0	0	0	0
TCONS_00002059	FBgn0053847	FBtr0091851	His2A:CG33847	0	0	0	0	0	0	0	0	0	0	0	0	0	0	0	0	0	0	0	0	0	0	0	0
TCONS_00002060	FBgn0053848	FBtr0091852	His3:CG33848	0	0	0	0	0	0	0	0	0	0	0	0	0	0	0	0	0	0	0	0	0	0	0	0
TCONS_00002061	FBgn0053849	FBtr0091853	His1:CG33849	0	0	0	0	0	0	0	0	0	0	0	0	0	0	0	0	0	0	0	0	0	0	0	0
TCONS_00002062	FBgn0053850	FBtr0091854	His2A:CG33850	0	0	0	0	0	0	0	0	0	0	0	0	0	0	0	0	0	0	0	0	0	0	0	0
TCONS_00002063	FBgn0053851	FBtr0091855	His3:CG33851	0	0	0	0	0	0	0	0	0	0	0	0	0	0	0	0	0	0	0	0	0	0	0	0
TCONS_00002064	FBgn0053852	FBtr0091856	His1:CG33852	0	0	0	0	0	0	0	0	0	0	0	0	0	0	0	0	0	0	0	0	0	0	0	0
TCONS_00002065	FBgn0053853	FBtr0091857	His2A:CG33853	0	0	0	0	0	0	0	0	0	0	0	0	0	0	0	0	0	0	0	0	0	0	0	0
TCONS_00002066	FBgn0053854	FBtr0091858	His3:CG33854	0	0	0	0	0	0	0	0	0	0	0	0	0	0	0	0	0	0	0	0	0	0	0	0
TCONS_00002067	FBgn0053855	FBtr0091859	His1:CG33855	0	0	0	0	0	0	0	0	0	0	0	0	0	0	0	0	0	0	0	0	0	0	0	0
TCONS_00002068	FBgn0053856	FBtr0091860	His2A:CG33856	0	0	0	0	0	0	0	0	0	0	0	0	0	0	0	0	0	0	0	0	0	0	0	0
TCONS_00002069	FBgn0053857	FBtr0091861	His3:CG33857	0	0	0	0	0	0	0	0	0	0	0	0	0	0	0	0	0	0	0	0	0	0	0	0
TCONS_00002070	FBgn0053858	FBtr0091862	His1:CG33858	0	0	0	0	0	0	0	0	0	0	0	0	0	0	0	0	0	0	0	0	0	0	0	0
TCONS_00002071	FBgn0053859	FBtr0091863	His2A:CG33859	0	0	0	0	0	0	0	0	0	0	0	0	0	0	0	0	0	0	0	0	0	0	0	0
TCONS_00002072	FBgn0053860	FBtr0091864	His3:CG33860	0	0	0	0	0	0	0	0	0	0	0	0	0	0	0	0	0	0	0	0	0	0	0	0
TCONS_00002073	FBgn0053861	FBtr0091865	His1:CG33861	0	0	0	0	0	0	0	0	0	0	0	0	0	0	0	0	0	0	0	0	0	0	0	0
TCONS_00002074	FBgn0053862	FBtr0091866	His2A:CG33862	0	0	0	0	0	0	0	0	0	0	0	0	0	0	0	0	0	0	0	0	0	0	0	0
TCONS_00002075	FBgn0053863	FBtr0091867	His3:CG33863	0	0	0	0	0	0	0	0	0	0	0	0	0	0	0	0	0	0	0	0	0	0	0	0
TCONS_00002076	FBgn0053864	FBtr0091868	His1:CG33864	0	0	0	0	0	0	0	0	0	0	0	0	0	0	0	0	0	0	0	0	0	0	0	0
TCONS_00002077	FBgn0053865	FBtr0091869	His2A:CG33865	0	0	0	0	0	0	0	0	0	0	0	0	0	0	0	0	0	0	0	0	0	0	0	0
TCONS_00002078	FBgn0053866	FBtr0091870	His3:CG33866	0	0	0	0	0	0	0	0	0	0	0	0	0	0	0	0	0	0	0	0	0	0	0	0
TCONS_00002079	FBgn0051614	FBtr0085895	His-Psi:CR31614	0	0	0	0	0	0	0	0	0	0	0	0	0	0	0	0	0	0	0.127723	0	0	0	0	0
TCONS_00002080	FBgn0032949	FBtr0085896	CG3305	382.824	342.418	474.519	379.833	386.34	448.604	292.113	356.878	455.299	364.432	365.119	455.947	324.753	367.932	331.828	330.143	397.755	413.95	227.388	261.443	303.655	273.586	331.719	347.342
TCONS_00002081	FBgn0023416	FBtr0085897	Ac3	1.93841	3.67171	5.09963	2.99452	3.33538	3.55659	3.05456	3.6645	5.08664	4.18825	2.76629	3.56178	7.76554	5.45796	6.57798	6.13561	6.82373	8.23972	3.99392	4.24612	2.99902	4.62191	6.87741	6.37804
TCONS_00002083	FBgn0023416	FBtr0100324	Ac3	0.130899	0	0.430587	0.549562	0.568498	0.267529	0.219397	0	0.150866	0.92699	1.69621	0.537442	1.08602	1.83083	1.33097	1.61954	1.91611	0.350393	1.4632	0.396517	1.11512	2.31209	0	0
TCONS_00002084	FBgn0032956	FBtr0085899	Cul-2	13.136	13.931	11.2704	8.51433	10.2697	10.8381	3.48551	6.5731	15.0666	6.25907	10.7412	10.2391	10.2949	8.24329	4.28521	6.79418	13.0459	13.1151	2.84216	9.24078	13.6254	9.00449	7.0111	8.16742
TCONS_00002085	FBgn0032956	FBtr0085900	Cul-2	40.4611	30.867	56.4195	49.2467	48.0094	49.7033	36.5293	45.848	46.6375	61.315	49.7696	50.1103	44.5527	37.3104	39.3219	44.2864	45.1981	56.3014	34.4822	31.8928	32.1232	42.7575	50.0625	43.8095
TCONS_00002086	FBgn0051619	FBtr0085902	CG31619	0.000206	0.021857	0	0	0	0	0	0	0.039283	0	0.0277	0	0.224975	0.105585	0	0	0	0	2.13211	0.108301	0.406193	0.045351	0.052311	0
TCONS_00002087	FBgn0051619	FBtr0085901	CG31619	0.145579	0	0.063999	0.02012	0.017812	0.028312	0	0.036609	0.047034	0	0.066676	0.097558	0.000837	0.851505	9.8e-05	0.011446	0.096321	0.077104	8.4e-05	0.648153	0.466613	0.130896	0.025868	0.105237
TCONS_00002088	FBgn0051619	FBtr0110959	CG31619	0.000136	0	0.000147	0.00016	0.000149	0.000153	0	0.000134	0.000144	0	0.000163	0.000152	0.000107	0.000102	0.025194	0.529877	0.000134	0.000161	4.81663	0.580781	0.68562	0.000122	0.000121	0.000114
TCONS_00002089	FBgn0051619	FBtr0301000	CG31619	0.000271	0	0.000257	0.000231	0.000184	0.000255	0	0.00021	0.000225	0	0.000284	0.000344	1.0801	0.000206	0.598125	0	0.000224	0.000343	0.002801	0.000242	0.001128	0.000238	0.00017	0.000263
TCONS_00002090	FBgn0032961	FBtr0085903	CG1416	72.2222	81.6248	104.349	69.5834	76.4832	95.4045	70.0912	91.7636	83.7466	92.5522	76.4038	83.5767	69.8162	66.5193	57.3168	70.769	76.828	83.547	51.7946	57.5027	47.2937	73.4272	68.8464	83.444
TCONS_00002091	FBgn0032961	FBtr0085904	CG1416	103.707	73.2386	82.5857	95.5691	91.4678	74.657	106.313	75.1833	83.3446	99.7924	92.3486	89.6916	87.6978	70.3275	61.8583	91.9489	123.735	117.058	75.2545	61.4771	65.1369	80.4998	102.732	91.6727
TCONS_00002092	FBgn0032961	FBtr0085905	CG1416	0.010462	0.990123	0.785675	0.009664	0	0.748271	0.012505	0	1.98593	0.014462	5.25347	0.902678	0	0.022127	4.34485	0.009321	0	0.021276	0.001694	4.15231	0.002663	0.002561	0.003695	0.028026
TCONS_00002093	FBgn0003866	FBtr0085906	tsh	52.1941	38.0758	73.1643	63.541	58.2916	58.8198	38.5869	47.1612	62.1372	74.7213	62.8147	67.1867	38.7846	33.7531	31.684	38.9373	50.8525	59.698	30.8693	32.1552	30.3581	44.7014	58.0116	51.238
TCONS_00002094	FBgn0003866	FBtr0085907	tsh	34.9415	14.9689	18.492	32.438	18.6439	10.0006	33.1627	19.5913	13.784	42.7386	30.1866	9.00186	32.1942	30.0672	29.4459	34.6491	35.1784	44.5061	23.9624	25.9353	24.4398	37.8795	37.1713	28.5189
TCONS_00002095	FBgn0032966	FBtr0085928	CG1421	0	0	0	0	0.199132	2.0036	0.655431	1.05471	0.172254	0	0	1.30136	2.3211	0	0	1.49166	3.83589	0	1.53407	0	0.691865	0.877931	0.182903	2.30953
TCONS_00002096	FBgn0032967	FBtr0085929	CG1428	0	0.100797	0	0.201718	0.117378	0.578176	0.394851	0.245637	0.20122	0.135716	0	0.161317	2.00527	0	0	0.625214	1.93624	0.395676	0.427194	0	0.264574	1.05976	0.2654	2.16037
TCONS_00002097	FBgn0032968	FBtr0085930	CG11634	0.162085	0.107534	0	0.136557	0.255621	3.31494	0.398853	1.08454	0	0.137901	0	0.485401	3.7622	0	0	0.983334	2.77006	0.282616	1.46697	0	0.899734	0.534166	0.554228	2.97782
TCONS_00002098	FBgn0051693	FBtr0085931	CG31693	0	0.048669	0	0.002083	0.000738	0.000189	0.000879	0.000927	0.001094	0	0	0.00147	0.001058	0	0	0.639796	0.000975	0.001483	0.863476	0.000459	0.001113	1.10057	0.000741	1.82443
TCONS_00002099	FBgn0051693	FBtr0100262	CG31693	0	0	0	0.128218	0.056955	1.17274	0.190776	0.662759	0.143516	0	0	0.206768	2.31072	0	0	3.3e-05	2.30324	0.125019	0.000677	0.042995	0.547014	0.001976	0.61961	0.000584
TCONS_00002100	FBgn0053987	FBtr0100032	CR33987	8.143	5.80481	10.598	8.47106	9.68393	11.9557	7.28573	7.88287	11.0082	11.345	11.3304	10.0699	10.0098	7.7023	7.10868	7.68558	13.8887	12.9404	7.50082	5.25217	7.5447	12.4467	12.1756	15.4055
TCONS_00002101	FBgn0028979	FBtr0089377	tio	7.27212	3.53676	7.54646	9.58294	6.44773	6.30649	5.00086	5.39524	5.87796	11.0712	7.90681	5.50232	8.52255	5.69797	5.1805	8.00302	8.15225	9.14846	7.43976	6.69595	5.57746	9.59071	9.50428	10.2124
TCONS_00002102	FBgn0084001	FBtr0111262	CG41434	0	0	0	0	0	0.269492	0	0	0	0	0	0	0	0	0.26112	0	0.313302	0	0.223947	0.132272	0	0	0	0
[truncated: 20,556 more rows]
