# Supplementary material for: Organ transformation by environmental disruption of protein integrity and epigenetic memory in Drosophila
Source: PLoS Biol. 2024 May 28;22(5):e3002629. doi: 10.1371/journal.pbio.3002629 (PMC11161060; doi:10.1371/journal.pbio.3002629)
Supplement: S1 Data — (XLSX) [file pbio.3002629.s017.xlsx]

## Sheet: Fig. 1C
Ctrl	Ether			Median
0	0.234043		Ctrl	0
0	0.327103		Ether	0.0632911
0	0.37931
0	0.232
0	0.0909091
0	0.0488889
0	0.243478
0	0.177778
0	0.105263
0	0.0632911
0	0.0693642
0	0.0830325
0	0.208145
0	0.177273
0	0.143564
0	0.0666667
0	0.0246914
0	0.0262009
0	0.00458716
0	0.0524017
0	0.0167598
0	0
0	0
0	0
0	0.0429688
0	0.00909091
0	0.030303
0	0.047619
0	0.0306122
0	0.217054
0	0.00862069
0	0.0784314
0	0.0931174
0	0.0833333
0	0.0776699
0	0.0108696
0	0.0147059
0	0.0326797
0	0.00677966
0	0
0	0.0425532
0	0.0333333
0	0.27907
0	0.166667
0	0.103448
0	0
0	0.0666667

## Sheet: Fig. 1D
treatment	# survived to pupa				Median
Ctrl	189			Ctrl	188
Ctrl	416			Ether	135
Ctrl	167
Ctrl	360
Ctrl	203
Ctrl	113
Ctrl	219
Ctrl	130
Ctrl	233
Ctrl	195
Ctrl	207
Ctrl	181
Ctrl	249
Ctrl	275
Ctrl	269
Ctrl	220
Ctrl	223
Ctrl	188
Ctrl	76
Ctrl	32
Ctrl	153
Ctrl	89
Ctrl	80
Ctrl	146
Ctrl	221
Ctrl	186
Ctrl	293
Ctrl	153
Ctrl	270
Ctrl	79
Ctrl	129
Ctrl	53
Ctrl	32
Ether	141
Ether	107
Ether	145
Ether	125
Ether	99
Ether	225
Ether	115
Ether	135
Ether	76
Ether	158
Ether	173
Ether	277
Ether	221
Ether	220
Ether	202
Ether	210
Ether	162
Ether	229
Ether	218
Ether	229
Ether	179
Ether	36
Ether	62
Ether	58
Ether	256
Ether	110
Ether	33
Ether	42
Ether	98
Ether	258
Ether	116
Ether	204
Ether	247
Ether	84
Ether	103
Ether	92
Ether	136
Ether	459
Ether	295
Ether	115
Ether	141
Ether	90
Ether	43
Ether	30
Ether	87
Ether	29
Ether	30

## Sheet: Fig. 1H
Replicate #	Ctrl	Ether	Heat
1	1	0.869592	0.201512
2	1	0.735834	0.17636
3	1	0.778259	0.205072
Avg	1	0.794562	0.194315
SEM	0	0.0394636	0.00903594

## Sheet: Fig. 1I
Treatment	Fluorescence					Avg	SD	SEM
Ctrl	0.891987				Ctrl	1	0.169676	0.0299948
Ctrl	0.765116				Ether	0.862998	0.220042	0.0408607
Ctrl	1.02852
Ctrl	1.30466
Ctrl	0.844302
Ctrl	0.968399
Ctrl	0.892249
Ctrl	0.891621
Ctrl	0.963777
Ctrl	0.870011
Ctrl	1.15796
Ctrl	1.1139
Ctrl	0.975812
Ctrl	0.950225
Ctrl	1.24326
Ctrl	1.49708
Ctrl	1.07303
Ctrl	0.976614
Ctrl	1.30161
Ctrl	1.08064
Ctrl	1.09653
Ctrl	1.13992
Ctrl	1.04413
Ctrl	0.844092
Ctrl	0.977853
Ctrl	0.943894
Ctrl	0.995888
Ctrl	0.81172
Ctrl	0.735204
Ctrl	0.909551
Ctrl	0.863976
Ctrl	0.846482
Ether	1.00457
Ether	0.813255
Ether	0.909603
Ether	1.27923
Ether	0.907371
Ether	0.82543
Ether	0.862406
Ether	0.778424
Ether	0.775686
Ether	0.842976
Ether	0.829755
Ether	0.755645
Ether	0.929086
Ether	0.765639
Ether	0.765378
Ether	0.797505
Ether	0.810308
Ether	0.681413
Ether	0.684605
Ether	1.70676
Ether	1.29207
Ether	0.822185
Ether	0.771552
Ether	0.761977
Ether	0.819674
Ether	0.672849
Ether	0.663518
Ether	0.824139
Ether	0.673931

## Sheet: Fig. 1J
Sample	Trx	Avg	SEM
Ctrl1	1.26799	1	0.431479
Ctrl2	1.5764
Ctrl3	0.155611
Ether1	0.97909	0.58301	0.282603
Ether2	0.73416
Ether3	0.0357798

## Sheet: Fig. 1K
Sample	Hsp83	Avg	SEM
Ctrl1	1.05316	1	0.0852166
Ctrl2	1.11366
Ctrl3	0.833185
Ether1	1.07485	0.962957	0.060516
Ether2	0.867051
Ether3	0.946971

## Sheet: Fig. 1L
Sample	Ubx	Avg	SEM
Ctrl1	0.77727	1	0.133764
Ctrl2	1.23971
Ctrl3	0.983021
Ether1	0.722798	1.29733	0.425518
Ether2	2.12832
Ether3	1.04088

## Sheet: Fig. 1M
Targets of	Group size	Avg.	SEM
Hsp90	280	0.988	0.006
Hsp90 Only	197	0.989	0.013
Hsp90 & Trx NOT Ubx	52	0.972	0.017
Hsp90 & Trx	68	0.991	0.012
Hsp90 & Ubx	31	1.012	0.015
Hsp90 & Trx & Ubx	16	1.053	0.02
