# Supplementary material for: Organ transformation by environmental disruption of protein integrity and epigenetic memory in Drosophila
Source: PLoS Biol. 2024 May 28;22(5):e3002629. doi: 10.1371/journal.pbio.3002629 (PMC11161060; doi:10.1371/journal.pbio.3002629)
Supplement: S2 Data — (XLSX) [file pbio.3002629.s018.xlsx]

## Sheet: Fig. 2A
Ether	Genotype	Bithorax phenocopy (%)				Ether	Genotype	Median	SD
yes	yw	0.130081				no	trx1-/+	0	0
yes	yw	0.0552147				yes	trx1-/+	0.377953	0.186115
yes	yw	0.0291971				no	trx1-/-	0.247191	0.151287
yes	yw	0.122951				yes	trx1-/-	0.913043	0.255809
yes	yw	0				no	yw	0	0
yes	yw	0.2				yes	yw	0.101202	0.0707216
yes	yw	0.166667				no	yw (Decho)	0	0
yes	yw	0.0866142				yes	yw (Decho)	0.131022	0.13398
yes	yw	0.115789
yes	yw	0.037594
yes	yw	0.0526316
yes	yw	0.120623
yes	yw	0.257862
yes	yw	0.0793651
yes	hetero	0.346154
yes	hetero	0.714286
yes	hetero	0.678571
yes	hetero	0.655172
yes	hetero	0.375
yes	hetero	0.109756
yes	hetero	0.333333
yes	hetero	0.307692
yes	hetero	0.241667
yes	hetero	0.207692
yes	hetero	0.113402
yes	hetero	0.234783
yes	hetero	0.55
yes	hetero	0.377953
yes	hetero	0.516304
yes	hetero	0.422819
yes	hetero	0.607143
yes	hetero	0.574468
yes	hetero	0.440758
yes	homo	0.777778
yes	homo	0.875
yes	homo	1
yes	homo	1
yes	homo	0.771429
yes	homo	0.6
yes	homo	0.5
yes	homo	0.5
yes	homo	0
yes	homo	0.95122
yes	homo	0.883721
yes	homo	0.916667
yes	homo	1
yes	homo	0.913043
yes	homo	0.97619
yes	homo	0.903226
yes	homo	0.933333
yes	homo	1
yes	homo	1
yes	yw decho	0.287879
yes	yw decho	0.290909
yes	yw decho	0.116883
yes	yw decho	0.0917431
yes	yw decho	0.0673077
yes	yw decho	0.0410959
yes	yw decho	0.477477
yes	yw decho	0.403846
yes	yw decho	0.326667
yes	yw decho	0.145161
yes	yw decho	0.175439
yes	yw decho	0.0974026
yes	yw decho	0.192982
yes	yw decho	0.0817121
yes	yw decho	0.0855263
yes	yw decho	0.026738
yes	yw decho	0.30303
yes	yw decho	0.0704225
no	yw	0
no	yw	0
no	yw	0
no	yw	0
no	yw	0
no	yw	0
no	yw	0
no	yw	0
no	yw	0
no	yw	0
no	yw	0
no	yw	0
no	yw	0
no	yw	0
no	yw	0
no	yw	0
no	yw	0
no	hetero	0
no	hetero	0
no	hetero	0
no	hetero	0
no	hetero	0
no	hetero	0
no	hetero	0
no	hetero	0
no	hetero	0
no	hetero	0
no	hetero	0
no	hetero	0
no	hetero	0
no	hetero	0
no	hetero	0
no	hetero	0
no	hetero	0
no	homo	0.0588235
no	homo	0.1
no	homo	0.28
no	homo	0.363636
no	homo	0.227273
no	homo	0.0833333
no	homo	0.275862
no	homo	0.125
no	homo	0.247191
no	homo	0.104167
no	homo	0.193182
no	homo	0.292453
no	homo	0.125
no	homo	0.5625
no	homo	0.513514
no	homo	0.398438
no	homo	0.384615
no	yw decho	0
no	yw decho	0
no	yw decho	0
no	yw decho	0
no	yw decho	0
no	yw decho	0
no	yw decho	0
no	yw decho	0
no	yw decho	0
no	yw decho	0
no	yw decho	0
no	yw decho	0
no	yw decho	0
no	yw decho	0
no	yw decho	0
no	yw decho	0
no	yw decho	0

## Sheet: Fig. 2B
Genotype_treatment	Bithorax phenocopy (%)					Genotype_treatment	Median	SD
yw ether	0.0666667					yw ether	0.0909091	0.0654706
yw ether	0.166667					Hsp83e6A-/+ ether	0.753136	0.165502
yw ether	0					yw no ether	0	0
yw ether	0.0701754					Hsp83e6A-/+ no ether	0	0
yw ether	0.0909091
yw ether	0.1739
yw ether	0.0866667
yw ether	0.110909
yw ether	0.02
yw ether	0.0901754
yw ether	0.12
yw ether	0.201923
yw ether	0.228571
yw ether	0.173333
yw ether	0.0757576
Hsp83 ether	0.83541
Hsp83 ether	0.65666
Hsp83 ether	1
Hsp83 ether	0.727273
Hsp83 ether	0.5
Hsp83 ether	0.5
Hsp83 ether	0.779
Hsp83 ether	0.591
Hsp83 ether	1
Hsp83 ether	0.887
Hsp83 ether	0.9269
Hsp83 ether	0.833333
Hsp83 ether	0.7
Hsp83 ether	0.68
yw no ether	0
yw no ether	0
yw no ether	0
yw no ether	0
yw no ether	0
yw no ether	0
yw no ether	0
yw no ether	0
yw no ether	0
yw no ether	0
yw no ether	0
yw no ether	0
Hsp83 no ether	0
Hsp83 no ether	0
Hsp83 no ether	0
Hsp83 no ether	0
Hsp83 no ether	0
Hsp83 no ether	0
Hsp83 no ether	0
Hsp83 no ether	0
Hsp83 no ether	0
Hsp83 no ether	0
Hsp83 no ether	0
Hsp83 no ether	0
Hsp83 no ether	0
Hsp83 no ether	0
Hsp83 no ether	0
Hsp83 no ether	0
Hsp83 no ether	0

## Sheet: Fig. 2C
Treatment	Bithorax phenocopy (%)			Treatment	Median	SD
gelda_ether	0.19469			gelda_ether	0.311688	0.123212
gelda_ether	0.314607			no_gelda_ether	0.111111	0.0875802
gelda_ether	0.426471			gelda_no_ether	0	0
gelda_ether	0.147239			no_gelda_no_ether	0	0
gelda_ether	0.182796
gelda_ether	0.426087
gelda_ether	0.412281
gelda_ether	0.311688
gelda_ether	0.367647
gelda_ether	0.435484
gelda_ether	0.353535
gelda_ether	0.225806
gelda_ether	0.353535
gelda_ether	0.225806
gelda_ether	0.526316
gelda_ether	0.263158
gelda_ether	0.5
gelda_ether	0.0833333
gelda_ether	0.146341
gelda_ether	0.220339
gelda_ether	0.485714
gelda_ether	0.306122
gelda_ether	0.272727
no_gelda_ether	0.0761905
no_gelda_ether	0.0318471
no_gelda_ether	0.105691
no_gelda_ether	0.173469
no_gelda_ether	0
no_gelda_ether	0.265957
no_gelda_ether	0.175
no_gelda_ether	0.216216
no_gelda_ether	0.321429
no_gelda_ether	0
no_gelda_ether	0.1991
no_gelda_ether	0.153
no_gelda_ether	0.20048
no_gelda_ether	0.0747391
no_gelda_ether	0
no_gelda_ether	0.055729
no_gelda_ether	0.102564
no_gelda_ether	0.157895
no_gelda_ether	0.108696
no_gelda_ether	0.111111
no_gelda_ether	0.0574713
no_gelda_ether	0.21519
no_gelda_ether	0.198945
gelda_no_ether	0
gelda_no_ether	0
gelda_no_ether	0
gelda_no_ether	0
gelda_no_ether	0
gelda_no_ether	0
gelda_no_ether	0
gelda_no_ether	0
gelda_no_ether	0
gelda_no_ether	0
gelda_no_ether	0
gelda_no_ether	0
gelda_no_ether	0
gelda_no_ether	0
gelda_no_ether	0
gelda_no_ether	0
gelda_no_ether	0
gelda_no_ether	0
gelda_no_ether	0
gelda_no_ether	0
gelda_no_ether	0
gelda_no_ether	0
gelda_no_ether	0
no_gelda_no_ether	0
no_gelda_no_ether	0
no_gelda_no_ether	0
no_gelda_no_ether	0
no_gelda_no_ether	0
no_gelda_no_ether	0
no_gelda_no_ether	0
no_gelda_no_ether	0
no_gelda_no_ether	0
no_gelda_no_ether	0
no_gelda_no_ether	0
no_gelda_no_ether	0
no_gelda_no_ether	0
no_gelda_no_ether	0
no_gelda_no_ether	0
no_gelda_no_ether	0
no_gelda_no_ether	0
no_gelda_no_ether	0
no_gelda_no_ether	0
no_gelda_no_ether	0
no_gelda_no_ether	0
no_gelda_no_ether	0
no_gelda_no_ether	0

## Sheet: Fig. 2D
Replicate#	Hsp83e6A-/+	trx1-/+	Hsp83e6A-/+/trx1-/+			Median	SD
1	0	0	2		Hsp83e6A-/+	0	0
2	0	0	3		trx1-/+	0	0
3	0	0	1		Hsp83e6A-/+/trx1-/+	1.5	0.957427
4	0	0	1
