# Supplementary material for: Organ transformation by environmental disruption of protein integrity and epigenetic memory in Drosophila
Source: PLoS Biol. 2024 May 28;22(5):e3002629. doi: 10.1371/journal.pbio.3002629 (PMC11161060; doi:10.1371/journal.pbio.3002629)
Supplement: S3 Data — (XLSX) [file pbio.3002629.s019.xlsx]

## Sheet: Fig. 4B
		yw	yw (Decho)	trx1-/+	trx1-/-
% Bithorax phenocopy		0.103899	0.182346	0.410892	0.815874
mRNA Fold change wg_FBgn0004009		1.02556	1.18072	1.40315	1.75052

## Sheet: Fig. 4C
	Trx ∩ Ubx targets ctrl		Trx ∩ Ubx targets ether		Ubx targets ctrl		Ubx targets ether		Only Trx NOT Ubx targets Ctrl		Only Trx NOT Ubx targets Ether
	Avg	SEM	Avg	SEM	Avg	SEM	Avg	SEM	Avg	SEM	Avg	SEM
yw	1.25898	0.136452	4.67071	0.414013	0.319481	0.110818	1.97608	0.160877	2.12573	0.481955	0.342305	0.213803
yw (Decho)	2.99468	0.133345	6.82061	0.599123	2.55444	0.189521	5.67684	0.458557	0.803511	0.213443	0.0740577	0.0396863
trx1-/+	8.40041	0.335319	15.36	0.686683	6.38601	0.152014	12.52	0.975433	7.58523	0.307836	2.00748	0.80136
trx1-/-	13.9792	0.229465	23.5812	0.988962	13.9541	0.243492	23.5385	0.553413	8.5373	0.816344	2.03286	0.437848

## Sheet: Fig. 4E
	Wing genes ctrl		Wing genes ether		Wing ∩ Ubx targets ctrl		Wing ∩ Ubx targets ether
	Avg	SEM	Avg	SEM	Avg	SEM	Avg	SEM
yw	0.606137	0.0501592	1.90526	0.13071	0.806522	0.205856	1.90526	0.13071
yw (Decho)	2.7161	0.430112	6.0186	0.855795	3.7303	0.21459	7.81208	0.656405
trx1-/+	3.66341	0.307575	8.81222	1.4063	4.49681	0.696108	10.2974	0.659795
trx1-/-	16.9903	0.245011	29.8102	0.566511	18.6251	0.505021	31.6038	1.42253

## Sheet: Fig. 4D
	Up-regulated					Down-regulated
	Ubx targets	Trx targets	Trx NOT Ubx targets	Ubx NOT Trx targets	Ubx ∩ Trx targets	Ubx targets	Trx targets	Trx NOT Ubx targets	Ubx NOT Trx targets	Ubx ∩ Trx targets
yw	2.02255	2.20306	0.922926	1.22753	2.6383	-2.9755	-1.3296	-0.740339	-2.02973	-1.5336
yw (Decho)	12.2447	24.0817	5.97408	2.1622	18.9297	-1.12648	-1.22995	-1.51624	-1.1079	-0.850978
trx1-/+	11.7712	12.6174	2.84008	3.57902	11.6019	-3.45335	-4.59083	-5.46566	-4.03544	-1.28815
trx1-/-	66.9265	45.6524	6.44806	23.2283	45.8799	-7.20525	-28.9032	-35.6635	-10.4756	-1.81905

## Sheet: Fig. 4F
	Up-rgulated			Down-rgulated
	Wing genes	Wing ∩ Ubx targets	Wing x Trx NOT Ubx targets	Wing genes	Wing ∩ Ubx targets	Wing x Trx NOT Ubx targets
yw	1.76	1.67432	0.482668	-0.56	-2.54448	-0.124172
yw (Decho)	8.71	4.22494	0.617009	-0.14	-0.606732	-0.227891
trx1-/+	8.29	5.63318	0.953004	0	-1.53555	-0.658841
trx1-/-	17.65	38.5537	1.85804	-0.13	-1.16854	-2.36751
