# Supplementary material for: Organ transformation by environmental disruption of protein integrity and epigenetic memory in Drosophila
Source: PLoS Biol. 2024 May 28;22(5):e3002629. doi: 10.1371/journal.pbio.3002629 (PMC11161060; doi:10.1371/journal.pbio.3002629)
Supplement: S4 Data — (XLSX) [file pbio.3002629.s020.xlsx]

## Sheet: Fig. 5A
		High H3K4me3		Low H3K4me3
		Ether	Ctrl	Ether	Ctrl
yw		96.1849	93.3896	38.7895	38.1847
		92.6738	88.7798	38.3023	36.0809
		89.8883	96.9291	37.7012	37.482
	Avg.	92.9157	93.0328	38.2643	37.2492
	SEM	1.82169	2.35925	0.314738	0.618369
yw(Decho)		98.8364	88.5171	38.8623	37.0178
		94.881	88.2467	35.8352	35.738
		93.8924	95.2681	40.3073	36.9979
	Avg.	95.8699	90.6773	38.3349	36.5846
	SEM	1.51044	2.29673	1.31764	0.423322
trx1-/+		83.996	82.4536	35.4081	37.6473
		97.4028	78.5578	39.6569	35.2024
		100.808	75.9526	39.0217	34.8214
	Avg.	94.0688	78.988	38.0289	35.8904
	SEM	5.13141	1.88896	1.32317	0.885325
trx1-/-		87.5501	75.1955	33.7832	33.2521
		92.8846	72.431	34.6088	33.6106
		91.2805	72.6665	34.8786	31.3984
	Avg.	90.5717	73.431	34.4235	32.7537
	SEM	1.58019	0.884865	0.329504	0.685507
