# Supplementary material for: Organ transformation by environmental disruption of protein integrity and epigenetic memory in Drosophila
Source: PLoS Biol. 2024 May 28;22(5):e3002629. doi: 10.1371/journal.pbio.3002629 (PMC11161060; doi:10.1371/journal.pbio.3002629)
Supplement: S5 Data — (XLSX) [file pbio.3002629.s021.xlsx]

## Sheet: Fig. S4A
H3K4me3 Ether	H3K4me3 Ctrl	H3K27me3 Ether	H3K27me3 Ctrl
16246	616	396	556

## Sheet: Fig. S4E
		ash2	ast	bs	syb	wg	salr	ac	exd	hth	vg
Ctrl	Avg	1	1	1	1	1	1	1	1	1	1
	SD	0.0516722	0.0246005	0.123081	0.245674	0.0583117	0.0997581	0.116599	0.0693214	0.0898486	0.0802784
	SE	0.029833	0.0142031	0.0710608	0.14184	0.0336663	0.0575954	0.0673187	0.0400227	0.0518741	0.0463488
Ether	Avg	1.15235	0.96758	1.16101	1.05893	1.05646	1.0225	1.01706	1.16817	1.0865	1.02695
	SD	0.117083	0.203854	0.23568	0.0957101	0.301782	0.473839	0.298708	0.208347	0.345592	0.39657
	SE	0.067598	0.117695	0.13607	0.0552582	0.174234	0.273571	0.172459	0.120289	0.199528	0.22896

## Sheet: Fig. S4G
All_genes_0_4h	Wing_genes_0_4h	All_genes_4_8h	Wing_genes_4_8h
6.708	5.727	10.5456	21.5589
6.6666	24.4854	10.723	17.6421
8.7142	16.6993	6.7631	9.89501
6.7152	16.1978	32.7942	14.6867
24.9976	9.83375	3.89764	19.691
2.9087	16.7735	11.8383	9.6488
18.5841	19.7047	4.7686	8.89418
4.7722	3.8146	9.79281	29.3931
10.6629	9.819	17.5891	0.9636
15.5419	12.46	38.9548	20.1354
5.727	27.5114	10.8642	11.5135
31.1332	7.6592	4.7711	10.6011
9.81795	25.1401	11.7332	14.7222
5.7918	4.7984	21.5589	11.6069
7.87683	8.6315	16.6592	17.4977
24.4854	14.6939	8.5938	26.4596
18.7142	9.6705	17.6421	17.3113
16.6993	24.4446	12.765	29.1669
13.7406	23.4766	9.87333	6.7556
8.82717	8.5708	2.9352	10.7653
2.9169	15.494	6.7055	11.535
7.7162	6.7418	14.5754	9.6681
16.1978	12.7155	18.6172	15.7076
13.6646	12.5644	12.5991	15.7393
18.5632	6.7322	5.7624	29.0543
9.6082	18.683	13.7578	7.6736
6.77536	13.7393	1.916	11.4513
13.7565	35.3014	9.89501	5.7489
6.6966	8.5731	8.79027	15.4717
9.83375	6.6573	11.7483	10.5458
7.7279	13.4161	15.6048	17.686
11.7473	12.5714	10.6095	14.7366
14.6281	26.2346	10.8456	15.5148
4.7685	15.684	1.9122	6.7226
10.8361	16.5941	13.6064	9.5799
1.9161	16.379	17.5793	31.0454
11.579	30.1971	4.7707	12.6965
19.5678	13.6266	1.9151	6.7011
22.1472	23.028	11.6933	31.7815
0.9509	28.2117	11.6064	30.2139
10.6486	14.7905	17.691	14.73
11.6906	16.7305	14.6867	16.7662
15.7605	11.8239	13.8468	10.872
16.7735	14.6241	7.82428	16.5024
14.8481	6.6813	19.691	13.4531
7.81665	18.5909	8.6677	15.6328
19.7047	19.2784	26.4204	12.5976
10.697	30.4271	2.884	28.451
27.3568	36.9334	9.6488	13.7247
2.8986	7.6384	0.9536	15.6553
3.8146	15.6093	14.7059	12.7609
14.7015	13.6948	13.4996	28.2006
7.6431	29.217	4.82238	4.765
3.8625	6.6849	6.7672	32.1282
7.7538	37.0312	8.83504	9.88892
1.9005	7.8095	8.89418	25.9918
8.87092	16.3457	11.7341	21.4268
0.9521	23.6499	9.73433	9.6188
9.819	13.5161	2.95222	9.58397
11.7115	7.6469	11.7028	11.508
6.746	8.67227	2.8793	6.7228
2.93887	12.5352	16.4304	20.6949
9.7085	5.7687	19.612	11.8184
2.9075	4.7588	11.7666	28.2199
13.4492	23.5755	5.7391	7.6868
12.46	12.7589	12.4934	11.6256
18.613	31.3734	14.6826	13.7547
15.708	9.6366	15.6941	17.4303
5.7548	11.5444	12.6108	3.8079
13.4123	12.8077	11.7211	7.82878
17.5832	16.414	3.97492	13.447
19.5937	8.5794	2.96554	19.5011
14.606	8.84745	7.7026	9.77179
9.78958	8.662	8.79739	12.7473
3.97147	16.5588	29.3931	11.7415
9.5713	7.81053	15.3037	13.4133
2.95255	10.6553	11.6542	10.8169
2.8633	12.7179	0.9636	11.5122
11.6344	18.2647	20.1354	7.76628
8.78559	10.764	11.5135	13.5717
7.6406	9.5375	10.6011	18.6634
27.5114	4.7843	14.7222	18.6816
7.6777	5.7682	9.80579	32.2579
7.7439	12.6597	11.7374	26.2843
7.6592	15.6994	2.8695	10.8414
25.1401	20.6667	8.6721	12.7193
4.7984	31.2468	15.7456	25.1854
8.6315	19.373	26.015	10.574
14.6939	10.8452	6.93155	13.8019
9.74929	10.72	11.6069	8.78748
9.69001	27.2192	17.4977	7.6453
1.9096	10.6544	15.7346	10.7613
9.6689	13.8182	15.7697	9.83561
15.7156	8.81835	3.8168	10.7755
33.0556	10.7319	26.4596	10.6378
6.90694	9.85256	13.4396	9.84146
9.6705	10.7991	17.3113	9.87686
24.4446	9.6444	14.7437	9.88379
6.7028	10.8195	1.9112	20.4553
15.6968	8.88364	22.5999	10.5963
16.7759	8.81259	11.7717	20.5281
0.9507	21.6902	4.86033	15.6154
4.7957	8.6568	10.67	11.6734
23.4766	19.6598	2.8747	15.503
13.3441	16.7054	10.7409	9.86805
8.5708	9.73805	9.82508	18.6618
17.76	20.3796	12.6762	31.0804
2.8647	8.8407	3.8068	17.3648
27.6113	17.7172	4.7674	17.5796
10.7845	50.6054	29.1669	11.8311
4.87986	19.2145	31.7175	10.8149
2.8545	21.5783	27.2628	9.81749
10.6889	13.7655	8.81128	11.726
2.8736	12.6847	11.6896	7.639
8.75569	10.8297	10.5295	7.77438
10.8326	4.7573	9.5748	14.7598
8.7266	10.7345	8.85927	20.4218
1.9021	1.9014	0.9584	14.7217
15.494	7.84755	14.7346	16.6055
17.1966	14.7672	20.6134	15.6651
28.4373	19.4752	6.7556	14.7185
8.83533	25.3781	8.7794	17.6355
12.6913	16.6445	10.7653	10.7187
5.7144	17.6692	11.535	11.765
16.4253	12.7445	10.8349	13.5525
7.83304	20.5969	2.859	3.8096
13.768	10.7269	4.7794	11.7941
18.6021	0.9509	2.8784	12.7059
6.7418	7.7434	9.90278	15.7484
8.71058	10.5669	15.5883	11.8216
12.7155	10.7215	9.81482	23.1702
12.5644	13.7158	1.9401	10.7184
11.8415	16.6975	9.6681	15.5341
3.8346	11.7321	15.7076	12.7548
3.8522	22.1216	10.6534	10.7146
8.89741	11.7321	7.7837	9.79722
14.6212	16.5084	14.3299	10.6953
9.78827	13.6142	21.6934	14.6297
0.9696	10.6999	5.7269	9.6501
6.7322	10.6996	8.6274	9.85628
18.683	9.68955	15.7393	7.86465
7.6695	14.6398	8.81988	7.6668
5.83146	10.6459	8.6804	18.3138
35.439	9.8079	13.6411	8.86666
21.7237	7.85188	8.79855	11.707
8.5864	10.5847	13.8325	8.77527
11.575	18.3649	7.80189	11.7314
13.7393	8.76663	6.86244	8.7341
8.87315	13.638	7.82056	11.7363
1.9031	7.7257	17.7701	10.8388
11.6884	10.7342	12.4761	11.8147
7.77904	6.7478	18.4668	6.82883
11.7728	10.7015	9.78493	7.84002
8.84998	12.8113	14.744	11.7804
6.87419	8.85127	6.6799	11.581
8.75085	6.86641	20.4885	11.5836
16.8102	6.83767	29.0543	11.8269
2.8532	11.7107	8.77318	12.696
17.5843	11.6141	7.6736	11.8091
9.7076	18.5209	5.85764	11.7622
14.8236	10.8568	13.5221	1.9019
7.6497	11.6357	11.4513	12.7572
21.4515	11.8095	10.7749	12.6189
35.3014	12.7415	5.90887	12.5582
9.78836	11.7764	1.9108	9.83326
8.5731	11.6802	17.5942	16.5654
5.85679	12.586	5.7489	12.701
4.7657	10.8433	11.7866	11.6536
4.7867	14.6557	9.77024	14.5694
6.6573	12.7439	8.77808	8.6765
10.7753	11.6958	7.6548	15.8476
5.95648	9.68487	2.8519	11.5191
3.8563	3.8093	9.84671	3.8109
17.6634	15.7985	20.2453	7.7361
12.6859	13.5899	7.81504	6.7092
8.75649	9.546	13.684	24.3936
10.7775	9.7774	11.7435	15.5425
13.4167	1.9018	9.7211	13.742
16.2718	22.49	12.6118	24.4092
9.82822	17.6496	6.81738	10.7711
10.541	12.6968	10.7377	7.79367
8.77386	23.4815	14.6472	13.5011
14.6996	7.7697	13.6033	9.73773
10.7232	6.80902	12.631	6.747
9.72686	13.5294	23.4343	12.8083
11.6599	7.7242	17.7792	9.7594
6.85511	5.7691	12.7599	11.7668
7.7065	14.8274	10.7431	13.7294
13.5438	7.78953	8.77105
15.574	11.7832	11.7763
11.7028	14.7773	11.7386
35.9401		15.4717
16.8672		10.82
12.6876		10.5458
10.7392		8.85546
9.73664		7.76984
11.8231		12.7479
9.77914		9.79478
13.4161		5.7573
11.7751		7.7389
12.5714		6.7869
9.80707		11.7138
8.77141		9.82296
13.7537		9.75312
8.77452		9.81611
5.777		6.83229
6.7465		10.7862
6.80154		7.7753
10.7378		17.686
10.7221		10.8417
8.7516		7.6933
9.86081		21.3184
7.85607		9.85458
11.7992		10.6827
8.7669		9.66938
26.2346		15.666
13.8062		8.7119
25.5267		16.435
7.84273		11.8114
11.7169		25.4048
2.8583		14.7366
6.7655		8.657
16.7263		8.7172
4.7749		14.7477
18.5148		17.6021
10.8239		5.7507
30.3221		9.90247
15.684		12.7977
7.7311		7.6727
6.6949		12.8129
14.6962		11.8686
16.6745		4.7788
9.82643		3.8128
9.82757		10.6605
10.7728		12.693
11.835		1.9139
12.6357		15.5148
1.9173		14.6938
16.5941		6.77966
15.7507		7.7398
7.7416		9.69331
7.7274		10.8175
8.77861		6.79317
9.78963		4.7661
7.794		9.6741
10.8754		7.7225
11.7925		6.7226
9.87913		9.86603
7.6416		11.7808
17.6294		8.87875
80.4442		17.6695
12.8183		80.4196
9.82159		11.8292
6.80884		8.86739
6.8253		6.83737
0.9619		6.7982
6.7843		0.9505
30.0979		7.78095
7.79577		11.7385
7.83729		9.78768
6.7465		8.81798
5.7806		6.7392
8.82746		8.6958
9.82759		7.7765
5.86271		10.783
7.79429		5.85068
13.7265		8.77587
9.79599		13.7253
13.7082		11.7424
16.379		14.7776
30.1971		9.5799
1.9017		31.0454
24.3648		17.6176
6.7327		10.7932
10.5959		12.5461
16.5093		10.6207
17.2334		12.462
9.83244		8.80842
30.9417		11.5433
3.8255		6.7045
12.6944		11.8386
17.6793		10.5652
15.7468		17.5312
18.6488		15.688
10.7355		15.7158
13.6325		10.7954
9.77125		11.7424
13.6266		0.954
9.76741		10.7521
14.6752		12.6965
5.7432		9.69669
2.8812		10.8318
2.8528		6.7011
23.028		6.76309
13.658		3.8585
9.86742		3.8117
22.391		31.7815
9.72525		14.7176
9.76274		10.8272
20.1024		25.3079
15.6385		9.77564
8.83817		8.79335
28.2117		0.951
54.6288		14.5761
13.6988		8.84016
0.9606		30.2139
14.7905		39.6971
2.9074		0.9532
7.78215		15.6735
9.74956		2.899
4.7699		14.73
15.6357		3.86666
20.5302		9.74502
20.3483		9.79017
20.5221		6.7221
3.8702		13.677
4.84848		19.5564
3.8199		23.4551
8.80319		18.6133
8.88539		3.8667
10.8505		5.87268
12.713		10.8826
7.734		8.90376
11.8291		10.7931
2.8536		10.8318
7.78786		10.6874
5.7316		11.871
16.7305		5.7459
4.7804		6.6925
11.8239		10.6993
11.7878		16.7662
14.6241		6.7468
9.83303		10.872
13.7867		10.7927
8.5948		16.5024
6.6813		1.9005
13.7554		10.8457
0.9606		12.8237
18.5909		13.4531
3.8661		10.7635
30.4354		0.9554
5.7345		15.6328
19.2784		4.7963
30.4271		21.5592
8.704		9.6293
30.2092		12.5976
10.514		28.451
11.5181		10.7597
36.9334		22.3755
9.77346		11.5139
6.7735		13.5141
15.3043		13.7247
4.7712		5.7144
7.6384		11.7907
9.70349		7.77035
2.8578		2.8537
3.8427		10.7871
4.8229		1.9194
2.863		3.8498
14.5913		2.8673
25.3021		15.5181
12.3863		19.3346
6.6666		15.409
12.8092		1.9166
10.7507		10.857
5.7378		11.8167
15.6093		15.6553
11.615		16.5875
11.8375		11.8205
17.3102		27.2295
0.9539		0.9568
12.772		13.7359
13.6948		12.7609
11.736		11.7556
13.5979		17.5016
13.791		13.7895
14.7452		10.8556
9.94167		9.9167
16.796		14.8779
8.73132		12.6221
9.73806		11.7006
9.6752		8.6941
20.5119		19.5563
11.7329		11.7646
9.75316		9.80551
11.7827		10.8135
9.87493		10.846
0.9504		4.7719
16.276		28.2006
29.217		15.491
8.636		4.765
6.6849		25.3807
22.538		32.1282
37.0312		14.6941
17.6739		10.802
9.8035		8.78145
9.71225		9.88892
7.8095		6.664
14.3107		13.6686
21.4299		25.9918
16.3457		1.9137
10.5603		22.2436
9.78152		11.7473
34.0664		32.0206
20.6132		14.6836
13.6689		14.6678
9.794		8.81661
23.6499		21.4268
13.5161		9.6188
15.4549		13.4998
11.8062		0.9602
9.67634		11.8072
12.5881		3.92789
1.9066		16.5632
5.7135		17.1967
10.7422		11.4919
12.6003		12.7688
7.6469		9.6811
10.8473		0.9577
12.6521		10.8164
8.67227		10.7635
5.7438		9.58397
12.5352		10.6301
13.7617		11.508
3.87598		15.6457
2.9028		2.8944
1.9009		3.8455
8.6624		9.6602
6.83365		7.79615
5.7687		6.7228
15.7247		15.734
15.6328		13.7047
12.77		13.727
21.1822		14.4955
8.6808		7.6776
7.7478		9.71876
14.4445		17.4485
9.6019		10.5831
17.6008		8.5992
11.6729		19.6437
4.7588		10.7823
14.6226		11.6509
15.7005		15.5906
14.4804		9.6434
0.95		27.4201
25.5306		11.7792
12.7479		34.2227
27.2015		7.80523
7.7892		16.5416
16.6478		18.6352
16.7705		14.7244
16.6365		2.8552
4.7693		10.8113
11.8149		10.8041
11.8098		8.76001
8.71958		8.84196
9.72374		20.6949
23.5755		7.8083
7.7555		15.4677
9.5915		11.8184
12.7589		10.5176
9.5279		28.2199
31.3734		19.6053
21.6207		12.6847
12.661		15.6204
15.5149		7.7495
5.779		9.79692
9.80164		11.6825
17.5052		15.4947
11.5518		14.7304
14.6899		12.7151
9.75455		20.4933
24.4854		7.6868
9.6366		10.7574
22.3555		7.84905
8.80935		11.7194
12.6434		10.5948
10.6281		9.77844
6.7797		12.7708
4.7732		10.7028
12.6759		18.3798
9.77122		11.6256
17.2884		15.8342
11.5444		0.9584
16.7573		13.6248
11.6135		14.6479
12.6547		16.6696
17.7018		23.2504
21.3376		10.8628
10.9248		13.7547
12.8077		17.3928
28.9835		17.4303
16.414		3.8091
1.9018		1.9267
0.958		17.2994
22.1321		3.8079
8.5794		19.6762
18.7441		7.82878
8.84745		10.7881
9.76872		13.447
8.662		11.5908
11.6692		19.5011
16.5588		9.77179
7.81053		0.951
0.9552		14.7931
15.6833		41.5378
54.3401		12.7473
10.6553		5.81987
3.8133		9.79744
5.82804		21.1043
10.7779		2.8804
27.2741		9.78972
1.9175		19.4625
9.73736		6.80259
19.5862		12.7545
6.7659		11.7415
12.6994		24.603
12.7179		11.5142
28.585		10.8006
11.5501		9.85006
9.82496		13.4133
10.77		14.5508
18.2647		15.543
14.5613		10.8169
23.2394		14.7102
4.771		12.7157
10.764		18.6443
14.6648		9.79738
11.6646		9.78171
20.6816		12.3947
8.86935		8.7148
8.7385		14.6255
9.5375		13.448
6.7305		11.5122
12.6639		0.9524
9.5854		1.97695
4.7843		9.82358
1.9018		18.5325
0.9507		5.8786
5.7107		10.726
1.9388		11.8096
9.79074		10.8536
14.6009		21.5123
5.89586		12.798
9.70985		4.7579
11.8034		7.80283
10.8948		9.73367
20.5048		17.5427
16.6413		7.76628
15.4643		8.86905
7.7568		12.859
4.7573		13.5717
7.75436		13.6137
16.5573		8.7222
5.7682		5.7379
10.7695		10.797
14.8242		18.6634
12.6597		22.6078
14.6647		11.8493
9.6689		12.6179
9.5559		13.5295
10.8273		10.8531
15.6994		15.7276
20.1396		14.5433
8.6735		56.569
21.6308		16.7616
10.8229		0.9621
12.6384		18.6816
18.2136		4.7712
1.901		12.6628
24.4131		13.7845
17.6458		11.8308
0.9522		12.7599
27.2039		6.7343
73.3206		11.7995
15.7462		4.82484
0.9506		7.78545
20.6667		32.2579
11.7383		8.83603
12.7687		9.77737
11.8628		11.6709
13.8076		10.7363
6.7694		9.8146
11.8648		26.2843
3.8472		12.6853
7.7508		13.7207
31.2468		7.6957
8.81928		12.7752
3.8208		4.864
10.789		0.9579
11.6412		12.7076
9.73918		25.2065
9.84859		9.6204
19.373		17.6152
12.663		1.9006
10.7175		11.7454
11.4374		11.6593
5.7361		15.5472
1.9018		9.74086
0.9502		11.6132
13.6751		6.7617
4.8783		8.84277
12.6908		3.8293
14.5785		23.1931
11.6529		4.8274
16.6461		16.5753
4.7743		13.6198
12.7016		9.86853
9.666		8.71669
13.6081		8.84015
9.72451		19.6822
11.6824		10.7184
11.5231		8.85486
9.79341		0.9543
5.7598		10.724
25.3005		37.1851
5.8152		12.6584
17.6404		9.81748
13.6486		40.2311
9.85261		12.7382
7.78672		12.6675
9.82854		13.568
21.525		12.8475
11.6835		10.8414
7.89484		10.7048
0.9611		6.8035
9.75545		12.7193
37.2808		12.8025
11.7249		28.4767
8.79787		6.7643
37.9928		11.7469
10.8163		9.89027
9.71721		22.6386
8.6278		10.7571
13.7906		30.1517
10.8452		8.5985
9.70827		7.86756
7.82529		9.69265
10.72		13.7003
11.7714		4.91627
25.6091		9.93922
3.8081		13.7276
10.7879		14.6081
10.8781		8.80318
24.4971		10.8242
9.77296		8.81755
36.298		5.90609
5.7222		10.7372
8.85855		7.76798
8.7204		8.798
15.5998		33.861
4.93623		8.646
9.92364		16.6641
16.5701		2.8849
19.6069		13.6152
8.77341		8.706
9.84891		10.6742
7.84925		1.9363
4.93379		7.77128
10.8096		25.1854
6.7684		9.87691
7.79647		7.92522
23.0793		1.9288
21.3506		11.8271
24.4216		6.96616
7.6984		12.6243
14.6393		16.6021
8.75672		18.7007
10.7687		21.4695
1.9164		12.7885
8.83315		10.574
27.2192		9.81595
12.735		11.7279
7.91341		9.8305
1.9209		10.8521
10.7765		11.7588
6.95153		11.7752
9.72795		12.6479
14.701		8.7499
17.702		16.743
22.4302		1.9076
11.7874		6.85881
10.6544		9.76569
8.79298		7.6425
14.6951		13.8019
8.78678		10.8335
10.842		12.7333
11.763		8.87364
12.7609		10.5691
1.9007		13.7657
8.80967		9.80631
10.7218		12.6771
16.7661		10.8159
6.80773		11.8058
11.7353		16.5406
6.6958		8.78748
13.8182		8.79078
10.7853		14.7128
15.7299		21.5675
8.85365		7.6453
7.6477		12.6315
14.7275		1.98444
9.824		6.7716
11.7022		9.76418
8.80286		5.8189
12.7939		15.4467
21.2772		19.3934
8.81835		10.8237
9.7169		3.8627
15.6974		12.7894
18.6262		10.7613
11.5685		7.737
1.96749		11.8287
6.7926		10.7222
10.7148		3.92467
4.91917		5.7427
11.5577		9.83561
16.5172		12.7753
9.8046		7.80973
11.4731		12.7308
2.9019		10.8196
13.6739		13.7269
10.7319		8.812
7.82203		15.7691
12.8174		7.80678
8.84769		22.3546
3.8948		6.80398
5.7662		5.7527
9.85256		10.7755
13.6922		12.7143
7.81715		9.85792
12.7557		10.6378
26.4814		9.74313
12.7669		10.7138
8.80647		13.7355
16.7317		12.7221
6.89219		10.7893
23.3854		12.7848
5.7575		16.7401
1.9032		8.73393
10.7991		9.84146
12.6939		9.87686
8.87247		15.3078
9.6444		7.7131
7.736		8.5923
9.74114		17.5079
18.6069		11.7379
6.6615		9.5634
14.6955		12.8117
9.75		8.6823
12.6783		21.3233
16.6796		4.783
11.738		8.85664
10.8195		12.7362
8.88364		9.88379
2.8551		13.7692
5.7801		20.4553
6.6741		9.8455
19.4594		13.8105
11.7365		8.686
1.9016		12.6837
11.8498		7.82148
7.7257		2.91062
21.4434		6.6976
9.85262		12.6693
11.7551		10.5963
8.81259		3.8593
7.6551		4.7706
14.7577		22.3921
21.6902		30.756
8.81938		10.8546
16.7311		9.71703
5.7603		14.6928
11.7276		8.76212
6.83632		10.76
1.9386		20.5281
6.6911		13.6853
11.6576		17.5396
8.6568		11.6917
3.9014		7.8675
27.2446		1.928
46.2926		0.9627
12.8027		0.9595
9.77206		17.7635
16.6452		6.77586
7.78742		10.8159
10.7212		3.8466
19.6598		0.955
13.7805		15.6154
18.4956		5.99149
9.70771		17.6001
8.84813		2.8949
0.9623		10.6943
18.7774		11.8364
9.75337		9.6328
11.8157		14.6131
16.7054		11.8671
5.99249		7.7611
21.5727		9.5894
4.84213		9.564
10.7748		11.6973
12.7654		8.85474
8.7248		7.7166
19.5793		10.7094
10.861		5.97719
6.7983		9.72365
7.6892		11.6734
11.46		9.85427
7.89582		16.4914
8.89837		16.6726
6.7652		10.786
12.5745		15.503
5.96171		7.78899
9.74516		9.69298
9.73805		12.8001
8.78823		12.8071
10.7483		13.6741
13.6648		9.77393
6.7445		6.81637
20.3796		9.86805
7.80976		19.4305
8.6793		0.9566
11.7264		20.3101
11.7796		9.84121
15.7427		0.9531
10.7173		0.9568
5.86357		9.84897
8.8407		8.86841
31.0121		9.89475
19.2355		11.8252
9.82874		9.6638
8.792		12.7183
8.81417		1.9345
9.89173		12.755
10.8209		7.85137
10.6996		12.7998
14.6742		13.6199
0.9658		10.7641
12.7692		10.7933
8.81033		8.89508
12.786		19.6967
12.5941		14.4863
9.76188		2.8567
12.757		18.6618
8.91076		12.5953
20.6101		13.9533
16.5711		9.674
1.9201		14.6602
2.8575		11.6731
17.7172		12.7258
12.6052		31.0804
13.9684		8.84251
6.7358		3.8089
13.6425		11.7923
11.623		14.6466
10.6569		21.4703
50.6054		14.5845
8.87142		14.736
0.951		8.89063
11.7552		8.79315
12.7251		9.6707
14.3382		17.3648
32.1543		11.6544
2.8619		2.8565
12.6207		15.4888
17.734		9.73446
7.88584		11.7978
6.7386		7.684
7.7324		15.6597
19.2145		11.8542
10.6403		16.6019
15.488		11.7301
8.72283		2.9032
10.7188		12.7978
13.6945		12.6645
11.7736		16.7486
15.5976		3.8174
10.7938		10.8163
4.7899		9.6472
11.8057		16.6584
10.7445		7.80277
17.7781		3.97999
3.8107		12.6377
10.7715		18.5908
8.69		9.6849
15.7402		18.6854
7.80953		7.7173
3.9511		18.4361
10.6725		15.661
18.5763		6.6958
10.675		7.6659
19.7132		13.6356
7.7354		8.84973
19.3732		4.7758
13.6607		11.7377
2.8564		12.7314
5.7632		9.80354
9.6013		11.7339
8.76387		2.8939
9.77879		6.7623
10.671		8.77311
9.81697		14.6658
10.7606		2.97402
3.88774		11.7625
8.75426		11.6409
10.743		11.76
13.6942		8.84619
2.97405		11.7665
12.7281		8.74384
11.6628		7.80493
8.6465		11.8372
7.84068		10.7392
18.4604		13.7479
6.786		8.82289
7.82574		9.68895
11.8435		8.85634
10.8022		16.5536
12.7196		7.81475
8.87789		8.81707
16.4406		7.7438
7.84718		9.76796
18.5197		19.3332
7.83824		12.7903
8.79106		10.8038
7.76238		17.5796
8.73445		11.8311
9.72746		10.7194
14.559		12.7734
9.81646		13.775
21.5783		11.7441
13.7655		11.7719
9.74354		10.8149
11.7905		12.7407
16.6312		5.94948
11.6345		6.81425
11.67		10.7636
3.8173		8.8273
12.6847		14.5248
12.7906		11.6934
5.94155		11.8006
6.81834		5.7458
9.83202		17.3966
8.8182		12.7866
13.5741		8.56
11.7218		11.8457
11.7937		8.82838
6.7021		7.8269
22.173		10.6636
13.6911		12.7106
7.6394		12.7501
11.8289		12.6679
10.7721		23.5087
8.80812		10.7186
12.6931		14.8328
11.7816		8.6522
12.7444		8.7837
11.6546		16.6763
22.5133		12.725
9.78878		9.83771
14.7149		5.7293
7.7052		12.5331
7.8028		17.6537
15.7407		3.864
9.6821		15.6366
12.7962		8.88834
9.5594		27.2815
9.5793		9.72066
18.7176		11.7915
3.8539		18.6997
14.6141		10.855
8.86826		10.7677
28.2922		8.7874
5.7704		16.7272
10.8338		10.8275
18.7176		6.83099
10.8179		9.81749
11.657		16.623
8.85593		10.7707
17.7283		7.80716
12.791		7.92324
6.82526		9.86021
10.8297		19.3814
18.5464		11.726
10.7917		32.1756
8.86604		7.639
7.94851		7.76041
10.827		6.82575
13.55		10.764
4.7573		10.7531
10.7345		13.7625
32.2713		3.8122
1.9014		3.89647
7.76549		4.7859
6.8044		10.7438
10.6807		8.7102
10.7386		16.7083
12.6205		13.7786
3.8246		4.7865
4.90126		7.77438
8.74918		8.6499
8.7337		8.82231
16.7597		15.4037
14.7579		14.5992
1.94919		10.8022
7.84755		0.9506
3.8248		10.7871
5.86839		4.96514
3.8067		10.781
15.4235		11.7609
11.6774		9.74934
8.73687		17.6364
7.77122		9.7536
4.92759		9.79441
9.79202		11.8222
11.7461		11.7439
8.75317		15.5948
19.5174		13.6508
8.72559		11.7788
9.79003		7.7685
10.8424		10.8498
11.7731		14.7598
11.5764		20.411
18.3751		20.4218
11.7581		9.80492
9.80454		8.6492
11.8261		9.69108
14.7672		14.7217
20.5254		14.7346
19.4752		10.742
21.3247		13.6963
13.5476		16.6055
9.68625		5.768
25.3781		15.5661
11.7947		8.73695
10.7906		7.85829
14.7287		12.7295
16.6445		11.846
4.7688		14.7634
13.6333		9.77828
8.76153		16.7699
8.85428		14.7521
13.7085		0.9596
11.8505		10.7355
14.7938		8.8336
6.752		13.6944
18.7173		11.7867
11.739		4.8999
9.75503		8.88997
9.83737		13.5958
16.6208		8.93938
11.8179		7.82739
4.9014		9.81757
7.93347		5.7257
11.539		20.458
8.88995		0.9568
7.83886		11.726
8.75298		11.7544
19.0886		15.7066
23.3613		8.82331
13.6661		8.70856
14.7738		11.7337
17.6756		7.87586
8.77982		15.6651
9.6728		7.79661
13.6041		10.7453
8.81565		9.80594
17.6692		8.83268
7.81151		13.7476
9.82008		10.8433
8.83664		9.73596
7.81983		14.7185
17.7367		12.8016
11.8021		3.8612
8.78201		17.6355
12.7445		10.8611
11.8089		10.7293
3.8685		10.7187
20.5969		13.6991
9.81116		21.3971
12.7334		36.3378
10.7269		8.79395
14.7146		7.82182
22.3819		6.7576
37.0537		10.7991
9.71294		17.79
7.81331		11.4672
4.7938		4.7623
10.79		13.6996
18.723		11.8001
2.861		8.82776
6.7369		11.765
10.7619		10.828
12.7106		11.6512
10.8051		11.6945
0.9509		10.7261
7.7434		21.2333
10.8469		5.7168
11.7022		6.732
10.7262		10.6152
9.73889		9.83697
30.1831		6.7424
4.771		8.74084
5.7783		6.7402
13.505		13.791
10.7421		9.85957
7.7512		17.7154
8.79039		13.5525
4.7697		19.731
13.7306		13.7833
10.832		10.7012
18.6411		9.88814
10.5669		3.8096
22.6362		4.85891
14.7933		7.6637
10.6686		9.77585
9.82123		11.7941
4.84733		11.81
16.2493		13.7306
3.8063		11.7622
9.76384		10.7602
10.7215		12.6807
10.869		12.6872
15.7735		3.8231
10.7708		12.651
8.77895		9.70492
11.6984		5.8088
11.787		7.8384
5.7164		12.7105
10.6167		10.8408
8.73837		10.783
6.7131		19.6395
8.73515		17.7067
13.6654		16.7069
12.8352		18.5783
9.7573		15.5241
19.6131		3.822
27.743		8.7037
16.703		23.3248
19.711		10.8317
19.5696		8.8628
14.5467		10.8163
5.7973		12.7059
24.5806		8.6667
10.7407		10.8047
8.89079		10.7134
10.8084		10.8223
13.7158		15.7484
7.7289		9.84193
10.8189		8.81453
12.7183		8.8812
11.7242		12.7415
16.6975		10.7617
10.811		1.932
9.78561		9.83278
8.77883		7.7956
11.7923		7.80494
11.7237		7.85344
1.9392		17.5569
10.8485		20.3172
8.74193		16.7187
8.79841		10.8269
7.84161		10.81
17.5645		10.8021
21.3412		7.75567
18.7492		9.75795
11.8015		36.0542
10.8179		7.76994
12.7716		8.78375
11.6388		20.6652
9.7403		10.7042
43.9991		10.8369
8.79994		10.7584
8.78404		13.6216
21.6009		10.7353
10.6629		8.78338
10.804		22.5566
8.72133		0.9519
15.6643		14.6343
8.78565		10.7725
6.7625		14.67
25.4755		9.74986
1.9023		0.9533
14.5175		20.5045
11.7967		20.4993
11.7561		10.7637
7.80236		6.7224
0.9506		13.7461
21.6016		21.4677
18.6224		9.73791
9.77017		11.6076
2.8592		8.8199
12.6176		9.7908
22.4189		11.8377
4.7885		9.79237
9.6266		6.7576
7.84334		11.7716
8.82365		9.86699
10.7819		12.822
7.83979		1.9156
6.7983		5.7328
12.743		1.9007
10.8142		15.6493
20.4794		2.8702
3.8139		16.7789
6.7294		11.5554
4.7907		6.858
13.5681		22.5934
1.9168		11.7641
16.8283		8.7181
7.6626		9.77014
4.8192		8.7065
22.6157		18.6652
13.6767		10.7983
6.7431		13.7232
9.72877		24.4419
7.7419		2.9214
21.5743		9.75415
11.8159		10.8121
13.7406		9.85043
24.466		10.7455
2.96773		16.4822
7.76572		0.95
10.7588		6.7748
9.83654		11.7142
10.765		21.4941
11.5563		12.8717
5.7824		12.4599
12.7583		22.6404
19.5385		7.6723
14.8025		8.72924
7.6926		10.7436
23.6366		2.96948
3.8119		9.79496
6.7848		12.7937
4.7694		7.84614
8.6701		2.8971
2.95581		9.74256
10.7726		9.76758
12.7928		4.91783
6.8028		7.7822
0.9523		10.8162
8.7049		10.7664
6.78976		5.7412
4.8361		6.7525
6.7311		9.79193
10.7773		4.86169
8.79398		1.9275
0.9542		12.5527
6.7436		9.76472
8.75855		17.5449
4.87506		10.7126
0.9617		6.7855
13.5156		2.8623
8.75172		1.9333
15.6314		7.7486
10.7576		9.80357
6.7436		9.74805
1.9207		1.9271
6.7796		1.9136
9.7752		19.4224
9.74419		12.7586
2.8508		9.80269
0.9542		10.7444
16.4468		7.6462
13.6956		7.7604
2.8563		16.6429
10.8516		9.6494
10.7505		6.7839
6.81736		15.6261
16.6208		8.88717
10.6868		11.8216
5.8277		11.7704
13.6855		10.5938
9.86757		6.6941
11.7321		15.6286
22.4583		13.7099
7.7036		23.1702
20.088		17.4819
19.6197		9.83296
16.7115		12.8026
22.1216		11.8525
13.6588		10.5486
9.82089		9.78048
11.8251		11.6922
10.8466		9.83417
12.5741		15.788
10.8002		13.7078
12.7716		11.785
10.8359		5.7561
16.7627		12.7366
13.6969		7.82929
10.8432		7.80799
2.8558		12.7987
11.7409		9.82266
5.7773		1.98486
3.8344		11.7642
14.7573		3.8558
9.78855		14.5355
1.98787		18.723
7.81678		10.7032
3.8622		2.9267
15.4895		7.7453
19.8206		10.7714
11.6866		30.2726
2.9048		17.4707
8.75904		11.8123
10.7974		7.6531
32.344		10.7905
21.3125		11.7369
11.7408		9.72022
6.7686		15.7275
5.7188		10.7716
11.8364		6.79718
13.7162		6.7189
11.6368		10.7184
15.7263		9.81143
10.8213		8.86442
6.708		9.7465
5.76807		16.7062
11.7321		7.7456
9.79875		10.8324
9.83524		7.80554
8.78697		13.4726
16.6773		10.7099
5.7849		13.7204
10.7869		1.9023
6.8012		6.7547
22.2363		9.81342
9.76109		0.9568
12.704		0.9518
0.9515		7.7226
6.7496		8.78509
9.79352		8.75187
0.9512		12.7364
5.7782		1.9111
8.7871		11.5116
3.8267		9.76299
11.689		8.724
0.9568		8.76156
11.7141		7.80646
7.7573		8.7876
8.74905		11.626
8.76929		9.80735
10.8124		9.84896
5.7456		10.7472
8.76738		10.7876
10.8481		14.765
9.72923		14.6157
11.7905		9.7774
14.801		7.83091
15.6091		9.8192
9.7676		12.6159
6.83301		9.8242
11.4444		5.81436
10.854		9.73991
12.6411		1.9184
8.79437		9.8276
3.868		20.6167
8.6609		4.98343
0.952		11.7506
8.76691		10.8103
27.3909		6.7107
4.97609		6.83246
10.735		15.3959
10.7183		11.7214
3.8178		7.8293
5.84442		13.7421
10.5532		13.6849
10.6783		2.8752
7.84031		10.8638
14.6542		6.7029
16.7258		9.86196
0.9563		3.8713
9.89665		6.7303
6.7025		7.7144
10.7789		4.7934
3.8609		7.81339
5.7525		9.6659
6.7472		8.6556
4.7873		24.2529
5.7679		11.5093
6.7345		9.7842
3.8168		12.7353
14.5913		12.7521
11.5159		19.7017
8.76416		5.87357
12.7123		8.5915
11.7517		20.5146
22.6167		12.6482
5.8312		22.5016
5.736		9.6048
13.7304		9.76495
14.6762		4.95584
22.5891		1.9177
9.74471		10.8049
4.92296		7.83863
1.9318		10.8251
8.90505		9.84299
6.81332		10.8338
9.86637		19.4307
9.82435		19.295
6.6758		7.82942
9.72958		12.7354
21.4344		11.7614
21.3522		8.72722
6.7534		13.7833
11.7108		15.5341
13.6983		6.82554
8.7173		8.6656
14.8068		15.749
16.5084		7.7395
6.84149		7.82602
13.5339		10.7219
14.8218		13.6708
7.80045		7.77192
8.79643		15.5726
10.7379		3.8587
12.6356		10.6793
3.818		8.75831
12.7285		0.9534
3.8792		10.7174
9.71741		6.725
7.7421		9.82831
10.743		0.989516
5.7641		13.6767
8.85924		8.82647
0.990226		8.81059
13.7823		16.4606
7.80066		10.6367
7.78883		5.7378
1.9046		12.6863
16.4255		12.6512
11.6126		9.6842
11.5417		14.8108
27.1869		8.82312
14.5914		7.6987
8.7217		11.6917
14.7891		1.9033
8.78355		6.84124
6.7047		5.84028
12.6791		8.74251
1.9144		11.6851
6.85306		8.7339
6.7554		8.6761
7.7074		19.6138
11.6578		15.5628
7.7566		14.7196
6.7945		32.8067
19.544		12.7548
26.2903		9.6846
12.7924		11.7449
32.8661		18.6352
13.6142		17.4682
10.6422		8.84648
11.773		10.755
18.6497		19.268
5.7371		14.7039
15.4794		10.822
8.78684		10.7146
9.80056		28.3209
18.3411		10.7933
14.6779		10.722
9.86767		13.6543
10.6999		9.77707
30.3796		10.7167
9.74444		6.7051
11.7941		7.77926
11.7826		29.2917
9.74194		8.6818
9.72801		9.79722
5.7818		9.92216
6.7305		8.83289
26.4043		14.4968
10.6996		11.6992
9.93913		10.747
9.81913		10.8132
17.5656		9.93572
10.7483		13.6635
11.6965		4.7763
11.8074		19.5315
9.84274		7.6796
13.6326		7.6867
7.6625		16.6827
21.3085		0.9581
14.6107		9.73404
8.71817		13.4426
18.7005		9.81014
9.68411		5.773
14.4502		10.6953
9.8161		25.3791
2.8776		14.7314
9.68955		12.7866
25.4037		7.78232
13.6883		9.69458
13.7427		8.76488
7.7536		3.8271
10.6893		10.7421
8.76527		10.7876
0.9534		15.7014
9.77673		11.7952
10.7402		9.87013
15.5893		12.7701
11.7445		18.574
9.87431		0.952
13.7433		12.8304
17.5465		5.7716
12.7709		23.4128
4.8056		11.8221
23.5234		9.78146
12.7609		13.6182
9.67818		9.678
15.7012		15.739
8.7238		10.7488
15.7312		9.75472
8.75535		5.81588
8.78406		18.476
5.83414		7.83534
16.4839		10.7857
8.6998		9.75192
9.73413		0.9531
6.765		1.9326
0.9551		7.81884
1.9191		7.7353
7.82951		10.717
6.7284		9.75443
13.6		4.7701
9.68273		9.73339
11.519		12.7177
9.71287		6.7063
12.7837		7.87417
7.7088		13.6504
6.85691		13.6605
11.6715		1.95962
7.7263		9.81436
1.9324		8.74887
11.7646		9.80248
8.71926		12.7211
10.7922		13.8067
11.7794		6.7425
15.7543		7.7285
6.7439		11.8128
8.77782		7.78739
10.8091		5.7896
8.86023		7.82891
5.7656		11.7119
4.8055		8.6851
7.8551		10.7161
11.7335		5.7527
8.6558		8.77589
7.6928		9.78503
5.7452		9.86375
8.76462		13.4985
9.80112		7.77032
8.81447		21.6176
13.4723		3.8119
7.80715		3.94677
26.4291		10.5
3.89691		10.7302
6.75		6.7693
11.7162		10.7612
7.6839		7.82539
9.6506		12.7076
7.81119		12.6199
9.70008		10.8067
11.6203		12.6943
11.7973		8.6562
10.6283		5.7462
5.7418		4.8649
4.86749		7.7437
7.77577		7.91301
7.92036		7.7231
7.7254		6.6916
3.8257		9.7731
10.8403		5.94488
5.97673		7.80829
7.7194		8.86903
8.88494		19.6661
21.633		9.80761
9.73283		10.7117
6.7723		12.6788
12.6845		10.8452
10.8341		6.7084
12.5077		7.87634
6.83426		12.7264
10.7095		14.8128
14.887		7.82206
8.8598		5.7437
4.7706		13.7129
14.6581		10.7877
10.7219		15.6726
16.7325		8.6934
6.7339		4.8287
2.878		9.8278
9.83973		6.7122
6.7514		7.76476
7.7553		8.74911
8.80475		9.75777
10.7632		9.84249
8.85093		8.79659
7.80701		11.5783
13.4564		10.8152
12.8046		13.6323
15.5044		22.667
22.5714		8.79463
7.76284		11.6669
8.74291		6.7621
4.7885		11.7769
10.7948		26.2517
40.0059		8.73645
7.76164		9.85092
9.77346		6.7249
7.76357		8.77119
6.7742		11.7732
10.7414		8.7004
7.7256		7.7543
8.73782		11.8238
11.8478		9.80064
10.8449		8.81298
9.7847		6.7173
8.702		9.77401
10.8109		1.9024
9.5895		8.74853
8.79627		9.79895
11.769		6.80176
5.8177		6.80764
5.7836		10.747
10.742		9.78756
8.78982		14.6297
14.6398		8.80906
8.77058		12.7189
11.7242		7.90733
7.85938		8.78424
9.69624		11.7096
10.7362		9.80428
9.79598		8.77998
6.755		2.90077
1.9192		2.97285
2.9544		3.8233
5.7712		10.7172
9.77552		10.8656
10.8372		8.75589
10.7677		13.7415
13.7444		13.7444
12.7838		23.3414
23.3669		8.78436
8.82766		14.4033
19.3975		9.79552
10.776		4.8023
6.7702		10.788
10.6875		3.88516
6.79238		7.93817
7.92402		8.85581
9.84422		12.5394
7.6386		1.9162
5.7625		5.8022
13.5476		14.5861
7.7179		8.73145
10.7942		10.824
7.81761		7.7214
8.82306		10.7032
9.76905		11.7644
8.8306		9.81822
7.7286		8.75106
9.74539		9.71161
16.6937		13.7387
9.77677		9.80094
15.5322		16.4568
6.753		6.7623
1.9174		0.9546
20.4194		18.5419
13.7872		14.7511
7.7589		9.70984
10.8337		11.8099
13.7961		12.8069
8.80481		8.85846
18.7516		15.8031
8.80924		8.79295
9.77562		10.7601
9.6775		10.6565
7.7626		11.6794
8.694		5.7712
9.76237		0.9556
10.701		9.80443
12.7509		9.74775
9.6316		13.7204
18.4192		10.6801
8.72291		14.436
25.619		8.75974
11.6535		19.5738
16.6385		11.7025
10.6459		14.6256
9.8079		9.6501
12.7067		9.85628
9.78337		13.6924
9.82457		9.6709
11.6852		9.84406
6.7807		13.6107
1.9165		6.83555
2.97174		8.6171
4.8515		2.95691
9.8234		5.83721
14.5586		10.799
3.8459		14.6346
7.6715		3.8291
10.7793		7.673
7.85188		9.79112
8.84593		7.86465
10.7169		8.83091
7.83348		9.71665
3.8141		8.79246
11.7589		6.7113
11.7638		0.9543
14.6648		10.7922
8.84962		10.7689
10.7315		12.734
10.7613		8.87499
8.76971		10.7787
6.7113		13.7552
19.6348		9.71558
8.73409		9.7323
4.8555		14.6961
9.85144		7.76927
6.83203		6.81363
18.5896		9.82554
11.7117		4.86103
7.7156		18.6225
13.5355		10.7876
1.9055		16.3802
10.7658		1.9148
9.86199		0.9611
11.6227		8.8015
9.80117		10.8416
10.5847		10.7042
18.3649		10.7669
14.6876		7.6668
5.7766		18.3138
0.96		16.7093
13.7207		6.7307
9.72161		0.9607
10.734		12.7417
6.87351		9.69079
5.87822		10.7403
5.87464		6.83658
11.7425		5.86899
9.8204		6.82405
9.77819		12.7448
10.7627		10.8097
10.7712		10.7516
24.5243		10.8011
8.87091		13.6216
7.82374		22.5275
12.6205		8.86609
9.78466		7.83808
10.8496		16.6323
11.7809		10.8076
19.512		10.8443
11.849		12.7216
14.7302		17.5401
11.7408		11.8249
12.7713		12.7639
5.817		10.7861
7.7575		11.7917
8.78952		5.8265
9.78981		11.6369
13.7801		9.74026
7.7513		9.8164
10.7581		14.7054
9.83059		9.6672
9.85204		10.8138
6.7607		9.80809
14.4064		8.88783
7.7396		6.7387
11.6592		10.5655
8.90992		8.73881
12.6734		14.5589
4.8067		8.84082
7.89033		9.6752
9.87575		4.8035
9.80239		7.83606
8.77962		9.84407
32.2068		10.7207
31.1301		9.75709
6.84899		32.1772
12.7346		13.7612
11.7584		8.6794
9.71732		4.8081
7.82245		11.7916
8.76677		11.7952
30.483		11.7177
9.71205		6.83874
11.7514		9.6627
8.80596		29.432
7.8408		10.6898
5.7311		12.7398
5.7856		7.78058
1.9066		8.78528
15.7908		1.9297
13.7696		7.709
10.5857		2.8779
4.7718		12.8042
7.8332		11.7567
11.6115		7.6788
4.7858		8.6133
11.7972		7.86022
8.7222		11.5942
7.7028		6.7062
37.0225		11.7392
16.7302		10.6099
5.79936		8.74331
21.2873		36.9427
10.7851		15.7055
10.742		3.8492
5.752		29.0172
9.88357		11.7601
11.7764		11.7015
11.838		4.7864
8.81429		9.89226
9.84009		12.7902
8.7684		0.9588
7.6732		10.8627
25.368		10.6632
11.7825		9.83156
5.796		9.75186
9.6862		6.7048
10.6307		27.3993
8.83934		12.7841
10.7378		5.7491
5.7531		10.6467
1.9017		0.9503
9.6926		10.6878
3.8175		2.8833
8.6469		8.83662
5.83903		9.7829
2.8781		7.7466
5.7525		3.817
0.9581		9.79009
10.731		5.7499
9.7253		8.6757
8.83457		6.82475
9.82914		4.8194
10.7174		9.6656
6.7427		2.8984
14.6553		1.9149
5.84948		12.6801
8.69412		9.71755
9.76028		7.84887
7.6957		9.84326
4.7866		10.7319
9.76885		7.7177
11.712		15.5975
11.7018		5.84997
7.79366		10.6452
10.7366		10.7238
11.6412		7.6863
6.7223		6.81192
9.6512		10.8061
31.218		9.85132
4.7793		11.6939
8.74072		8.75114
13.7006		11.7433
16.6998		11.6179
11.5805		6.7893
6.81293		11.6787
13.8573		32.0295
8.7085		0.9559
10.6821		8.73618
2.8823		9.7457
10.7831		15.5886
1.9008		15.7221
8.75054		5.708
8.72967		6.8386
4.7985		14.8211
0.9527		8.7204
7.78328		10.6787
9.7666		1.9095
8.80062		10.8176
10.852		3.8056
9.74291		8.77982
8.74594		10.7189
2.8911		6.7649
3.89175		1.9145
11.68		8.82504
9.72572		3.81
10.7577		11.7574
7.6993		7.844
6.7613		0.9511
3.8154		10.8594
10.6171		9.70736
4.7686		5.7337
8.74552		8.82186
9.71821		4.83816
8.73508		4.85127
9.75449		12.7528
0.9528		12.7018
12.6345		8.83632
1.9048		7.7232
10.722		10.7115
6.82517		1.9045
13.4943		2.8624
18.6316		10.7003
8.76663		8.80991
2.8632		8.77282
2.863		8.78076
4.793		7.79065
7.79003		0.95
7.7596		11.5991
1.9075		12.6992
8.7169		8.5663
8.6817		7.841
8.7158		14.5728
9.72901		17.554
4.7719		8.86666
13.638		1.9038
9.73249		7.693
8.80598		5.7823
13.7468		9.79301
20.3185		10.7127
9.7666		0.9557
7.7001		8.7198
13.6108		7.6779
10.6936		8.78319
10.6854		9.7522
7.7254		10.5313
5.7771		12.6721
8.82292		8.714
1.921		11.707
12.6172		10.8045
7.7031		8.82433
11.4829		12.7367
7.6948		16.3852
1.9037		9.77413
10.7171		8.6749
5.7407		14.6087
6.7658		9.72566
12.6971		8.74108
12.6487		0.9506
8.81042		7.7017
15.6169		6.7627
6.6731		7.82694
19.5454		2.8886
10.6085		13.6852
12.6601		8.7054
13.4863		7.6839
7.7353		9.6656
7.7342		0.9511
6.7074		6.7177
9.77993		11.761
7.81447		1.9043
7.77769		2.8651
8.75478		5.7433
5.8025		1.9138
12.5954		7.80945
14.659		14.6543
6.7505		11.6219
5.7801		8.79241
9.6246		14.6233
8.6739		6.7051
11.7073		19.6246
8.79314		12.641
11.7954		12.714
8.6768		10.7427
6.7399		10.6857
3.8184		7.7552
5.7534		6.7347
8.74561		9.79702
9.73664		8.8307
8.7193		6.7359
9.76702		10.6792
8.86571		6.80618
12.5965		13.6349
2.8767		13.7438
3.8494		7.77786
0.951		9.72666
7.748		11.6275
9.74235		11.5754
10.7466		11.6996
5.7321		7.83332
0.9506		12.8306
9.70116		8.669
9.70375		10.6318
15.6166		5.7442
12.6816		5.7601
9.7817		9.76431
6.7194		9.78788
20.1671		8.73577
13.5556		10.7905
8.77821		9.86457
12.7178		13.5659
9.74756		2.8976
11.8331		4.87088
8.79369		1.934
6.7721		8.7074
5.7502		9.72331
5.7654		10.7487
12.722		5.7466
8.77399		9.6552
11.7154		8.74021
4.8026		17.6053
8.79368		11.6673
[truncated: 4,109 more rows]
