# Supplementary material for: Organ transformation by environmental disruption of protein integrity and epigenetic memory in Drosophila
Source: PLoS Biol. 2024 May 28;22(5):e3002629. doi: 10.1371/journal.pbio.3002629 (PMC11161060; doi:10.1371/journal.pbio.3002629)
Supplement: S6 Data — (XLSX) [file pbio.3002629.s022.xlsx]

## Sheet: Sheet1
	Most retained	All genes	Least retained
H3K4me3 (medians' average)	6.8127	6.8597	2.8759
Expression (medians' average)	53.06	36.9698	12.5694
