# Supplementary material for: Organ transformation by environmental disruption of protein integrity and epigenetic memory in Drosophila
Source: PLoS Biol. 2024 May 28;22(5):e3002629. doi: 10.1371/journal.pbio.3002629 (PMC11161060; doi:10.1371/journal.pbio.3002629)
Supplement: S7 Data — (XLSX) [file pbio.3002629.s023.xlsx]

## Sheet: Fig. S6B
genotype	treatment	mRNA level (FPKM)					yw	yw deco	trx1-/+	trx1-/-
yw	ctrl	77.1823			Ctrl	Avg.	72.1979	70.8547	37.9101	27.9075
yw	ctrl	54.2318				SE	9.27498	8.55431	4.50049	4.31683
yw	ctrl	85.1797			Ether	Avg.	76.6982	86.6425	48.5225	38.5258
yw	ether	78.7014				SE	4.10364	2.76817	8.42874	5.55899
yw	ether	82.5893
yw	ether	68.8038
trx1-/+	ctrl	37.6735
trx1-/+	ctrl	45.8209
trx1-/+	ctrl	30.2361
trx1-/+	ether	32.6757
trx1-/+	ether	51.4671
trx1-/+	ether	61.4248
trx1-/-	ctrl	21.9139
trx1-/-	ctrl	36.286
trx1-/-	ctrl	25.5225
trx1-/-	ether	30.0739
trx1-/-	ether	49.0072
trx1-/-	ether	36.4962
yw deco	ctrl	54.907
yw deco	ctrl	73.4637
yw deco	ctrl	84.1934
yw deco	ether	92.1284
yw deco	ether	83.2539
yw deco	ether	84.5452

## Sheet: Fig. S6C
genotype	treatment	mRNA level (FPKM)					yw	yw deco	trx1-/+	trx1-/-
yw	ctrl	9.36154			Ctrl	Avg.	9.10014	5.60067	5.83594	5.41304
yw	ctrl	5.23727				SE	2.15873	0.569473	1.21573	0.766342
yw	ctrl	12.7016			Ether	Avg.	9.99569	15.0205	8.31011	9.32236
yw	ether	14.2671				SE	2.13999	3.36223	0.591975	0.392822
yw	ether	8.09448
yw	ether	7.62551
trx1-/+	ctrl	8.20017
trx1-/+	ctrl	4.16204
trx1-/+	ctrl	5.14562
trx1-/+	ether	7.17893
trx1-/+	ether	8.57299
trx1-/+	ether	9.17841
trx1-/-	ctrl	5.46317
trx1-/-	ctrl	4.06134
trx1-/-	ctrl	6.71461
trx1-/-	ether	8.55786
trx1-/-	ether	9.86139
trx1-/-	ether	9.54782
yw deco	ctrl	4.71582
yw deco	ctrl	5.42207
yw deco	ctrl	6.66412
yw deco	ether	21.5407
yw deco	ether	13.1851
yw deco	ether	10.3358
