# Supplementary material for: Organ transformation by environmental disruption of protein integrity and epigenetic memory in Drosophila
Source: PLoS Biol. 2024 May 28;22(5):e3002629. doi: 10.1371/journal.pbio.3002629 (PMC11161060; doi:10.1371/journal.pbio.3002629)
Supplement: S8 Data — (XLSX) [file pbio.3002629.s024.xlsx]

## Sheet: Fig. S7C
Samples	Ubx band [pixls]	aTubulin band [pixls]	Normalized Ubx level					Ctrl	Ether
C1	2.18217e+06	3.40695e+06	0.640505				Avg.	0.865654	0.867611
C2	2.33615e+06	2.87795e+06	0.811742				SE	0.0886149	0.131857
C3	4.06472e+06	3.92995e+06	1.03429
C4	3.69543e+06	3.78601e+06	0.976078
E1	2.795e+06	4455859	0.627263
E2	2.29341e+06	3.46761e+06	0.661382
E3	4.3378e+06	4.23102e+06	1.02524
E4	5.15814e+06	4.45989e+06	1.15656
